# Supplementary material for: Metabolic and Transcriptomic Profiling Reveals Etiolated Mechanism in Huangyu Tea (Camellia sinensis) Leaves
Source: Int J Mol Sci. 2022 Nov 30;23(23):15044. doi: 10.3390/ijms232315044 (PMC9740216; doi:10.3390/ijms232315044)
Supplement: Supplementary file 1 [file ijms-23-15044-s001.zip]

Archive with 12 entries (12 files):
- Supplementary table S1.xlsx
- Supplementary table S10.xlsx
- Supplementary table S2.xlsx
- Supplementary table S3A.xlsx
- Supplementary table S3B.xlsx
- Supplementary table S4.xlsx
- Supplementary table S5.xlsx
- Supplementary table S6A.xlsx
- Supplementary table S6B.xlsx
- Supplementary table S7.xlsx
- Supplementary table S8.xlsx
- Supplementary table S9.xlsx
