# Supplementary material for: Metabolic and Transcriptomic Profiling Reveals Etiolated Mechanism in Huangyu Tea (Camellia sinensis) Leaves
Source: Int J Mol Sci. 2022 Nov 30;23(23):15044. doi: 10.3390/ijms232315044 (PMC9740216; doi:10.3390/ijms232315044)
Supplement: Supplementary file 1 [file ijms-23-15044-s001.zip › Supplementary table S1.xlsx]

## Sheet: Sheet1
Component	RT	Equation	r	Weighting	LLOQ	ULOQ
Violaxanthin	1.35	y = 2.54405 x - 9.96990e-4	0.99104	1 / x^2	0.1	40
Phytofluene	1.77	y = 0.13900 x - 0.00140	0.9926	1 / x^2	0.1	20
Neoxanthin	1.86	y = 1.63963 x + 3.65387e-4	0.9936	1 / x^2	0.01	40
β-citraurin	2.63	y = 2.93730 x - 0.00438	0.99826	1 / x	0.01	40
Antheraxanthin	2.74	y = 1.22988 x - 0.00112	0.99315	1 / x^2	0.05	20
Astaxanthin	3.18	y = 1.50221 x - 0.30630	0.99079	1 / x	0.01	20
Lutein	3.85	y = 0.70802 x - 0.30683	0.99419	1 / x	0.05	40
Capsorubin	4.25	y = 1.94817 x - 0.00225	0.99898	1 / x	0.005	20
Capsanthin	4.38	y = 5.80465 x - 2.52424e-4	0.99407	1 / x^2	0.005	40
Apocarote--l	4.39	y = 2.92794 x - 5.00877e-6	0.99336	1 / x	0.01	20
Zeaxanthin	4.55	y = 0.14418 x - 2.57826e-4	0.99515	1 / x^2	0.1	40
canthaxanthin	4.66	y = 6.27207 x + 0.00295	0.99824	1 / x	0.005	5
(E/Z)-Phytoene	4.77	y = 0.02840 x - 0.01221	0.99557	1 / x	0.5	40
α-Cryptoxanthin	5	y = 0.36624 x + 9.62781e-4	0.99634	1 / x^2	0.05	40
ε-Carotene	5.44	y = 0.72950 x + 0.00250	0.99423	1 / x^2	0.01	20
β-Cryptoxanthin	5.46	y = 0.06730 x + 0.00270	0.99641	1 / x	0.1	40
echinenone	5.46	y = 6.21298 x + 0.00415	0.99191	1 / x^2	0.005	10
α-Carotene	5.83	y = 0.22900 x + 0.00308	0.99743	1 / x	0.05	40
lutein caprate	5.9	y = 0.70802 x - 0.30683	0.99419	1 / x	N/A	N/A
violaxanthin dibutyrate	6.1	y = 2.54405 x - 9.96990e-4	0.99104	1 / x^2	N/A	N/A
violaxanthin palmitate	6.17	y = 2.54405 x - 9.96990e-4	0.99104	1 / x^2	N/A	N/A
β-Carotene	6.18	y = 0.08753 x - 0.29006	0.99148	1 / x	0.05	40
lutein laurate	6.2	y = 0.70802 x - 0.30683	0.99419	1 / x	N/A	N/A
lutein oleate	6.48	y = 0.70802 x - 0.30683	0.99419	1 / x	N/A	N/A
lutein myristate	6.5	y = 0.70802 x - 0.30683	0.99419	1 / x	N/A	N/A
lutein palmitate	6.81	y = 0.70802 x - 0.30683	0.99419	1 / x	N/A	N/A
zeaxanthin palmitate	6.93	y = 0.14418 x - 2.57826e-4	0.99515	1 / x^2	N/A	N/A
violaxanthin-myristate-palmitate	7	y = 2.54405 x - 9.96990e-4	0.99104	1 / x^2	N/A	N/A
lutein dilaurate	7.06	y = 0.70802 x - 0.30683	0.99419	1 / x	N/A	N/A
violaxanthin dipalmitate	7.2	y = 2.54405 x - 9.96990e-4	0.99104	1 / x^2	N/A	N/A
γ-Carotene	7.28	y = 0.36739 x - 0.36140	0.99121	1 / x	0.05	40
rubixanthin palmitate	7.31	y = 0.08753 x - 0.29006	0.99148	1 / x	N/A	N/A
β-cryptoxanthin palmitate	7.33	y = 0.06730 x + 0.00270	0.99641	1 / x	N/A	N/A
lutein dimyristate	7.33	y = 0.70802 x - 0.30683	0.99419	1 / x	N/A	N/A
zeaxanthin dimyristate	7.44	y = 0.14418 x - 2.57826e-4	0.99515	1 / x^2	N/A	N/A
zeaxanthin dipalmitate	7.74	y = 0.45148 x + 0.00375	0.9984	1 / x	0.5	40
Lycopene	8.15	y = 0.06009 x - 0.01854	0.99544	1 / x	0.05	40
5,6epoxy-luttein dilaurate	-	y = 0.70802 x - 0.30683	0.99419	1 / x	N/A	N/A
5,6epoxy-lutein-caprate-palmitate	-	y = 0.70802 x - 0.30683	0.99419	1 / x	N/A	N/A
β-cryptoxanthin myristate	-	y = 0.06730 x + 0.00270	0.99641	1 / x	N/A	N/A
β-cryptoxanthin oleate	-	y = 0.06730 x + 0.00270	0.99641	1 / x	N/A	N/A
β-cryptoxanthin laurate	-	y = 0.06730 x + 0.00270	0.99641	1 / x	N/A	N/A
antheraxanthin dipalmitate	-	y = 1.22988 x - 0.00112	0.99315	1 / x^2	N/A	N/A
neochrome palmitate	-	y = 1.63963 x + 3.65387e-4	0.9936	1 / x^2	N/A	N/A
lutein distearate	-	y = 0.70802 x - 0.30683	0.99419	1 / x	N/A	N/A
lutein dioleate	-	y = 0.70802 x - 0.30683	0.99419	1 / x	N/A	N/A
lutein dipalmitate	-	y = 0.70802 x - 0.30683	0.99419	1 / x	N/A	N/A
lutein stearate	-	y = 0.70802 x - 0.30683	0.99419	1 / x	N/A	N/A
rubixanthin caprate	-	y = 0.08753 x - 0.29006	0.99148	1 / x	N/A	N/A
rubixanthin myristate	-	y = 0.08753 x - 0.29006	0.99148	1 / x	N/A	N/A
rubixanthin laurate	-	y = 0.08753 x - 0.29006	0.99148	1 / x	N/A	N/A
zeaxanthin dilaurate	-	y = 0.14418 x - 2.57826e-4	0.99515	1 / x^2	N/A	N/A
zeaxanthin-myristate-palmitate	-	y = 0.14418 x - 2.57826e-4	0.99515	1 / x^2	N/A	N/A
zeaxanthin myristoleate	-	y = 0.14418 x - 2.57826e-4	0.99515	1 / x^2	N/A	N/A
zeaxanthin-caprate-laurate	-	y = 0.14418 x - 2.57826e-4	0.99515	1 / x^2	N/A	N/A
zeaxanthin-oleate-palmitate	-	y = 0.14418 x - 2.57826e-4	0.99515	1 / x^2	N/A	N/A
zeaxanthin-laurate-myristate	-	y = 0.14418 x - 2.57826e-4	0.99515	1 / x^2	N/A	N/A
zeaxanthin-laurate-palmitate	-	y = 0.14418 x - 2.57826e-4	0.99515	1 / x^2	N/A	N/A
zeaxanthin-palmitate-stearate	-	y = 0.14418 x - 2.57826e-4	0.99515	1 / x^2	N/A	N/A
violaxanthin dimyristate	-	y = 2.54405 x - 9.96990e-4	0.99104	1 / x^2	N/A	N/A
violaxanthin dioleate	-	y = 2.54405 x - 9.96990e-4	0.99104	1 / x^2	N/A	N/A
violaxanthin dilaurate	-	y = 2.54405 x - 9.96990e-4	0.99104	1 / x^2	N/A	N/A
violaxanthin myristate	-	y = 2.54405 x - 9.96990e-4	0.99104	1 / x^2	N/A	N/A
violaxanthin-myristate-caprate	-	y = 2.54405 x - 9.96990e-4	0.99104	1 / x^2	N/A	N/A
violaxanthin-myristate-oleate	-	y = 2.54405 x - 9.96990e-4	0.99104	1 / x^2	N/A	N/A
violaxanthin-myristate-laurate	-	y = 2.54405 x - 9.96990e-4	0.99104	1 / x^2	N/A	N/A
violaxanthin laurate	-	y = 2.54405 x - 9.96990e-4	0.99104	1 / x^2	N/A	N/A
violaxanthin palmitoleate	-	y = 2.54405 x - 9.96990e-4	0.99104	1 / x^2	N/A	N/A
