# Supplementary material for: Metabolic and Transcriptomic Profiling Reveals Etiolated Mechanism in Huangyu Tea (Camellia sinensis) Leaves
Source: Int J Mol Sci. 2022 Nov 30;23(23):15044. doi: 10.3390/ijms232315044 (PMC9740216; doi:10.3390/ijms232315044)
Supplement: Supplementary file 1 [file ijms-23-15044-s001.zip › Supplementary table S10.xlsx]

## Sheet: supplementary table10,TFs DEGs
supplementary table 10- TFs DEGs
#ID	gene_name	HY1_FPKM	HY1_count	HY2_FPKM	HY2_count	HY3_FPKM	HY3_count	YJ1_FPKM	YJ1_count	YJ2_FPKM	YJ2_count	YJ3_FPKM	YJ3_count	FDR	log2FC	regulated	COG_class	COG_class_annotation	GO_annotation	KEGG_annotation	KEGG_pathway_annotation	KOG_class	KOG_class_annotation	Pfam_annotation	Swiss_Prot_annotation	eggNOG_class	eggNOG_class_annotation	NR_annotation	GO_second_level_annotation
CSS0035656	CSS0035656	309.214	8138	254.243	5439	333.424	7715	248.989	7441	205.687	4565	205.159	5624	0.000796366	-0.399768	up	Protein RADIALIS-like 1	RADIALIS-like	Molecular Function: DNA binding (GO:0003677);; Cellular Component: nucleus (GO:0005634);;	K15397|1.1e-23|cpep:111776416|K15397 3-ketoacyl-CoA synthase [EC:2.3.1.199] | (RefSeq) 3-ketoacyl-CoA synthase 17-like	Fatty acid elongation (ko00062);; Plant-pathogen interaction (ko04626)	[O]	Posttranslational modification, protein turnover, chaperones	Myb-like DNA-binding domain	Protein RADIALIS-like 1 OS=Arabidopsis thaliana OX=3702 GN=RL1 PE=2 SV=1	K	Transcription	hypothetical protein HYC85_007708 [Camellia sinensis]	molecular function: binding (GO:0005488);; cellular component: cell (GO:0005623);; cellular component: organelle (GO:0043226);; cellular component: cell part (GO:0044464)
CSS0019520	CSS0019520	157.214	4788	158.473	3924	161.625	4328	124.753	4314	131.361	3374	121.1	3842	1.18e-05	-0.326225	up	--	--	Molecular Function: translation elongation factor activity (GO:0003746);; Cellular Component: eukaryotic translation elongation factor 1 complex (GO:0005853);;	K03232|1.2e-78|vvi:100261522|K03232 elongation factor 1-beta | (RefSeq) elongation factor 1-beta 1	--	[K]	Transcription	EF-1 guanine nucleotide exchange domain	Elongation factor 1-beta 1 OS=Arabidopsis thaliana OX=3702 GN=At5g12110 PE=2 SV=2	J	Translation, ribosomal structure and biogenesis	elongation factor 1-beta 1-like [Camellia sinensis]	molecular function: binding (GO:0005488);; biological process: metabolic process (GO:0008152);; biological process: cellular process (GO:0009987);; cellular component: cell (GO:0005623);; cellular component: macromolecular complex (GO:0032991);; cellular component: cell part (GO:0044464)
CSS0042258	CSS0042258	147.219	2633	133.571	1942	132.739	2087	174.085	3535	168.339	2539	173.102	3224	0.0011007	0.30018	down	[J]	Translation, ribosomal structure and biogenesis	Molecular Function: nucleic acid binding (GO:0003676);;	K12897|2.5e-37|pop:7458189|K12897 transformer-2 protein | (RefSeq) serine/arginine-rich splicing factor SR45a	Spliceosome (ko03040)	[K]	Transcription	RNA recognition motif. (a.k.a. RRM, RBD, or RNP domain)	Serine/arginine-rich splicing factor SR45a OS=Arabidopsis thaliana OX=3702 GN=SR45A PE=1 SV=1	S	Function unknown	hypothetical protein HYC85_023838 [Camellia sinensis]	molecular function: binding (GO:0005488)
CSS0041210	CSS0041210	134.316	9375	144.996	8227	147.788	9069	116.641	9245	123.268	7256	124.539	9054	0.00533576	-0.220265	up	--	--	Molecular Function: DNA binding (GO:0003677);; Molecular Function: transcription factor activity, sequence-specific DNA binding (GO:0003700);; Cellular Component: nucleus (GO:0005634);;	K09286|5.0e-133|vvi:100248027|K09286 EREBP-like factor | (RefSeq) ethylene-responsive transcription factor RAP2-12	--	--	--	AP2 domain	Ethylene-responsive transcription factor RAP2-2 OS=Arabidopsis thaliana OX=3702 GN=RAP2-2 PE=1 SV=2	K	Transcription	ethylene-responsive transcription factor RAP2-12-like [Camellia sinensis]	molecular function: binding (GO:0005488);; molecular function: nucleic acid binding transcription factor activity (GO:0001071);; biological process: biological regulation (GO:0065007);; cellular component: cell (GO:0005623);; cellular component: organelle (GO:0043226);; cellular component: cell part (GO:0044464)
CSS0049449	CSS0049449	133.98	7554	136.191	6242	142.904	7084	117.644	7532	113.163	5380	106.246	6239	0.00035123	-0.280991	up	--	--	Cellular Component: nucleus (GO:0005634);; Biological Process: regulation of transcription, DNA-templated (GO:0006355);; Biological Process: auxin-activated signaling pathway (GO:0009734);;	K14484|3.8e-173|pavi:110772362|K14484 auxin-responsive protein IAA | (RefSeq) auxin-responsive protein IAA9-like	Plant hormone signal transduction (ko04075)	--	--	AUX/IAA family	Auxin-responsive protein IAA9 OS=Arabidopsis thaliana OX=3702 GN=IAA9 PE=1 SV=1	K	Transcription	auxin early response protein AUX/IAA9 [Camellia sinensis]	cellular component: cell (GO:0005623);; cellular component: organelle (GO:0043226);; cellular component: cell part (GO:0044464);; biological process: biological regulation (GO:0065007);; biological process: cellular process (GO:0009987);; biological process: signaling (GO:0023052);; biological process: single-organism process (GO:0044699);; biological process: response to stimulus (GO:0050896)
Camellia_sinensis_newGene_23333	--	111.569	6359	123.425	5793	114.643	5773	150.931	9782	140.381	6806	169.275	10030	2.63e-05	0.370633	down	--	--	Biological Process: reproduction (GO:0000003);; Biological Process: developmental process involved in reproduction (GO:0003006);; Molecular Function: molecular_function (GO:0003674);; Molecular Function: transcription factor activity, sequence-specific DNA binding (GO:0003700);; Cellular Component: cellular_component (GO:0005575);; Cellular Component: intracellular (GO:0005622);; Cellular Compone…	--	--	[K]	Transcription	--	Protein HUA2-LIKE 1 OS=Arabidopsis thaliana OX=3702 GN=HULK1 PE=2 SV=1	K	Transcription	hypothetical protein HYC85_021593 [Camellia sinensis]	biological process: reproduction (GO:0000003);; biological process: reproductive process (GO:0022414);; biological process: developmental process (GO:0032502);; molecular function: nucleic acid binding transcription factor activity (GO:0001071);; biological process: biological regulation (GO:0065007);; cellular component: cell (GO:0005623);; cellular component: cell part (GO:0044464);; cellular c…
CSS0026723	CSS0026723	98.3905	8358	102.01	7044	101.392	7572	79.1543	7635	78.5786	5629	93.2233	8248	0.00854904	-0.252391	up	--	--	Molecular Function: transcription factor activity, sequence-specific DNA binding (GO:0003700);; Cellular Component: nucleus (GO:0005634);;	K14514|2.5e-288|vvi:100250496|K14514 ethylene-insensitive protein 3 | (RefSeq) ETHYLENE INSENSITIVE 3-like 1 protein	MAPK signaling pathway - plant (ko04016);; Plant hormone signal transduction (ko04075)	--	--	Ethylene insensitive 3	Protein ETHYLENE INSENSITIVE 3 OS=Arabidopsis thaliana OX=3702 GN=EIN3 PE=1 SV=1	S	Function unknown	ETHYLENE INSENSITIVE 3-like 1 protein [Camellia sinensis]	molecular function: nucleic acid binding transcription factor activity (GO:0001071);; biological process: biological regulation (GO:0065007);; cellular component: cell (GO:0005623);; cellular component: organelle (GO:0043226);; cellular component: cell part (GO:0044464)
CSS0012522	CSS0012522	93.8319	1962	117.704	2001	106.821	1964	131.472	3122	135.691	2393	146.62	3194	0.00120181	0.35093	down	--	--	Molecular Function: DNA binding (GO:0003677);; Molecular Function: transcription factor activity, sequence-specific DNA binding (GO:0003700);; Cellular Component: nucleus (GO:0005634);;	K09286|1.1e-49|vvi:100243603|K09286 EREBP-like factor | (RefSeq) ethylene-responsive transcription factor-like	--	--	--	AP2 domain	Ethylene-responsive transcription factor 4 OS=Arabidopsis thaliana OX=3702 GN=ERF4 PE=1 SV=1	K	Transcription	ethylene-responsive transcription factor 4-like [Camellia sinensis]	molecular function: binding (GO:0005488);; molecular function: nucleic acid binding transcription factor activity (GO:0001071);; biological process: biological regulation (GO:0065007);; cellular component: cell (GO:0005623);; cellular component: organelle (GO:0043226);; cellular component: cell part (GO:0044464)
CSS0013701	CSS0013701	90.2962	6382	108.548	6237	99.2718	6169	115.335	9256	132.01	7868	127.693	9400	0.00128419	0.311895	down	--	--	Molecular Function: transcription factor activity, sequence-specific DNA binding (GO:0003700);; Cellular Component: nucleus (GO:0005634);; Molecular Function: sequence-specific DNA binding (GO:0043565);;	K13424|8.5e-214|tcc:18591046|K13424 WRKY transcription factor 33 | (RefSeq) tcw4; probable WRKY transcription factor 33	MAPK signaling pathway - plant (ko04016);; Plant-pathogen interaction (ko04626)	--	--	WRKY DNA -binding domain	WRKY transcription factor WRKY24 OS=Oryza sativa subsp. indica OX=39946 GN=WRKY24 PE=2 SV=1	K	Transcription	WRKY transcription factor WRKY24-like [Camellia sinensis]	molecular function: nucleic acid binding transcription factor activity (GO:0001071);; biological process: biological regulation (GO:0065007);; cellular component: cell (GO:0005623);; cellular component: organelle (GO:0043226);; cellular component: cell part (GO:0044464);; molecular function: binding (GO:0005488)
CSS0039785	CSS0039785	78.4909	2802	85.3694	2478	85.0964	2671	99.5048	4034	95.5517	2877	98.8835	3677	0.00975599	0.230257	down	--	--	--	K15198|2.2e-38|sbi:8069083|K15198 transcription factor TFIIIB component B'' | (RefSeq) uncharacterized protein LOC8069083 isoform X1	--	--	--	Myelodysplasia-myeloid leukemia factor 1-interacting protein	--	S	Function unknown	uncharacterized protein LOC114321038 isoform X2 [Camellia sinensis]	--
CSS0016239	CSS0016239	67.3973	2088	70.9417	1787	71.6858	1953	90.914	3198	85.9035	2244	99.4767	3210	3.11e-05	0.373451	down		HEME	--	K15198|5.9e-55|sbi:8069083|K15198 transcription factor TFIIIB component B'' | (RefSeq) uncharacterized protein LOC8069083 isoform X1	--	--	--	Myelodysplasia-myeloid leukemia factor 1-interacting protein	--	S	Function unknown	hypothetical protein HYC85_010939, partial [Camellia sinensis]	--
CSS0048476	CSS0048476	66.7491	1687	62.6024	1287	65.1101	1447	76.8446	2206	77.1	1644	83.4413	2197	0.00795142	0.270298	down	--	--	Molecular Function: transcription factor activity, sequence-specific DNA binding (GO:0003700);;	K16241|1.6e-56|cic:CICLE_v10009720mg|K16241 transcription factor HY5 | (RefSeq) hypothetical protein	Circadian rhythm - plant (ko04712)	[K]	Transcription	bZIP transcription factor	Transcription factor HY5 OS=Solanum lycopersicum OX=4081 GN=HY5 PE=2 SV=1	K	Transcription	transcription factor HY5 [Camellia sinensis]	molecular function: nucleic acid binding transcription factor activity (GO:0001071);; biological process: biological regulation (GO:0065007)
CSS0046378	CSS0046378	63.9375	1889	56.3894	1355	58.2181	1512	74.8921	2513	83.4728	2080	87.91	2705	2.14e-05	0.427734	down	--	--	Molecular Function: DNA binding (GO:0003677);; Cellular Component: nucleus (GO:0005634);;	K16166|1.5e-64|vvi:100265568|K16166 transcription factor MYB75 | (RefSeq) MYBA7; R2R3 MYB transcription factor	Circadian rhythm - plant (ko04712)	[K]	Transcription	Myb-like DNA-binding domain	Transcription factor MYB1 OS=Actinidia chinensis var. chinensis OX=1590841 GN=MYB1 PE=2 SV=1	--	--	transcription factor MYB75-like [Camellia sinensis]	molecular function: binding (GO:0005488);; cellular component: cell (GO:0005623);; cellular component: organelle (GO:0043226);; cellular component: cell part (GO:0044464)
CSS0022087	CSS0022087	55.8761	1546	56.0675	1261	59.534	1448	43.8166	1376	45.6498	1065	47.5291	1369	0.00309679	-0.30369	up	--	--	Biological Process: regulation of transcription, DNA-templated (GO:0006355);;	K11294|5.9e-06|nto:104117803|K11294 nucleolin | (RefSeq) nucleolin 2-like isoform X1	--	--	--	Protein of unknown function, DUF573	STOREKEEPER protein OS=Solanum tuberosum OX=4113 GN=STK PE=2 SV=1	S	Function unknown	STOREKEEPER protein-like [Camellia sinensis]	biological process: biological regulation (GO:0065007)
CSS0014476	CSS0014476	54.2833	1530	55.2483	1266	57.4958	1425	79.2032	2534	83.0944	1975	82.2271	2413	3.02e-11	0.520743	down	--	--	Molecular Function: DNA binding (GO:0003677);; Cellular Component: nucleus (GO:0005634);;	K09422|6.4e-84|qsu:112028209|K09422 transcription factor MYB, plant | (RefSeq) transcription factor MYB4-like	--	[K]	Transcription	Myb-like DNA-binding domain	Transcription factor MYB14 OS=Arabidopsis thaliana OX=3702 GN=MYB14 PE=2 SV=1	--	--	transcription factor MYB14-like [Camellia sinensis]	molecular function: binding (GO:0005488);; cellular component: cell (GO:0005623);; cellular component: organelle (GO:0043226);; cellular component: cell part (GO:0044464)
CSS0000245	CSS0000245	51.1915	1921	52.9914	1617	50.9071	1680	72.3206	3082	61.1293	1935	65.7866	2571	0.000754986	0.338622	down	[H]	Coenzyme transport and metabolism	Molecular Function: catalytic activity (GO:0003824);; Biological Process: heat acclimation (GO:0010286);; Biological Process: posttranscriptional regulation of gene expression (GO:0010608);;	--	--	--	--	(2R)-phospho-3-sulfolactate synthase (ComA)	Protein HEAT-STRESS-ASSOCIATED 32 OS=Arabidopsis thaliana OX=3702 GN=HSA32 PE=2 SV=1	K	Transcription	protein HEAT-STRESS-ASSOCIATED 32 isoform X1 [Camellia sinensis]	molecular function: catalytic activity (GO:0003824);; biological process: response to stimulus (GO:0050896);; biological process: biological regulation (GO:0065007)
CSS0036919	CSS0036919	50.1754	1506	46.4823	1134	50.6869	1337	69.5152	2368	64.1945	1624	71.3677	2230	1.05e-06	0.445959	down	--	--	Molecular Function: DNA binding (GO:0003677);; Cellular Component: nucleus (GO:0005634);;	K09422|3.4e-71|pop:7491994|K09422 transcription factor MYB, plant | (RefSeq) myb-related protein 308	--	[K]	Transcription	Myb-like DNA-binding domain	Transcription factor MYB123 OS=Actinidia chinensis var. chinensis OX=1590841 GN=MYB123 PE=1 SV=1	--	--	hypothetical protein TEA_004154 [Camellia sinensis var. sinensis]	molecular function: binding (GO:0005488);; cellular component: cell (GO:0005623);; cellular component: organelle (GO:0043226);; cellular component: cell part (GO:0044464)
CSS0039428	CSS0039428	50.0816	950	69.0641	1065	54.2845	905	36.3964	784	35.9832	576	44.3211	876	0.00101332	-0.482177	up	--	--	Molecular Function: DNA binding (GO:0003677);; Cellular Component: nucleus (GO:0005634);;	K09422|3.6e-11|cpap:110825591|K09422 transcription factor MYB, plant | (RefSeq) transcription factor CPC isoform X1	--	--	--	Myb-like DNA-binding domain	Transcription factor CPC OS=Arabidopsis thaliana OX=3702 GN=CPC PE=1 SV=1	K	Transcription	MYB-like transcription factor ETC1 [Camellia sinensis]	molecular function: binding (GO:0005488);; cellular component: cell (GO:0005623);; cellular component: organelle (GO:0043226);; cellular component: cell part (GO:0044464)
CSS0011876	CSS0011876	48.3907	3165	44.4716	2365	49.798	2864	36.1714	2687	36.7876	2029	36.5754	2492	1.4e-05	-0.362419	up	--	--	Molecular Function: AT DNA binding (GO:0003680);; Cellular Component: nucleus (GO:0005634);;	--	--	--	--	Plants and Prokaryotes Conserved (PCC) domain	AT-hook motif nuclear-localized protein 11 OS=Arabidopsis thaliana OX=3702 GN=AHL11 PE=2 SV=1	K	Transcription	AT-hook motif nuclear-localized protein 9-like isoform X1 [Camellia sinensis]	molecular function: binding (GO:0005488);; cellular component: cell (GO:0005623);; cellular component: organelle (GO:0043226);; cellular component: cell part (GO:0044464)
Camellia_sinensis_newGene_25800	--	48.0646	2563	49.8279	2267	40.2676	2129	53.1665	3649	45.9255	2554	64.2187	3457	0.00473556	0.281605	down	[J]	Translation, ribosomal structure and biogenesis	Molecular Function: RNA binding (GO:0003723);;	K12897|2.1e-28|pop:7458189|K12897 transformer-2 protein | (RefSeq) serine/arginine-rich splicing factor SR45a	Spliceosome (ko03040)	[K]	Transcription	RNA recognition motif. (a.k.a. RRM, RBD, or RNP domain)	Serine/arginine-rich splicing factor SR45a OS=Arabidopsis thaliana OX=3702 GN=SR45A PE=1 SV=1	A	RNA processing and modification	serine/arginine-rich splicing factor SR45a [Camellia sinensis]	molecular function: binding (GO:0005488)
CSS0015155	CSS0015155	47.8674	1751	53.7047	1597	49.3786	1588	62.2264	2585	63.5324	1960	68.3526	2604	0.000310531	0.34169	down	--	--	Molecular Function: DNA binding (GO:0003677);; Molecular Function: transcription factor activity, sequence-specific DNA binding (GO:0003700);; Cellular Component: nucleus (GO:0005634);;	K09286|9.1e-53|vvi:100243603|K09286 EREBP-like factor | (RefSeq) ethylene-responsive transcription factor-like	--	--	--	AP2 domain	Ethylene-responsive transcription factor 4 OS=Arabidopsis thaliana OX=3702 GN=ERF4 PE=1 SV=1	K	Transcription	hypothetical protein HYC85_001447 [Camellia sinensis]	molecular function: binding (GO:0005488);; molecular function: nucleic acid binding transcription factor activity (GO:0001071);; biological process: biological regulation (GO:0065007);; cellular component: cell (GO:0005623);; cellular component: organelle (GO:0043226);; cellular component: cell part (GO:0044464)
CSS0010595	CSS0010595	47.6529	517	48.6655	430	50.8138	485	29.6146	365	25.5796	234	28.5632	323	1.51e-07	-0.68876	up	--	--	Molecular Function: DNA binding (GO:0003677);; Cellular Component: nucleus (GO:0005634);; Cellular Component: host cell nucleus (GO:0042025);; Molecular Function: metal ion binding (GO:0046872);;	K20641|1.8e-06|cvr:CHLNCDRAFT_59250|K20641 Rho GTPase-activating protein 20 | (RefSeq) hypothetical protein	--	--	--	SBP domain	Squamosa promoter-binding protein 1 OS=Antirrhinum majus OX=4151 GN=SBP1 PE=2 SV=1	K	Transcription	squamosa promoter-binding protein 1-like [Camellia sinensis]	molecular function: binding (GO:0005488);; cellular component: cell (GO:0005623);; cellular component: organelle (GO:0043226);; cellular component: cell part (GO:0044464);; cellular component: other organism (GO:0044215);; cellular component: other organism part (GO:0044217)
CSS0031509	CSS0031509	47.6374	3944	45.8565	3087	47.9431	3490	56.8422	5344	55.7433	3892	62.3093	5374	0.000375336	0.292583	down	PSEUDO-RESPONSE REGULATOR5	Signal transduction mechanisms	Biological Process: phosphorelay signal transduction system (GO:0000160);; Cellular Component: nucleus (GO:0005634);;	K12130|4.1e-207|vvi:100853219|K12130 pseudo-response regulator 5 | (RefSeq) two-component response regulator-like APRR5	Circadian rhythm - plant (ko04712)	[K]	Transcription	Response regulator receiver domain	Two-component response regulator-like APRR5 OS=Arabidopsis thaliana OX=3702 GN=APRR5 PE=1 SV=2	K	Transcription	two-component response regulator-like APRR5 [Camellia sinensis]	biological process: cellular process (GO:0009987);; biological process: signaling (GO:0023052);; biological process: single-organism process (GO:0044699);; biological process: response to stimulus (GO:0050896);; biological process: biological regulation (GO:0065007);; cellular component: cell (GO:0005623);; cellular component: organelle (GO:0043226);; cellular component: cell part (GO:0044464)
CSS0017104	CSS0017104	45.6151	3544	43.7887	2766	44.6481	3050	54.7891	4833	53.8194	3526	59.1283	4784	0.000104998	0.308901	down	PSEUDO-RESPONSE REGULATOR5	Signal transduction mechanisms	Biological Process: phosphorelay signal transduction system (GO:0000160);; Cellular Component: nucleus (GO:0005634);;	K12130|4.1e-207|vvi:100853219|K12130 pseudo-response regulator 5 | (RefSeq) two-component response regulator-like APRR5	Circadian rhythm - plant (ko04712)	[K]	Transcription	Response regulator receiver domain	Two-component response regulator-like APRR5 OS=Arabidopsis thaliana OX=3702 GN=APRR5 PE=1 SV=2	K	Transcription	two-component response regulator-like APRR5 [Camellia sinensis]	biological process: cellular process (GO:0009987);; biological process: signaling (GO:0023052);; biological process: single-organism process (GO:0044699);; biological process: response to stimulus (GO:0050896);; biological process: biological regulation (GO:0065007);; cellular component: cell (GO:0005623);; cellular component: organelle (GO:0043226);; cellular component: cell part (GO:0044464)
CSS0037535	CSS0037535	44.8652	3881	48.2252	3392	48.1335	3661	58.3256	5730	53.0036	3867	60.8558	5484	0.00239503	0.272915	down	--	--	Molecular Function: transcription factor activity, sequence-specific DNA binding (GO:0003700);; Cellular Component: nucleus (GO:0005634);; Cellular Component: host cell nucleus (GO:0042025);; Molecular Function: sequence-specific DNA binding (GO:0043565);;	K09419|8.3e-90|zju:107425896|K09419 heat shock transcription factor, other eukaryote | (RefSeq) heat stress transcription factor A-7a-like	--	[K]	Transcription	--	Heat stress transcription factor A-2b OS=Oryza sativa subsp. japonica OX=39947 GN=HSFA2B PE=2 SV=1	K	Transcription	hypothetical protein HYC85_031305 [Camellia sinensis]	molecular function: nucleic acid binding transcription factor activity (GO:0001071);; biological process: biological regulation (GO:0065007);; cellular component: cell (GO:0005623);; cellular component: organelle (GO:0043226);; cellular component: cell part (GO:0044464);; cellular component: other organism (GO:0044215);; cellular component: other organism part (GO:0044217);; molecular function: b…
CSS0030452	CSS0030452	43.5905	2076	41.2445	1597	41.385	1733	49.5892	2682	52.5139	2109	50.77	2518	0.00604426	0.260804	down	[V]	Defense mechanisms	Molecular Function: ATP binding (GO:0005524);; Molecular Function: ATPase activity (GO:0016887);;	K12608|2.2e-141|dcr:108222708|K12608 CCR4-NOT complex subunit CAF16 | (RefSeq) ABC transporter I family member 19	RNA degradation (ko03018)	[RK]	General function prediction only;; Transcription	ABC transporter	ABC transporter I family member 19 OS=Arabidopsis thaliana OX=3702 GN=ABCI19 PE=2 SV=1	K	Transcription	ABC transporter I family member 21-like [Camellia sinensis]	molecular function: binding (GO:0005488);; molecular function: catalytic activity (GO:0003824)
CSS0002395	CSS0002395	40.3867	2611	40.3816	2123	38.9319	2213	51.9242	3812	50.2087	2738	49.3779	3325	5.23e-05	0.324802	down	light&night	--	Biological Process: regulation of transcription, DNA-templated (GO:0006355);; Biological Process: circadian rhythm (GO:0007623);;	--	--	--	--	--	Protein LNK1 OS=Arabidopsis thaliana OX=3702 GN=LNK1 PE=1 SV=1	S	Function unknown	protein LNK1-like isoform X1 [Camellia sinensis]	biological process: biological regulation (GO:0065007);; biological process: rhythmic process (GO:0048511)
CSS0038662	CSS0038662	37.7144	1530	33.7251	1112	33.241	1186	43.4638	2002	42.6674	1459	48.9487	2068	0.00310138	0.33685	down	--	--	Biological Process: response to reactive oxygen species (GO:0000302);; Biological Process: response to acid chemical (GO:0001101);; Biological Process: response to stress (GO:0006950);; Biological Process: response to oxidative stress (GO:0006979);; Biological Process: biological_process (GO:0008150);; Biological Process: response to radiation (GO:0009314);; Biological Process: response to UV (GO…	K09060|4.9e-65|oeu:111382929|K09060 plant G-box-binding factor | (RefSeq) bZIP transcription factor 16-like	--	--	--	Protein of unknown function (DUF760)	UV-B-induced protein At3g17800, chloroplastic OS=Arabidopsis thaliana OX=3702 GN=At3g17800 PE=2 SV=1	S	Function unknown	UV-B-induced protein At3g17800, chloroplastic-like [Camellia sinensis]	biological process: response to stimulus (GO:0050896)
CSS0028565	CSS0028565	36.5323	1036	44.1375	1017	41.1487	1026	47.3165	1523	59.9135	1432	55.0968	1627	0.00483956	0.369651	down	--	--	Molecular Function: transcription factor activity, sequence-specific DNA binding (GO:0003700);; Cellular Component: nucleus (GO:0005634);; Molecular Function: sequence-specific DNA binding (GO:0043565);;	K18834|1.1e-10|mcha:111007823|K18834 WRKY transcription factor 1 | (RefSeq) WRKY transcription factor 1 isoform X1	Plant-pathogen interaction (ko04626)	--	--	WRKY DNA -binding domain	Probable WRKY transcription factor 40 OS=Arabidopsis thaliana OX=3702 GN=WRKY40 PE=1 SV=1	K	Transcription	hypothetical protein TEA_009933 [Camellia sinensis var. sinensis]	molecular function: nucleic acid binding transcription factor activity (GO:0001071);; biological process: biological regulation (GO:0065007);; cellular component: cell (GO:0005623);; cellular component: organelle (GO:0043226);; cellular component: cell part (GO:0044464);; molecular function: binding (GO:0005488)
CSS0027366	CSS0027366	36.526	889	40.7414	806	36.9382	791	46.0759	1273	51.098	1049	64.416	1633	0.0019791	0.434158	down	--	--	Molecular Function: DNA binding (GO:0003677);; Molecular Function: transcription factor activity, sequence-specific DNA binding (GO:0003700);; Cellular Component: nucleus (GO:0005634);;	K09286|1.0e-81|nsy:104217398|K09286 EREBP-like factor | (RefSeq) ethylene-responsive transcription factor 2	--	--	--	AP2 domain	Ethylene-responsive transcription factor 2 OS=Nicotiana sylvestris OX=4096 GN=ERF2 PE=2 SV=1	K	Transcription	ethylene-responsive transcription factor 2-like [Camellia sinensis]	molecular function: binding (GO:0005488);; molecular function: nucleic acid binding transcription factor activity (GO:0001071);; biological process: biological regulation (GO:0065007);; cellular component: cell (GO:0005623);; cellular component: organelle (GO:0043226);; cellular component: cell part (GO:0044464)
CSS0001490	CSS0001490	35.4194	1920	33.7363	1487	34.2623	1633	42.3763	2608	45.9295	2099	51.6427	2916	5.08e-05	0.404119	down	--	--	Biological Process: response to reactive oxygen species (GO:0000302);; Biological Process: response to acid chemical (GO:0001101);; Biological Process: response to stress (GO:0006950);; Biological Process: response to oxidative stress (GO:0006979);; Biological Process: biological_process (GO:0008150);; Biological Process: response to radiation (GO:0009314);; Biological Process: response to UV (GO…	K09060|8.5e-73|oeu:111382929|K09060 plant G-box-binding factor | (RefSeq) bZIP transcription factor 16-like	--	--	--	Protein of unknown function (DUF760)	UV-B-induced protein At3g17800, chloroplastic OS=Arabidopsis thaliana OX=3702 GN=At3g17800 PE=2 SV=1	S	Function unknown	UV-B-induced protein At3g17800, chloroplastic-like [Camellia sinensis]	biological process: response to stimulus (GO:0050896)
CSS0022907	CSS0022907	35.0814	1012	31.3857	736	30.8735	783	49.5501	1622	44.9723	1094	46.622	1400	4.59e-06	0.488072	down	--	--	Molecular Function: DNA binding (GO:0003677);; Molecular Function: transcription factor activity, sequence-specific DNA binding (GO:0003700);; Cellular Component: nucleus (GO:0005634);;	K09286|4.1e-58|nto:104108257|K09286 EREBP-like factor | (RefSeq) ethylene-responsive transcription factor RAP2-4-like	--	--	--	AP2 domain	Ethylene-responsive transcription factor RAP2-4 OS=Arabidopsis thaliana OX=3702 GN=RAP2-4 PE=1 SV=1	K	Transcription	hypothetical protein HYC85_020605 [Camellia sinensis]	molecular function: binding (GO:0005488);; molecular function: nucleic acid binding transcription factor activity (GO:0001071);; biological process: biological regulation (GO:0065007);; cellular component: cell (GO:0005623);; cellular component: organelle (GO:0043226);; cellular component: cell part (GO:0044464)
CSS0036611	CSS0036611	33.7754	3086	30.6892	2280	34.7074	2788	23.0553	2392	23.5805	1817	26.9673	2567	3.44e-05	-0.401436	up	[S]	Function unknown	Molecular Function: ATP binding (GO:0005524);;	K19001|0.0e+00|jcu:105633941|K19001 ATP-dependent DNA helicase | (RefSeq) ATP-dependent DNA helicase DDM1	--	[K]	Transcription	SNF2 family N-terminal domain	ATP-dependent DNA helicase DDM1 OS=Arabidopsis thaliana OX=3702 GN=DDM1 PE=1 SV=1	K	Transcription	ATP-dependent DNA helicase DDM1 isoform X2 [Camellia sinensis]	molecular function: binding (GO:0005488)
CSS0043232	CSS0043232	32.2718	1431	28.1822	1016	34.2727	1336	46.4334	2338	43.3587	1621	51.8848	2396	5.86e-07	0.528459	down	--	--	Molecular Function: DNA binding (GO:0003677);; Cellular Component: nucleus (GO:0005634);; Biological Process: regulation of transcription, DNA-templated (GO:0006355);;	K00521|1.3e-43|cmos:111447866|K00521 ferric-chelate reductase [EC:1.16.1.7] | (RefSeq) ferric reduction oxidase 7, chloroplastic-like	--	--	--	No apical meristem (NAM) protein	NAC domain-containing protein 2 OS=Arabidopsis thaliana OX=3702 GN=NAC002 PE=1 SV=2	K	Transcription	NAC domain-containing protein 2-like [Camellia sinensis]	molecular function: binding (GO:0005488);; cellular component: cell (GO:0005623);; cellular component: organelle (GO:0043226);; cellular component: cell part (GO:0044464);; biological process: biological regulation (GO:0065007)
CSS0018608	CSS0018608	31.2058	193	29.1955	147	31.835	173	17.7163	124	15.8719	83	18.8917	122	0.00340836	-0.565703	up	--	--	Molecular Function: DNA binding (GO:0003677);; Cellular Component: nucleus (GO:0005634);; Cellular Component: host cell nucleus (GO:0042025);; Molecular Function: metal ion binding (GO:0046872);;	--	--	--	--	SBP domain	Squamosa promoter-binding-like protein 5 OS=Arabidopsis thaliana OX=3702 GN=SPL5 PE=2 SV=1	K	Transcription	squamosa promoter-binding protein 1-like [Camellia sinensis]	molecular function: binding (GO:0005488);; cellular component: cell (GO:0005623);; cellular component: organelle (GO:0043226);; cellular component: cell part (GO:0044464);; cellular component: other organism (GO:0044215);; cellular component: other organism part (GO:0044217)
CSS0040205	CSS0040205	28.9578	914	27.7254	712	27.5886	766	36.2434	1299	40.5923	1081	35.2788	1160	0.00144361	0.373216	down	--	--	Cellular Component: nucleus (GO:0005634);; Molecular Function: zinc ion binding (GO:0008270);;	K12135|1.4e-22|thj:104802991|K12135 zinc finger protein CONSTANS | (RefSeq) zinc finger protein CONSTANS-LIKE 2-like	Circadian rhythm - plant (ko04712)	[K]	Transcription	CCT motif	Zinc finger protein CONSTANS-LIKE 5 OS=Arabidopsis thaliana OX=3702 GN=COL5 PE=2 SV=2	K	Transcription	zinc finger protein CONSTANS-LIKE 5-like [Camellia sinensis]	cellular component: cell (GO:0005623);; cellular component: organelle (GO:0043226);; cellular component: cell part (GO:0044464);; molecular function: binding (GO:0005488)
CSS0046141	CSS0046141	27.0672	2627	28.147	2221	24.9553	2129	20.3761	2245	22.1925	1816	22.3601	2260	0.00512416	-0.286462	up	Auxin response factor	--	Molecular Function: DNA binding (GO:0003677);; Cellular Component: nucleus (GO:0005634);; Biological Process: regulation of transcription, DNA-templated (GO:0006355);; Biological Process: auxin-activated signaling pathway (GO:0009734);;	K14486|5.0e-164|pda:103720239|K14486 auxin response factor | (RefSeq) LOW QUALITY PROTEIN: auxin response factor 15-like	Plant hormone signal transduction (ko04075)	--	--	Auxin response factor	Auxin response factor 4 OS=Arabidopsis thaliana OX=3702 GN=ARF4 PE=1 SV=1	K	Transcription	hypothetical protein HYC85_025294 [Camellia sinensis]	molecular function: binding (GO:0005488);; cellular component: cell (GO:0005623);; cellular component: organelle (GO:0043226);; cellular component: cell part (GO:0044464);; biological process: biological regulation (GO:0065007);; biological process: cellular process (GO:0009987);; biological process: signaling (GO:0023052);; biological process: single-organism process (GO:0044699);; biological pr…
CSS0014916	CSS0014916	25.0585	1196	21.709	843	24.4122	1025	31.2592	1694	30.8649	1242	28.882	1436	0.00545186	0.323938	down	--	--	Cellular Component: cellular_component (GO:0005575);; Cellular Component: intracellular (GO:0005622);; Cellular Component: cell (GO:0005623);; Cellular Component: nucleus (GO:0005634);; Cellular Component: organelle (GO:0043226);; Cellular Component: membrane-bounded organelle (GO:0043227);; Cellular Component: intracellular organelle (GO:0043229);; Cellular Component: intracellular membrane-boun…	K14972|2.3e-10|qsu:112038366|K14972 PAX-interacting protein 1 | (RefSeq) mediator of RNA polymerase II transcription subunit 15a-like isoform X1	--	--	--	MYND finger	F-box protein At1g67340 OS=Arabidopsis thaliana OX=3702 GN=At1g67340 PE=1 SV=1	S	Function unknown	F-box protein At1g67340-like [Camellia sinensis]	cellular component: cell (GO:0005623);; cellular component: cell part (GO:0044464);; cellular component: organelle (GO:0043226)
CSS0034219	CSS0034219	22.8604	759	23.8424	644	22.4398	655	28.1286	1061	31.5968	885	36.9274	1277	0.00132514	0.425493	down	--	--	Molecular Function: DNA binding (GO:0003677);; Molecular Function: transcription factor activity, sequence-specific DNA binding (GO:0003700);; Cellular Component: nucleus (GO:0005634);;	K09286|3.7e-19|ini:109164548|K09286 EREBP-like factor | (RefSeq) ethylene-responsive transcription factor 4-like	--	--	--	AP2 domain	Ethylene-responsive transcription factor ERF109 OS=Arabidopsis thaliana OX=3702 GN=ERF109 PE=1 SV=1	K	Transcription	ethylene-responsive transcription factor ERF109-like [Camellia sinensis]	molecular function: binding (GO:0005488);; molecular function: nucleic acid binding transcription factor activity (GO:0001071);; biological process: biological regulation (GO:0065007);; cellular component: cell (GO:0005623);; cellular component: organelle (GO:0043226);; cellular component: cell part (GO:0044464)
CSS0043707	CSS0043707	21.5663	1437	20.4348	1107	19.8263	1161	16.319	1235	16.7195	940	15.9564	1107	0.00461298	-0.311956	up	[K]	Transcription	Molecular Function: DNA binding (GO:0003677);; Molecular Function: transcription factor activity, sequence-specific DNA binding (GO:0003700);; Biological Process: DNA-templated transcription, initiation (GO:0006352);; Cellular Component: chloroplast (GO:0009507);; Molecular Function: sigma factor activity (GO:0016987);;	K01872|1.9e-173|pvu:PHAVU_007G142900g|K01872 alanyl-tRNA synthetase [EC:6.1.1.7] | (RefSeq) hypothetical protein	Aminoacyl-tRNA biosynthesis (ko00970)	--	--	Sigma-70 region 3	RNA polymerase sigma factor sigB OS=Arabidopsis thaliana OX=3702 GN=SIGB PE=2 SV=2	K	Transcription	RNA polymerase sigma factor sigB-like [Camellia sinensis]	molecular function: binding (GO:0005488);; molecular function: nucleic acid binding transcription factor activity (GO:0001071);; biological process: biological regulation (GO:0065007);; biological process: metabolic process (GO:0008152);; biological process: cellular process (GO:0009987);; cellular component: cell (GO:0005623);; cellular component: organelle (GO:0043226);; cellular component: cel…
CSS0040693	CSS0040693	20.4524	1106	27.3991	1205	25.4777	1212	17.7496	1090	16.3466	746	17.0603	961	0.000330883	-0.456997	up	--	--	--	K14494|7.3e-231|jre:109006296|K14494 DELLA protein | (RefSeq) DELLA protein SLN1-like	Plant hormone signal transduction (ko04075)	--	--	GRAS domain family	DELLA protein GAI1 OS=Vitis vinifera OX=29760 GN=GAI1 PE=2 SV=1	K	Transcription	DELLA protein SLR1-like [Camellia sinensis]	--
CSS0026906	CSS0026906	20.4319	1214	22.4295	1084	23.8816	1248	16.4967	1113	17.8637	895	18.2512	1130	0.00853004	-0.31459	up	--	--	Molecular Function: DNA binding (GO:0003677);; Cellular Component: nucleus (GO:0005634);; Biological Process: regulation of transcription, DNA-templated (GO:0006355);;	--	--	[K]	Transcription	Associated with HOX	Homeobox protein ATH1 OS=Arabidopsis thaliana OX=3702 GN=ATH1 PE=1 SV=1	K	Transcription	uncharacterized protein LOC114289229 [Camellia sinensis]	molecular function: binding (GO:0005488);; cellular component: cell (GO:0005623);; cellular component: organelle (GO:0043226);; cellular component: cell part (GO:0044464);; biological process: biological regulation (GO:0065007)
CSS0047128	CSS0047128	19.4136	1469	21.3365	1313	21.3886	1423	24.3202	2090	29.6593	1893	29.1357	2296	0.000500091	0.384658	down	--	--	Molecular Function: transcription factor activity, sequence-specific DNA binding (GO:0003700);; Cellular Component: nucleus (GO:0005634);; Molecular Function: sequence-specific DNA binding (GO:0043565);;	K18834|1.2e-21|soe:110803840|K18834 WRKY transcription factor 1 | (RefSeq) WRKY transcription factor 1	Plant-pathogen interaction (ko04626)	--	--	WRKY DNA -binding domain	WRKY transcription factor 6 OS=Arabidopsis thaliana OX=3702 GN=WRKY6 PE=1 SV=1	K	Transcription	probable WRKY transcription factor 31 [Camellia sinensis]	molecular function: nucleic acid binding transcription factor activity (GO:0001071);; biological process: biological regulation (GO:0065007);; cellular component: cell (GO:0005623);; cellular component: organelle (GO:0043226);; cellular component: cell part (GO:0044464);; molecular function: binding (GO:0005488)
CSS0041288	CSS0041288	19.0184	1820	19.2448	1497	17.619	1482	28.5981	3107	24.5208	1978	21.4346	2136	0.00320996	0.374076	down	--	--	Biological Process: response to acid chemical (GO:0001101);; Molecular Function: protein binding (GO:0005515);; Cellular Component: cellular_component (GO:0005575);; Cellular Component: intracellular (GO:0005622);; Cellular Component: cell (GO:0005623);; Cellular Component: nucleus (GO:0005634);; Biological Process: regulation of transcription, DNA-templated (GO:0006355);; Biological Process: res…	K05356|5.1e-39|gra:105798922|K05356 all-trans-nonaprenyl-diphosphate synthase [EC:2.5.1.84 2.5.1.85] | (RefSeq) solanesyl diphosphate synthase 1-like	Terpenoid backbone biosynthesis (ko00900)	[K]	Transcription	Bromodomain	Transcription factor GTE10 OS=Arabidopsis thaliana OX=3702 GN=GTE10 PE=1 SV=2	K	Transcription	transcription factor GTE10-like isoform X1 [Camellia sinensis]	biological process: response to stimulus (GO:0050896);; molecular function: binding (GO:0005488);; cellular component: cell (GO:0005623);; cellular component: cell part (GO:0044464);; cellular component: organelle (GO:0043226);; biological process: biological regulation (GO:0065007);; biological process: cellular process (GO:0009987)
CSS0031654	CSS0031654	18.5427	1942	18.6793	1590	18.2561	1681	13.0445	1552	11.5974	1025	12.8108	1398	1.81e-09	-0.528409	up	--	--	Molecular Function: DNA binding (GO:0003677);; Cellular Component: nucleus (GO:0005634);; Biological Process: regulation of transcription, DNA-templated (GO:0006355);; Biological Process: auxin-activated signaling pathway (GO:0009734);;	K14486|5.0e-139|nnu:104599494|K14486 auxin response factor | (RefSeq) auxin response factor 3-like	Plant hormone signal transduction (ko04075)	--	--	Auxin response factor	Auxin response factor 4 OS=Arabidopsis thaliana OX=3702 GN=ARF4 PE=1 SV=1	K	Transcription	auxin response factor 4-like isoform X1 [Camellia sinensis]	molecular function: binding (GO:0005488);; cellular component: cell (GO:0005623);; cellular component: organelle (GO:0043226);; cellular component: cell part (GO:0044464);; biological process: biological regulation (GO:0065007);; biological process: cellular process (GO:0009987);; biological process: signaling (GO:0023052);; biological process: single-organism process (GO:0044699);; biological pr…
CSS0002106	CSS0002106	18.1617	765	21.2697	729	17.1317	635	26.4454	1265	24.9324	886	27.1607	1192	0.000619222	0.424407	down	[H]	Coenzyme transport and metabolism	Molecular Function: catalytic activity (GO:0003824);; Biological Process: heat acclimation (GO:0010286);; Biological Process: posttranscriptional regulation of gene expression (GO:0010608);;	--	--	--	--	(2R)-phospho-3-sulfolactate synthase (ComA)	Protein HEAT-STRESS-ASSOCIATED 32 OS=Arabidopsis thaliana OX=3702 GN=HSA32 PE=2 SV=1	K	Transcription	protein HEAT-STRESS-ASSOCIATED 32 isoform X1 [Camellia sinensis]	molecular function: catalytic activity (GO:0003824);; biological process: response to stimulus (GO:0050896);; biological process: biological regulation (GO:0065007)
CSS0005784	CSS0005784	17.2619	519	16.9632	415	19.9888	528	31.0058	1058	28.1905	714	23.3935	732	0.00030087	0.515559	down	--	--	Molecular Function: DNA binding (GO:0003677);; Molecular Function: transcription factor activity, sequence-specific DNA binding (GO:0003700);; Cellular Component: nucleus (GO:0005634);;	K09286|6.1e-57|spen:107024115|K09286 EREBP-like factor | (RefSeq) ethylene-responsive transcription factor 4	--	--	--	AP2 domain	Ethylene-responsive transcription factor 4 OS=Nicotiana tabacum OX=4097 GN=ERF4 PE=1 SV=1	K	Transcription	hypothetical protein HYC85_014250 [Camellia sinensis]	molecular function: binding (GO:0005488);; molecular function: nucleic acid binding transcription factor activity (GO:0001071);; biological process: biological regulation (GO:0065007);; cellular component: cell (GO:0005623);; cellular component: organelle (GO:0043226);; cellular component: cell part (GO:0044464)
CSS0045191	CSS0045191	16.7466	804	16.904	660	16.6389	702	13.9135	758	7.78624	315	8.6559	433	0.00201914	-0.548758	up	--	--	Biological Process: regulation of protein phosphorylation (GO:0001932);; Biological Process: negative regulation of protein phosphorylation (GO:0001933);; Molecular Function: molecular_function (GO:0003674);; Molecular Function: binding (GO:0005488);; Molecular Function: protein binding (GO:0005515);; Cellular Component: cellular_component (GO:0005575);; Cellular Component: intracellular (GO:0005…	K14791|9.5e-193|vvi:100257466|K14791 periodic tryptophan protein 1 | (RefSeq) uncharacterized WD repeat-containing protein C17D11.16	--	[S]	Function unknown	WD domain, G-beta repeat	THO complex subunit 3 OS=Arabidopsis thaliana OX=3702 GN=THO3 PE=1 SV=1	S	Function unknown	hypothetical protein TEA_026830 [Camellia sinensis var. sinensis]	biological process: biological regulation (GO:0065007);; molecular function: binding (GO:0005488);; cellular component: cell (GO:0005623);; cellular component: cell part (GO:0044464);; cellular component: organelle (GO:0043226);; cellular component: organelle part (GO:0044422);; biological process: cellular process (GO:0009987);; biological process: cellular component organization or biogenesis (…
CSS0050052	CSS0050052	16.3788	807	18.4932	741	20.0043	867	11.7773	659	11.8509	493	12.008	616	2.36e-06	-0.553102	up	--	--	Molecular Function: DNA binding (GO:0003677);; Biological Process: regulation of transcription, DNA-templated (GO:0006355);;	--	--	--	--	--	Protein EFFECTOR OF TRANSCRIPTION 2 OS=Arabidopsis thaliana OX=3702 GN=ET2 PE=1 SV=1	S	Function unknown	protein EFFECTOR OF TRANSCRIPTION 2-like isoform X1 [Camellia sinensis]	molecular function: binding (GO:0005488);; biological process: biological regulation (GO:0065007)
CSS0001223	CSS0001223	16.3095	675	15.3224	515	15.4707	563	23.0295	1081	22.9674	801	25.0279	1078	7.93e-07	0.535233	down	--	--	Molecular Function: transcription factor activity, sequence-specific DNA binding (GO:0003700);; Biological Process: positive regulation of transcription, DNA-templated (GO:0045893);;	K14432|4.2e-149|vvi:100232889|K14432 ABA responsive element binding factor | (RefSeq) GRIP55; ripening-related bZIP protein-like	Plant hormone signal transduction (ko04075)	--	--	bZIP transcription factor	ABSCISIC ACID-INSENSITIVE 5-like protein 5 OS=Arabidopsis thaliana OX=3702 GN=ABF2 PE=1 SV=1	K	Transcription	bZIP transcription factor 23-like [Camellia sinensis]	molecular function: nucleic acid binding transcription factor activity (GO:0001071);; biological process: biological regulation (GO:0065007)
CSS0012064	CSS0012064	16.2551	1422	16.3983	1166	15.2158	1170	24.5272	2436	22.0007	1623	24.6071	2242	3.31e-09	0.533488	down	--	--	Biological Process: regulation of transcription, DNA-templated (GO:0006355);; Biological Process: circadian rhythm (GO:0007623);;	--	--	--	--	--	Protein LNK1 OS=Arabidopsis thaliana OX=3702 GN=LNK1 PE=1 SV=1	S	Function unknown	protein LNK1-like isoform X3 [Camellia sinensis]	biological process: biological regulation (GO:0065007);; biological process: rhythmic process (GO:0048511)
CSS0045071	CSS0045071	16.2117	594	17.7344	528	16.3391	526	18.7198	779	26.5449	820	32.061	1223	0.0039729	0.491937	down	--	--	Biological Process: reproduction (GO:0000003);; Molecular Function: regulatory region nucleic acid binding (GO:0001067);; Biological Process: response to acid chemical (GO:0001101);; Biological Process: developmental process involved in reproduction (GO:0003006);; Molecular Function: molecular_function (GO:0003674);; Molecular Function: nucleic acid binding (GO:0003676);; Molecular Function: DNA …	--	--	[R]	General function prediction only	C2H2-type zinc finger	Zinc finger protein ZAT10 OS=Arabidopsis thaliana OX=3702 GN=ZAT10 PE=2 SV=1	S	Function unknown	zinc finger protein ZAT10 [Camellia sinensis]	biological process: reproduction (GO:0000003);; molecular function: binding (GO:0005488);; biological process: response to stimulus (GO:0050896);; biological process: reproductive process (GO:0022414);; biological process: developmental process (GO:0032502);; molecular function: nucleic acid binding transcription factor activity (GO:0001071);; biological process: biological regulation (GO:0065007…
CSS0004278	CSS0004278	15.6325	1389	15.2389	1101	15.0219	1173	12.5871	1270	11.0326	827	12.7024	1176	0.0083832	-0.309129	up	--	--	Molecular Function: DNA binding (GO:0003677);; Cellular Component: nucleus (GO:0005634);; Molecular Function: zinc ion binding (GO:0008270);;	K09287|2.5e-13|sita:101780026|K09287 RAV-like factor | (RefSeq) AP2/ERF and B3 domain-containing protein Os01g0141000	--	--	--	B3 DNA binding domain	B3 domain-containing protein Os07g0679700 OS=Oryza sativa subsp. japonica OX=39947 GN=Os07g0679700 PE=2 SV=1	K	Transcription	B3 domain-containing transcription repressor VAL2-like isoform X1 [Camellia sinensis]	molecular function: binding (GO:0005488);; cellular component: cell (GO:0005623);; cellular component: organelle (GO:0043226);; cellular component: cell part (GO:0044464)
CSS0017722	CSS0017722	15.467	769	12.9378	523	12.4511	545	22.5588	1274	19.0904	801	18.7525	971	0.000380138	0.486398	down	--	--	Molecular Function: transcription factor activity, sequence-specific DNA binding (GO:0003700);; Biological Process: transcription, DNA-templated (GO:0006351);; Biological Process: brassinosteroid mediated signaling pathway (GO:0009742);;	K14503|8.2e-48|nnu:104595761|K14503 brassinosteroid resistant 1/2 | (RefSeq) BES1/BZR1 homolog protein 2	Plant hormone signal transduction (ko04075)	--	--	BES1/BZR1 plant transcription factor, N-terminal	BES1/BZR1 homolog protein 4 OS=Arabidopsis thaliana OX=3702 GN=BEH4 PE=1 SV=1	S	Function unknown	BES1/BZR1 homolog protein 4-like isoform X1 [Camellia sinensis]	molecular function: nucleic acid binding transcription factor activity (GO:0001071);; biological process: biological regulation (GO:0065007);; biological process: metabolic process (GO:0008152);; biological process: cellular process (GO:0009987);; biological process: signaling (GO:0023052);; biological process: single-organism process (GO:0044699);; biological process: response to stimulus (GO:00…
Camellia_sinensis_newGene_5869	--	15.3525	1898	15.9365	1697	14.8324	1681	18.6447	2871	17.7348	2022	18.422	2574	0.000754986	0.310103	down	--	--	Molecular Function: DNA binding (GO:0003677);; Molecular Function: argininosuccinate synthase activity (GO:0004055);; Cellular Component: integral component of membrane (GO:0016021);;	K01940|3.5e-09|vvi:100266261|K01940 argininosuccinate synthase [EC:6.3.4.5] | (RefSeq) argininosuccinate synthase, chloroplastic	Arginine biosynthesis (ko00220);; Alanine, aspartate and glutamate metabolism (ko00250);; Biosynthesis of amino acids (ko01230)	--	--	--	Ethylene-responsive transcription factor-like protein At4g13040 OS=Arabidopsis thaliana OX=3702 GN=At4g13040 PE=2 SV=2	K	Transcription	uncharacterized protein LOC114309948 [Camellia sinensis]	molecular function: binding (GO:0005488);; molecular function: catalytic activity (GO:0003824);; cellular component: membrane (GO:0016020);; cellular component: membrane part (GO:0044425)
CSS0042335	CSS0042335	15.1374	950	14.6859	749	16.1374	890	24.7034	1759	26.3911	1396	23.1129	1510	3.62e-11	0.634592	down	--	--	Molecular Function: regulatory region nucleic acid binding (GO:0001067);; Biological Process: response to hypoxia (GO:0001666);; Molecular Function: molecular_function (GO:0003674);; Molecular Function: nucleic acid binding (GO:0003676);; Molecular Function: DNA binding (GO:0003677);; Molecular Function: transcription factor activity, sequence-specific DNA binding (GO:0003700);; Molecular Functio…	K00521|1.2e-26|cmos:111447866|K00521 ferric-chelate reductase [EC:1.16.1.7] | (RefSeq) ferric reduction oxidase 7, chloroplastic-like	--	--	--	No apical meristem (NAM) protein	NAC domain-containing protein 2 OS=Arabidopsis thaliana OX=3702 GN=NAC002 PE=1 SV=2	K	Transcription	NAC domain-containing protein 2-like isoform X2 [Camellia sinensis]	molecular function: binding (GO:0005488);; biological process: response to stimulus (GO:0050896);; molecular function: nucleic acid binding transcription factor activity (GO:0001071);; biological process: biological regulation (GO:0065007);; cellular component: cell (GO:0005623);; cellular component: cell part (GO:0044464);; biological process: metabolic process (GO:0008152);; biological process:…
CSS0013451	CSS0013451	15.0053	1747	16.2566	1538	15.0035	1536	12.376	1636	11.5047	1129	11.615	1408	0.000271677	-0.356532	up	--	--	Molecular Function: nuclease activity (GO:0004518);; Cellular Component: cytoplasm (GO:0005737);; Cellular Component: RISC complex (GO:0016442);; Biological Process: gene silencing by RNA (GO:0031047);;	--	--	[K]	Transcription	Staphylococcal nuclease homologue	Ribonuclease TUDOR 1 OS=Arabidopsis thaliana OX=3702 GN=TSN1 PE=1 SV=1	K	Transcription	ribonuclease TUDOR 1-like [Camellia sinensis]	molecular function: catalytic activity (GO:0003824);; cellular component: cell (GO:0005623);; cellular component: cell part (GO:0044464);; cellular component: macromolecular complex (GO:0032991);; biological process: cellular process (GO:0009987);; biological process: single-organism process (GO:0044699);; biological process: biological regulation (GO:0065007)
CSS0010016	CSS0010016	13.8706	1146	12.0926	812	13.3028	966	16.5653	1554	16.0395	1118	17.3856	1496	0.00560811	0.320025	down	--	--	Molecular Function: nucleic acid binding (GO:0003676);;	K12309|1.1e-112|lja:Lj3g3v0323160.1|K12309 beta-galactosidase [EC:3.2.1.23] | (RefSeq) Lj3g3v0323160.1; -	Galactose metabolism (ko00052);; Other glycan degradation (ko00511);; Glycosaminoglycan degradation (ko00531);; Sphingolipid metabolism (ko00600);; Glycosphingolipid biosynthesis - ganglio series (ko00604)	[R]	General function prediction only	Zinc finger, C2H2 type	Protein indeterminate-domain 11 OS=Arabidopsis thaliana OX=3702 GN=IDD11 PE=2 SV=1	K	Transcription	protein indeterminate-domain 11-like [Camellia sinensis]	molecular function: binding (GO:0005488)
CSS0045404	CSS0045404	13.6818	653	14.1604	550	15.0992	634	27.0017	1463	29.8184	1200	25.3835	1262	3.66e-17	0.845758	down	--	--	Cellular Component: nucleus (GO:0005634);; Biological Process: regulation of transcription, DNA-templated (GO:0006355);; Molecular Function: sequence-specific DNA binding (GO:0043565);;	K09338|7.8e-112|zju:107430326|K09338 homeobox-leucine zipper protein | (RefSeq) homeobox-leucine zipper protein HAT4-like	--	[K]	Transcription	HD-ZIP protein N terminus	Homeobox-leucine zipper protein HAT4 OS=Arabidopsis thaliana OX=3702 GN=HAT4 PE=1 SV=1	K	Transcription	homeobox-leucine zipper protein HAT4-like [Camellia sinensis]	cellular component: cell (GO:0005623);; cellular component: organelle (GO:0043226);; cellular component: cell part (GO:0044464);; biological process: biological regulation (GO:0065007);; molecular function: binding (GO:0005488)
CSS0038569	CSS0038569	13.6528	563	11.3501	381	15.6883	569	20.1563	943	20.3793	709	22.3813	961	7.81e-05	0.537739	down	--	--	Cellular Component: nucleus (GO:0005634);; Molecular Function: zinc ion binding (GO:0008270);;	K12135|6.5e-09|crb:17882893|K12135 zinc finger protein CONSTANS | (RefSeq) zinc finger protein CONSTANS isoform X2	Circadian rhythm - plant (ko04712)	[K]	Transcription	CCT motif	Zinc finger protein CONSTANS-LIKE 16 OS=Arabidopsis thaliana OX=3702 GN=COL16 PE=1 SV=2	K	Transcription	hypothetical protein HYC85_030307 [Camellia sinensis]	cellular component: cell (GO:0005623);; cellular component: organelle (GO:0043226);; cellular component: cell part (GO:0044464);; molecular function: binding (GO:0005488)
CSS0016109	CSS0016109	13.4733	569	13.4969	463	13.3016	494	21.8168	1045	20.7098	737	20.6028	906	5.75e-08	0.585576	down	--	--	Molecular Function: DNA binding (GO:0003677);; Molecular Function: transcription factor activity, sequence-specific DNA binding (GO:0003700);; Cellular Component: nucleus (GO:0005634);;	K09286|6.0e-59|nnu:104598426|K09286 EREBP-like factor | (RefSeq) ethylene-responsive transcription factor 5	--	--	--	AP2 domain	Ethylene-responsive transcription factor 5 OS=Nicotiana tabacum OX=4097 GN=ERF5 PE=2 SV=1	K	Transcription	hypothetical protein HYC85_013633 [Camellia sinensis]	molecular function: binding (GO:0005488);; molecular function: nucleic acid binding transcription factor activity (GO:0001071);; biological process: biological regulation (GO:0065007);; cellular component: cell (GO:0005623);; cellular component: organelle (GO:0043226);; cellular component: cell part (GO:0044464)
CSS0012978	CSS0012978	13.3728	423	14.0165	360	13.6013	378	20.2468	726	17.459	465	18.2239	600	0.00798528	0.389791	down	--	--	Cellular Component: nucleus (GO:0005634);; Molecular Function: zinc ion binding (GO:0008270);;	K12135|1.4e-22|thj:104802991|K12135 zinc finger protein CONSTANS | (RefSeq) zinc finger protein CONSTANS-LIKE 2-like	Circadian rhythm - plant (ko04712)	[K]	Transcription	CCT motif	Zinc finger protein CONSTANS-LIKE 5 OS=Arabidopsis thaliana OX=3702 GN=COL5 PE=2 SV=2	K	Transcription	zinc finger protein CONSTANS-LIKE 5-like [Camellia sinensis]	cellular component: cell (GO:0005623);; cellular component: organelle (GO:0043226);; cellular component: cell part (GO:0044464);; molecular function: binding (GO:0005488)
CSS0020020	CSS0020020	13.273	1488	13.1699	1200	13.7709	1357	10.4395	1329	11.0271	1043	10.8894	1272	0.004295	-0.293834	up	--	--	Cellular Component: chromatin (GO:0000785);; Molecular Function: transcription regulatory region sequence-specific DNA binding (GO:0000976);; Molecular Function: regulatory region nucleic acid binding (GO:0001067);; Molecular Function: molecular_function (GO:0003674);; Molecular Function: nucleic acid binding (GO:0003676);; Molecular Function: DNA binding (GO:0003677);; Molecular Function: chroma…	K15601|0.0e+00|vvi:100249389|K15601 [histone H3]-dimethyl-L-lysine9 demethylase [EC:1.14.11.65] | (RefSeq) lysine-specific demethylase JMJ25	--	[K]	Transcription	WRC	Lysine-specific demethylase JMJ25 OS=Arabidopsis thaliana OX=3702 GN=JMJ25 PE=1 SV=1	K	Transcription	hypothetical protein HYC85_016200 [Camellia sinensis]	cellular component: cell (GO:0005623);; cellular component: organelle (GO:0043226);; cellular component: organelle part (GO:0044422);; cellular component: cell part (GO:0044464);; molecular function: binding (GO:0005488);; molecular function: catalytic activity (GO:0003824);; biological process: cellular process (GO:0009987);; biological process: cellular component organization or biogenesis (GO:…
CSS0045395	CSS0045395	13.243	88	8.2218	45	11.4767	68	41.8816	316	40.5924	228	26.6232	185	8.53e-09	1.01788	down	--	--	Molecular Function: RNA polymerase II regulatory region sequence-specific DNA binding (GO:0000977);; Cellular Component: nucleus (GO:0005634);; Biological Process: positive regulation of transcription from RNA polymerase II promoter (GO:0045944);; Molecular Function: protein dimerization activity (GO:0046983);;	K09264|4.5e-21|vvi:100267653|K09264 MADS-box transcription factor, plant | (RefSeq) FLC; flowering locus C	--	[K]	Transcription	SRF-type transcription factor (DNA-binding and dimerisation domain)	Developmental protein SEPALLATA 1 OS=Arabidopsis thaliana OX=3702 GN=SEP1 PE=1 SV=2	K	Transcription	agamous-like MADS-box protein AGL70 [Camellia sinensis]	molecular function: binding (GO:0005488);; cellular component: cell (GO:0005623);; cellular component: organelle (GO:0043226);; cellular component: cell part (GO:0044464);; biological process: biological regulation (GO:0065007)
CSS0012317	CSS0012317	12.1199	692	10.8918	506	11.2508	565	14.5059	941	15.4489	744	17.1942	1023	0.00158358	0.40794	down	--	--	Molecular Function: transcription factor activity, sequence-specific DNA binding (GO:0003700);; Cellular Component: nucleus (GO:0005634);; Cellular Component: host cell nucleus (GO:0042025);; Molecular Function: sequence-specific DNA binding (GO:0043565);;	K09419|5.8e-151|oeu:111383844|K09419 heat shock transcription factor, other eukaryote | (RefSeq) heat stress transcription factor A-3-like	--	[K]	Transcription	HSF-type DNA-binding	Heat stress transcription factor A-3 OS=Arabidopsis thaliana OX=3702 GN=HSFA3 PE=1 SV=2	K	Transcription	heat stress transcription factor A-3 [Camellia sinensis]	molecular function: nucleic acid binding transcription factor activity (GO:0001071);; biological process: biological regulation (GO:0065007);; cellular component: cell (GO:0005623);; cellular component: organelle (GO:0043226);; cellular component: cell part (GO:0044464);; cellular component: other organism (GO:0044215);; cellular component: other organism part (GO:0044217);; molecular function: b…
CSS0034715	CSS0034715	11.6312	559	10.9356	428	9.43788	399	21.426	1169	22.2242	901	22.6454	1134	8.15e-18	0.928222	down	--	--	Molecular Function: DNA binding (GO:0003677);; Cellular Component: nucleus (GO:0005634);;	K09422|2.0e-60|hbr:110671730|K09422 transcription factor MYB, plant | (RefSeq) transcription factor MYB30-like	--	[K]	Transcription	Myb-like DNA-binding domain	Transcription factor MYB4 OS=Oryza sativa subsp. japonica OX=39947 GN=MYB4 PE=2 SV=2	--	--	transcription factor MYB4-like [Camellia sinensis]	molecular function: binding (GO:0005488);; cellular component: cell (GO:0005623);; cellular component: organelle (GO:0043226);; cellular component: cell part (GO:0044464)
CSS0011861	CSS0011861	10.9456	478	10.6354	378	9.66949	371	23.5269	1166	20.0387	737	19.019	864	4.61e-13	0.863643	down	--	--	Molecular Function: DNA binding (GO:0003677);; Molecular Function: transcription factor activity, sequence-specific DNA binding (GO:0003700);; Cellular Component: nucleus (GO:0005634);;	K09286|8.8e-102|nta:107813905|K09286 EREBP-like factor | (RefSeq) ethylene-responsive transcription factor ERF054-like	--	--	--	AP2 domain	Ethylene-responsive transcription factor ERF053 OS=Arabidopsis thaliana OX=3702 GN=ERF053 PE=1 SV=1	K	Transcription	ethylene-responsive transcription factor ERF054-like [Camellia sinensis]	molecular function: binding (GO:0005488);; molecular function: nucleic acid binding transcription factor activity (GO:0001071);; biological process: biological regulation (GO:0065007);; cellular component: cell (GO:0005623);; cellular component: organelle (GO:0043226);; cellular component: cell part (GO:0044464)
CSS0033924	CSS0033924	10.6358	533	9.22918	376	10.5947	467	15.8434	902	12.8004	541	16.5681	865	0.000711276	0.4861	down	--	--	Molecular Function: DNA binding (GO:0003677);; Cellular Component: nucleus (GO:0005634);;	K12133|4.8e-26|nnu:104585772|K12133 MYB-related transcription factor LHY | (RefSeq) protein LHY-like	Circadian rhythm - plant (ko04712)	[O]	Posttranslational modification, protein turnover, chaperones	Myb-like DNA-binding domain	Protein REVEILLE 6 OS=Arabidopsis thaliana OX=3702 GN=RVE6 PE=2 SV=1	K	Transcription	protein REVEILLE 3-like isoform X2 [Camellia sinensis]	molecular function: binding (GO:0005488);; cellular component: cell (GO:0005623);; cellular component: organelle (GO:0043226);; cellular component: cell part (GO:0044464)
CSS0006191	CSS0006191	10.3892	557	10.5167	459	12.3982	585	17.5996	1072	17.8274	806	15.6824	876	9.01e-06	0.544682	down	--	--	Cellular Component: nucleus (GO:0005634);; Biological Process: regulation of transcription, DNA-templated (GO:0006355);; Molecular Function: sequence-specific DNA binding (GO:0043565);;	K09338|2.6e-119|qsu:112032861|K09338 homeobox-leucine zipper protein | (RefSeq) homeobox-leucine zipper protein HAT4	--	[K]	Transcription	HD-ZIP protein N terminus	Homeobox-leucine zipper protein HAT4 OS=Arabidopsis thaliana OX=3702 GN=HAT4 PE=1 SV=1	K	Transcription	homeobox-leucine zipper protein HAT4-like [Camellia sinensis]	cellular component: cell (GO:0005623);; cellular component: organelle (GO:0043226);; cellular component: cell part (GO:0044464);; biological process: biological regulation (GO:0065007);; molecular function: binding (GO:0005488)
CSS0037473	CSS0037473	9.19989	541	9.59746	459	8.96796	463	12.8886	860	13.5363	671	12.1418	743	0.00100768	0.420769	down	--	--	--	--	--	--	--	PLATZ transcription factor	--	S	Function unknown	uncharacterized protein LOC114302784 [Camellia sinensis]	--
CSS0009811	CSS0009811	9.04979	404	8.88671	323	9.1074	358	14.1258	716	13.8047	520	14.0068	651	6.74e-06	0.555294	down	--	--	Molecular Function: transcription factor activity, sequence-specific DNA binding (GO:0003700);; Cellular Component: nucleus (GO:0005634);; Molecular Function: sequence-specific DNA binding (GO:0043565);;	K12835|1.1e-34|cmax:111493042|K12835 ATP-dependent RNA helicase DDX42 [EC:3.6.4.13] | (RefSeq) DEAD-box ATP-dependent RNA helicase 24 isoform X1	Spliceosome (ko03040)	--	--	WRKY DNA -binding domain	Probable WRKY transcription factor 57 OS=Arabidopsis thaliana OX=3702 GN=WRKY57 PE=2 SV=1	K	Transcription	probable WRKY transcription factor 57 [Camellia sinensis]	molecular function: nucleic acid binding transcription factor activity (GO:0001071);; biological process: biological regulation (GO:0065007);; cellular component: cell (GO:0005623);; cellular component: organelle (GO:0043226);; cellular component: cell part (GO:0044464);; molecular function: binding (GO:0005488)
CSS0046379	CSS0046379	8.87506	422	7.1846	278	9.69084	405	15.3665	829	11.2998	453	13.0381	645	0.00213844	0.503694	down	--	--	Molecular Function: DNA binding (GO:0003677);; Cellular Component: nucleus (GO:0005634);; Biological Process: regulation of transcription, DNA-templated (GO:0006355);;	K20043|2.9e-25|aip:107640400|K20043 clathrin coat assembly protein AP180 | (RefSeq) putative clathrin assembly protein At5g35200	--	--	--	Dof domain, zinc finger	Dof zinc finger protein DOF5.4 OS=Arabidopsis thaliana OX=3702 GN=DOF5.4 PE=2 SV=2	K	Transcription	dof zinc finger protein DOF5.4-like [Camellia sinensis]	molecular function: binding (GO:0005488);; cellular component: cell (GO:0005623);; cellular component: organelle (GO:0043226);; cellular component: cell part (GO:0044464);; biological process: biological regulation (GO:0065007)
CSS0000647	CSS0000647	8.73631	620	9.79663	565	9.47973	592	16.4536	1326	13.6213	815	14.1025	1042	5.68e-07	0.585519	down	--	--	Molecular Function: DNA binding (GO:0003677);; Molecular Function: transcription factor activity, sequence-specific DNA binding (GO:0003700);; Cellular Component: nucleus (GO:0005634);;	K09286|1.8e-113|nto:104089048|K09286 EREBP-like factor | (RefSeq) ethylene-responsive transcription factor ERF054-like	--	--	--	AP2 domain	Ethylene-responsive transcription factor ERF053 OS=Arabidopsis thaliana OX=3702 GN=ERF053 PE=1 SV=1	K	Transcription	ethylene-responsive transcription factor ERF054-like [Camellia sinensis]	molecular function: binding (GO:0005488);; molecular function: nucleic acid binding transcription factor activity (GO:0001071);; biological process: biological regulation (GO:0065007);; cellular component: cell (GO:0005623);; cellular component: organelle (GO:0043226);; cellular component: cell part (GO:0044464)
CSS0013445	CSS0013445	8.39039	184	5.28294	94	8.38348	162	3.19336	80	4.42116	82	3.75011	86	0.0091494	-0.55856	up	--	--	Cellular Component: nucleus (GO:0005634);; Biological Process: negative regulation of transcription from RNA polymerase III promoter (GO:0016480);;	K07953|2.8e-06|gra:105802604|K07953 GTP-binding protein SAR1 [EC:3.6.5.-] | (RefSeq) GTP-binding protein SAR1-like	Protein processing in endoplasmic reticulum (ko04141)	[K]	Transcription	Maf1 regulator	--	K	Transcription	repressor of RNA polymerase III transcription MAF1 homolog isoform X2 [Camellia sinensis]	cellular component: cell (GO:0005623);; cellular component: organelle (GO:0043226);; cellular component: cell part (GO:0044464);; biological process: biological regulation (GO:0065007)
CSS0047578	CSS0047578	8.30008	548	7.05134	379	6.83261	397	9.95221	746	10.204	568	11.3774	782	0.00282466	0.432907	down	[K]	Transcription	Molecular Function: transcription factor activity, sequence-specific DNA binding (GO:0003700);; Biological Process: DNA-templated transcription, initiation (GO:0006352);;	K03093|7.8e-222|vvi:100250120|K03093 RNA polymerase sigma factor | (RefSeq) RNA polymerase sigma factor sigE, chloroplastic/mitochondrial	--	--	--	Sigma-70 region 3	RNA polymerase sigma factor sigE, chloroplastic/mitochondrial OS=Arabidopsis thaliana OX=3702 GN=SIGE PE=1 SV=1	K	Transcription	RNA polymerase sigma factor sigE, chloroplastic/mitochondrial isoform X1 [Camellia sinensis]	molecular function: nucleic acid binding transcription factor activity (GO:0001071);; biological process: biological regulation (GO:0065007);; biological process: metabolic process (GO:0008152);; biological process: cellular process (GO:0009987)
CSS0015653	CSS0015653	7.76101	882	6.87265	635	8.09924	810	4.24672	548	4.13365	397	5.86929	695	0.000154357	-0.558936	up	[KL]	Transcription;; Replication, recombination and repair	Molecular Function: nucleic acid binding (GO:0003676);; Molecular Function: ATP binding (GO:0005524);; Molecular Function: zinc ion binding (GO:0008270);; Molecular Function: hydrolase activity, acting on acid anhydrides, in phosphorus-containing anhydrides (GO:0016818);;	K15505|0.0e+00|vvi:100264745|K15505 DNA repair protein RAD5 [EC:3.6.4.-] | (RefSeq) putative SWI/SNF-related matrix-associated actin-dependent regulator of chromatin subfamily A member 3-like 3	--	[KL]	Transcription;; Replication, recombination and repair	SNF2 family N-terminal domain	DNA repair protein RAD5B OS=Arabidopsis thaliana OX=3702 GN=RAD5B PE=3 SV=1	--	--	hypothetical protein TEA_012115 [Camellia sinensis var. sinensis]	molecular function: binding (GO:0005488);; molecular function: catalytic activity (GO:0003824)
CSS0030706	CSS0030706	7.3685	314	9.76299	338	9.08557	341	13.5974	658	12.8605	462	14.0219	622	0.000293733	0.528831	down	--	--	Molecular Function: DNA binding (GO:0003677);; Molecular Function: transcription factor activity, sequence-specific DNA binding (GO:0003700);; Cellular Component: nucleus (GO:0005634);;	K09286|1.0e-58|nnu:104598426|K09286 EREBP-like factor | (RefSeq) ethylene-responsive transcription factor 5	--	--	--	AP2 domain	Ethylene-responsive transcription factor 5 OS=Nicotiana tabacum OX=4097 GN=ERF5 PE=2 SV=1	K	Transcription	hypothetical protein HYC85_013633 [Camellia sinensis]	molecular function: binding (GO:0005488);; molecular function: nucleic acid binding transcription factor activity (GO:0001071);; biological process: biological regulation (GO:0065007);; cellular component: cell (GO:0005623);; cellular component: organelle (GO:0043226);; cellular component: cell part (GO:0044464)
CSS0036209	CSS0036209	7.35799	185	8.42311	172	6.11214	135	13.4542	383	13.8143	292	21.0004	548	4.29e-06	0.794223	down	[O]	Posttranslational modification, protein turnover, chaperones	Biological Process: response to reactive oxygen species (GO:0000302);; Molecular Function: molecular_function (GO:0003674);; Molecular Function: binding (GO:0005488);; Molecular Function: protein binding (GO:0005515);; Cellular Component: cellular_component (GO:0005575);; Cellular Component: intracellular (GO:0005622);; Cellular Component: cell (GO:0005623);; Cellular Component: cytoplasm (GO:000…	K13993|6.1e-75|tcc:18605848|K13993 HSP20 family protein | (RefSeq) small heat shock protein, chloroplastic	Protein processing in endoplasmic reticulum (ko04141)	[O]	Posttranslational modification, protein turnover, chaperones	Hsp20/alpha crystallin family	Small heat shock protein, chloroplastic OS=Petunia hybrida OX=4102 GN=HSP22 PE=2 SV=1	O	Posttranslational modification, protein turnover, chaperones	HSP25.2 [Camellia sinensis]	biological process: response to stimulus (GO:0050896);; molecular function: binding (GO:0005488);; cellular component: cell (GO:0005623);; cellular component: cell part (GO:0044464);; biological process: biological regulation (GO:0065007);; biological process: cellular process (GO:0009987);; biological process: cellular component organization or biogenesis (GO:0071840);; cellular component: nucle…
CSS0026291	CSS0026291	6.8738	512	7.84165	474	6.14586	402	10.2323	864	9.40656	590	9.77698	758	0.00247443	0.430156	down	[O]	Posttranslational modification, protein turnover, chaperones	Molecular Function: ATP binding (GO:0005524);;	K09490|0.0e+00|nnu:104598993|K09490 endoplasmic reticulum chaperone BiP [EC:3.6.4.10] | (RefSeq) luminal-binding protein 4-like	Protein export (ko03060);; Protein processing in endoplasmic reticulum (ko04141)	[O]	Posttranslational modification, protein turnover, chaperones	Hsp70 protein	Heat shock 70 kDa protein BIP1 OS=Arabidopsis thaliana OX=3702 GN=BIP1 PE=1 SV=1	O	Posttranslational modification, protein turnover, chaperones	mediator of RNA polymerase II transcription subunit 37a-like [Camellia sinensis]	molecular function: binding (GO:0005488)
CSS0050406	CSS0050406	6.19353	71	4.45717	42	7.58042	76	23.2441	300	23.9863	230	15.945	189	1.34e-09	1.06139	down	--	--	Molecular Function: RNA polymerase II regulatory region sequence-specific DNA binding (GO:0000977);; Cellular Component: nucleus (GO:0005634);; Biological Process: positive regulation of transcription from RNA polymerase II promoter (GO:0045944);; Molecular Function: protein dimerization activity (GO:0046983);;	--	--	--	--	--	--	--	--	hypothetical protein TEA_005906 [Camellia sinensis var. sinensis]	molecular function: binding (GO:0005488);; cellular component: cell (GO:0005623);; cellular component: organelle (GO:0043226);; cellular component: cell part (GO:0044464);; biological process: biological regulation (GO:0065007)
CSS0043281	CSS0043281	5.82808	806	7.87869	886	7.10473	864	4.67894	735	5.41503	632	5.06926	730	0.00774546	-0.393789	up	--	--	Molecular Function: DNA binding (GO:0003677);; Cellular Component: nucleus (GO:0005634);;	K09420|5.4e-282|vvi:100261001|K09420 transcriptional activator Myb | (RefSeq) myb-related protein 3R-1	--	[K]	Transcription	Myb-like DNA-binding domain	Transcription factor MYB3R-1 OS=Arabidopsis thaliana OX=3702 GN=MYB3R1 PE=2 SV=1	K	Transcription	transcription factor MYB3R-1-like [Camellia sinensis]	molecular function: binding (GO:0005488);; cellular component: cell (GO:0005623);; cellular component: organelle (GO:0043226);; cellular component: cell part (GO:0044464)
CSS0000687	CSS0000687	5.78144	397	5.17552	289	5.37942	325	7.52222	587	7.51154	435	7.8581	562	0.00440435	0.417383	down	--	--	Molecular Function: DNA binding (GO:0003677);; Cellular Component: nucleus (GO:0005634);;	K14491|4.4e-16|obr:102700121|K14491 two-component response regulator ARR-B family | (RefSeq) two-component response regulator ORR23	Plant hormone signal transduction (ko04075)	--	--	Myb-like DNA-binding domain	Transcription activator GLK1 OS=Arabidopsis thaliana OX=3702 GN=GLK1 PE=1 SV=2	K	Transcription	hypothetical protein HYC85_014235 [Camellia sinensis]	molecular function: binding (GO:0005488);; cellular component: cell (GO:0005623);; cellular component: organelle (GO:0043226);; cellular component: cell part (GO:0044464)
CSS0028207	CSS0028207	5.50285	470	5.62803	390	5.34956	401	7.81468	757	6.59889	475	8.43685	749	0.00671205	0.40605	down	--	--	Biological Process: regulation of transcription, DNA-templated (GO:0006355);; Biological Process: circadian rhythm (GO:0007623);;	--	--	--	--	--	Protein LNK2 OS=Arabidopsis thaliana OX=3702 GN=LNK2 PE=1 SV=1	S	Function unknown	protein LNK2 isoform X5 [Camellia sinensis]	biological process: biological regulation (GO:0065007);; biological process: rhythmic process (GO:0048511)
CSS0029116	CSS0029116	5.48254	314	5.6678	264	5.55706	280	8.57285	558	11.8404	572	7.90275	472	0.000286715	0.594476	down	--	--	Molecular Function: transcription factor activity, sequence-specific DNA binding (GO:0003700);; Cellular Component: nucleus (GO:0005634);; Molecular Function: sequence-specific DNA binding (GO:0043565);;	K18834|3.7e-18|fve:101291408|K18834 WRKY transcription factor 1 | (RefSeq) WRKY transcription factor 1	Plant-pathogen interaction (ko04626)	--	--	WRKY DNA -binding domain	Probable WRKY transcription factor 40 OS=Arabidopsis thaliana OX=3702 GN=WRKY40 PE=1 SV=1	K	Transcription	hypothetical protein HYC85_028631 [Camellia sinensis]	molecular function: nucleic acid binding transcription factor activity (GO:0001071);; biological process: biological regulation (GO:0065007);; cellular component: cell (GO:0005623);; cellular component: organelle (GO:0043226);; cellular component: cell part (GO:0044464);; molecular function: binding (GO:0005488)
CSS0034306	CSS0034306	5.44712	246	4.28079	157	4.89833	195	1.93968	100	2.32558	89	2.6761	126	6.06e-05	-0.727984	up	--	--	Molecular Function: DNA binding (GO:0003677);; Cellular Component: nucleus (GO:0005634);; Biological Process: regulation of transcription, DNA-templated (GO:0006355);;	--	--	[K]	Transcription	Associated with HOX	BEL1-like homeodomain protein 11 OS=Arabidopsis thaliana OX=3702 GN=BLH11 PE=2 SV=1	K	Transcription	BEL1-like homeodomain protein 11 isoform X1 [Camellia sinensis]	molecular function: binding (GO:0005488);; cellular component: cell (GO:0005623);; cellular component: organelle (GO:0043226);; cellular component: cell part (GO:0044464);; biological process: biological regulation (GO:0065007)
Camellia_sinensis_newGene_15405	--	5.05881	346	4.5741	251	4.08466	246	7.2814	566	7.23856	416	8.02154	566	3.54e-05	0.594698	down	--	--	Molecular Function: NAD+ binding (GO:0070403);;	K11416|4.5e-38|sly:101251202|K11416 NAD+-dependent protein deacetylase sirtuin 6 [EC:2.3.1.286] | (RefSeq) NAD-dependent protein deacetylase SRT1 isoform X1	Nicotinate and nicotinamide metabolism (ko00760)	[BK]	Chromatin structure and dynamics;; Transcription	--	NAD-dependent protein deacetylase SRT1 OS=Arabidopsis thaliana OX=3702 GN=SRT1 PE=2 SV=1	--	--	NAD-dependent protein deacetylase SRT1-like isoform X3 [Camellia sinensis]	molecular function: binding (GO:0005488)
CSS0026622	CSS0026622	4.86407	147	5.42427	133	6.05576	161	9.49578	325	8.74287	222	8.91643	280	0.0016009	0.555458	down	[R]	General function prediction only	Cellular Component: chloroplast thylakoid membrane (GO:0009535);;	K10844|2.4e-24|mng:MNEG_0064|K10844 DNA excision repair protein ERCC-2 [EC:3.6.4.12] | (RefSeq) DNA excision repair protein ERCC-2	Basal transcription factors (ko03022);; Nucleotide excision repair (ko03420)	--	--	NAD(P)H-binding	Sanguinarine reductase OS=Eschscholzia californica OX=3467 GN=SARED1 PE=1 SV=1	S	Function unknown	hypothetical protein HYC85_028068 [Camellia sinensis]	cellular component: cell (GO:0005623);; cellular component: membrane (GO:0016020);; cellular component: organelle (GO:0043226);; cellular component: organelle part (GO:0044422);; cellular component: cell part (GO:0044464)
CSS0035930	CSS0035930	4.75794	323	4.72222	261	5.4028	322	3.29557	254	3.31627	190	3.35399	237	0.00578711	-0.466023	up	--	--	Molecular Function: N-acetyltransferase activity (GO:0008080);;	K04125|7.2e-07|cmo:103495059|K04125 gibberellin 2beta-dioxygenase [EC:1.14.11.13] | (RefSeq) gibberellin 2-beta-dioxygenase 8-like	Diterpenoid biosynthesis (ko00904)	[KTDL]	Transcription;; Signal transduction mechanisms;; Cell cycle control, cell division, chromosome partitioning;; Replication, recombination and repair	BRCA1 C Terminus (BRCT) domain	--	--	--	uncharacterized protein LOC114261186 isoform X2 [Camellia sinensis]	molecular function: catalytic activity (GO:0003824)
CSS0039199	CSS0039199	4.50777	317	4.2287	242	4.56229	282	9.22923	736	8.36508	495	9.8874	723	2.51e-13	0.89328	down	--	--	Molecular Function: DNA binding (GO:0003677);; Cellular Component: nucleus (GO:0005634);;	K12133|1.6e-236|vvi:100250535|K12133 MYB-related transcription factor LHY | (RefSeq) protein LHY	Circadian rhythm - plant (ko04712)	[O]	Posttranslational modification, protein turnover, chaperones	Myb-like DNA-binding domain	Protein LHY OS=Arabidopsis thaliana OX=3702 GN=LHY PE=1 SV=2	K	Transcription	protein LHY-like isoform X1 [Camellia sinensis]	molecular function: binding (GO:0005488);; cellular component: cell (GO:0005623);; cellular component: organelle (GO:0043226);; cellular component: cell part (GO:0044464)
Camellia_sinensis_newGene_24393	--	4.00992	150	2.67524	112	2.77632	112	5.69313	313	7.68155	289	4.4038	250	2.04e-05	0.740454	down	--	--	Molecular Function: DNA binding (GO:0003677);; Cellular Component: nucleus (GO:0005634);; Molecular Function: lipid binding (GO:0008289);;	K09338|7.3e-41|nau:109244609|K09338 homeobox-leucine zipper protein | (RefSeq) homeobox-leucine zipper protein ATHB-15-like isoform X1	--	--	--	--	Homeobox-leucine zipper protein ATHB-15 OS=Arabidopsis thaliana OX=3702 GN=ATHB-15 PE=1 SV=1	K	Transcription	homeobox-leucine zipper protein ATHB-15-like isoform X1 [Camellia sinensis]	molecular function: binding (GO:0005488);; cellular component: cell (GO:0005623);; cellular component: organelle (GO:0043226);; cellular component: cell part (GO:0044464)
CSS0041387	CSS0041387	3.99227	194	1.70817	68	2.52445	108	6.34738	350	4.86279	199	5.96773	302	0.00247443	0.619951	down	--	--	Molecular Function: DNA binding (GO:0003677);; Cellular Component: nucleus (GO:0005634);; Biological Process: regulation of transcription, DNA-templated (GO:0006355);;	K00521|1.0e-44|cmos:111447866|K00521 ferric-chelate reductase [EC:1.16.1.7] | (RefSeq) ferric reduction oxidase 7, chloroplastic-like	--	--	--	No apical meristem (NAM) protein	NAC domain-containing protein JA2L OS=Solanum lycopersicum OX=4081 GN=JA2L PE=2 SV=1	K	Transcription	hypothetical protein HYC85_014826 [Camellia sinensis]	molecular function: binding (GO:0005488);; cellular component: cell (GO:0005623);; cellular component: organelle (GO:0043226);; cellular component: cell part (GO:0044464);; biological process: biological regulation (GO:0065007)
CSS0014643	CSS0014643	3.44327	203	3.19545	154	4.02977	209	1.56438	105	2.22114	111	1.7448	108	0.000804026	-0.637409	up	--	--	Cellular Component: nucleus (GO:0005634);; Biological Process: regulation of transcription, DNA-templated (GO:0006355);; Biological Process: auxin-activated signaling pathway (GO:0009734);;	K14484|1.4e-105|zju:107435050|K14484 auxin-responsive protein IAA | (RefSeq) auxin-responsive protein IAA26-like isoform X1	Plant hormone signal transduction (ko04075)	--	--	AUX/IAA family	Auxin-responsive protein IAA26 OS=Arabidopsis thaliana OX=3702 GN=IAA26 PE=1 SV=2	K	Transcription	auxin-responsive protein IAA26-like isoform X1 [Camellia sinensis]	cellular component: cell (GO:0005623);; cellular component: organelle (GO:0043226);; cellular component: cell part (GO:0044464);; biological process: biological regulation (GO:0065007);; biological process: cellular process (GO:0009987);; biological process: signaling (GO:0023052);; biological process: single-organism process (GO:0044699);; biological process: response to stimulus (GO:0050896)
CSS0035725	CSS0035725	3.31871	108	2.14373	57	1.81629	52	4.50657	166	7.13819	195	4.14226	140	0.00836938	0.570877	down	--	--	Molecular Function: DNA binding (GO:0003677);; Molecular Function: transcription factor activity, sequence-specific DNA binding (GO:0003700);; Cellular Component: nucleus (GO:0005634);;	K09286|2.2e-84|nsy:104217398|K09286 EREBP-like factor | (RefSeq) ethylene-responsive transcription factor 2	--	--	--	AP2 domain	Ethylene-responsive transcription factor 2 OS=Nicotiana sylvestris OX=4096 GN=ERF2 PE=2 SV=1	K	Transcription	ethylene-responsive transcription factor 2-like [Camellia sinensis]	molecular function: binding (GO:0005488);; molecular function: nucleic acid binding transcription factor activity (GO:0001071);; biological process: biological regulation (GO:0065007);; cellular component: cell (GO:0005623);; cellular component: organelle (GO:0043226);; cellular component: cell part (GO:0044464)
CSS0014767	CSS0014767	2.69665	88	3.32488	88	2.90441	83	1.31086	49	1.10708	31	1.50735	51	0.00459235	-0.60031	up	--	--	Cellular Component: ubiquitin ligase complex (GO:0000151);; Cellular Component: nuclear ubiquitin ligase complex (GO:0000152);; Biological Process: cell fate determination (GO:0001709);; Cellular Component: cellular_component (GO:0005575);; Cellular Component: intracellular (GO:0005622);; Cellular Component: cell (GO:0005623);; Cellular Component: nucleus (GO:0005634);; Biological Process: regula…	K10695|2.3e-33|pop:7459955|K10695 E3 ubiquitin-protein ligase RNF1/2 [EC:2.3.2.27] | (RefSeq) putative E3 ubiquitin-protein ligase RING1a	--	[O]	Posttranslational modification, protein turnover, chaperones	--	Putative E3 ubiquitin-protein ligase RING1a OS=Arabidopsis thaliana OX=3702 GN=RING1A PE=1 SV=2	O	Posttranslational modification, protein turnover, chaperones	putative E3 ubiquitin-protein ligase RING1a isoform X1 [Camellia sinensis]	cellular component: cell (GO:0005623);; cellular component: macromolecular complex (GO:0032991);; cellular component: cell part (GO:0044464);; cellular component: organelle (GO:0043226);; cellular component: organelle part (GO:0044422);; biological process: cellular process (GO:0009987);; biological process: developmental process (GO:0032502);; biological process: single-organism process (GO:0044…
CSS0044064	CSS0044064	2.50999	86	1.66681	47	1.46182	44	4.52867	176	4.80435	139	4.52668	161	0.000135947	0.739133	down	--	--	Molecular Function: DNA binding (GO:0003677);; Cellular Component: nucleus (GO:0005634);; Biological Process: regulation of transcription, DNA-templated (GO:0006355);;	K00521|1.4e-44|cmos:111447866|K00521 ferric-chelate reductase [EC:1.16.1.7] | (RefSeq) ferric reduction oxidase 7, chloroplastic-like	--	--	--	No apical meristem (NAM) protein	NAC domain-containing protein JA2L OS=Solanum lycopersicum OX=4081 GN=JA2L PE=2 SV=1	K	Transcription	NAC domain-containing protein 72-like [Camellia sinensis]	molecular function: binding (GO:0005488);; cellular component: cell (GO:0005623);; cellular component: organelle (GO:0043226);; cellular component: cell part (GO:0044464);; biological process: biological regulation (GO:0065007)
CSS0046834	CSS0046834	2.2656	101	2.08579	76	1.88628	74	3.55811	180	4.79524	180	3.91391	182	0.00129911	0.628268	down	--	--	Cellular Component: nucleus (GO:0005634);; Molecular Function: zinc ion binding (GO:0008270);; Molecular Function: sequence-specific DNA binding (GO:0043565);; Biological Process: positive regulation of transcription, DNA-templated (GO:0045893);;	K21630|7.2e-30|cmax:111478040|K21630 GATA-type zinc finger protein 1 | (RefSeq) GATA transcription factor 6-like	--	[K]	Transcription	GATA zinc finger	GATA transcription factor 12 OS=Arabidopsis thaliana OX=3702 GN=GATA12 PE=2 SV=1	K	Transcription	GATA transcription factor 12-like [Camellia sinensis]	cellular component: cell (GO:0005623);; cellular component: organelle (GO:0043226);; cellular component: cell part (GO:0044464);; molecular function: binding (GO:0005488);; biological process: biological regulation (GO:0065007)
CSS0008086	CSS0008086	1.85737	100	2.06786	90	2.50578	118	3.65695	222	3.90354	176	5.96849	332	0.000439646	0.677753	down	--	--	Molecular Function: DNA binding (GO:0003677);; Molecular Function: transcription factor activity, sequence-specific DNA binding (GO:0003700);; Cellular Component: nucleus (GO:0005634);;	K12900|1.5e-29|lang:109341833|K12900 FUS-interacting serine-arginine-rich protein 1 | (RefSeq) serine/arginine-rich SC35-like splicing factor SCL30A	Spliceosome (ko03040)	--	--	AP2 domain	Ethylene-responsive transcription factor ERF110 OS=Arabidopsis thaliana OX=3702 GN=ERF110 PE=2 SV=2	K	Transcription	ethylene-responsive transcription factor ABR1-like isoform X1 [Camellia sinensis]	molecular function: binding (GO:0005488);; molecular function: nucleic acid binding transcription factor activity (GO:0001071);; biological process: biological regulation (GO:0065007);; cellular component: cell (GO:0005623);; cellular component: organelle (GO:0043226);; cellular component: cell part (GO:0044464)
Camellia_sinensis_newGene_4863	--	1.75895	171	0.944584	105	1.10374	104	5.5381	736	4.65067	475	6.10058	646	2.3e-34	1.65328	down	--	--	Molecular Function: protein dimerization activity (GO:0046983);;	--	--	--	--	--	--	K	Transcription	transcription factor bHLH87 [Camellia sinensis]	molecular function: binding (GO:0005488)
CSS0041596	CSS0041596	0.233046	10	0.320957	11	0	0	2.32776	111	2.14022	76	2.39934	105	1.81e-09	1.0247	down	--	--	Cellular Component: nucleus (GO:0005634);; Molecular Function: CTD phosphatase activity (GO:0008420);; Biological Process: dephosphorylation of RNA polymerase II C-terminal domain (GO:0070940);;	K18999|5.4e-152|vvi:100852833|K18999 RNA polymerase II C-terminal domain phosphatase-like 3/4 [EC:3.1.3.16] | (RefSeq) RNA polymerase II C-terminal domain phosphatase-like 4	--	[K]	Transcription	NLI interacting factor-like phosphatase	RNA polymerase II C-terminal domain phosphatase-like 4 OS=Arabidopsis thaliana OX=3702 GN=CPL4 PE=1 SV=1	K	Transcription	RNA polymerase II C-terminal domain phosphatase-like 4 isoform X1 [Camellia sinensis]	cellular component: cell (GO:0005623);; cellular component: organelle (GO:0043226);; cellular component: cell part (GO:0044464);; molecular function: catalytic activity (GO:0003824);; biological process: metabolic process (GO:0008152);; biological process: cellular process (GO:0009987);; biological process: biological regulation (GO:0065007)
CSS0016380	CSS0016380	0	0	0	0	0	0	5.54739	69	4.66699	43	3.97648	45	8.03e-09	0.910482	down	--	Molecular Function: nucleotidyltransferase activity (GO:0016779);;	K09264|1.9e-08|ghi:107924817|K09264 MADS-box transcription factor, plant | (RefSeq) agamous-like MADS-box protein AGL21	--	[L]	Replication, recombination and repair	Nucleotidyltransferase domain	--	L	Replication, recombination and repair	hypothetical protein TEA_018708 [Camellia sinensis var. sinensis]	molecular function: catalytic activity (GO:0003824)
