# Supplementary material for: Metabolic and Transcriptomic Profiling Reveals Etiolated Mechanism in Huangyu Tea (Camellia sinensis) Leaves
Source: Int J Mol Sci. 2022 Nov 30;23(23):15044. doi: 10.3390/ijms232315044 (PMC9740216; doi:10.3390/ijms232315044)
Supplement: Supplementary file 1 [file ijms-23-15044-s001.zip › Supplementary table S2.xlsx]

## Sheet: Sheet1
Primer	sequence(5'to3')	Base number	time	Tm value
DFR-FP-q	TGATGAGGCCATTGAGGGTT	20	20220811	55.96
DFR-RP-q	CCGTTGATTGTCGGCTTGAT	20		56.02
LAR-FP-q	GCTCACCATTGTCAAAGCCA	20		56.11
LAR-RP-q	CTCCGGACCATCCTCTTCTC	20		56.02
FLS-FP-q	AGCCCTGTCCCATGTAACTC	20		56.09
FLS-RP-q	ACCTTCGATAGCCTTGCTGT	20		56.12
HY5-FP-q	TCTACCTTCGAGCAGCGAAA	20		56.19
HY5-RP-q	CGGCACTCTCCTGATCTCAT	20		56.01
HYC850-FP-q	AGGCTCTAGCCGTGTATGAC	20		56.03
HYC850-RP-q	GCTTGATGTCCTCCACAAGG	20		55.62
HYC851-FP-q	GTGCTGGAAGAGTGCAAACA	20		56.06
HYC851-RP-q	TGCAAGGCCTGCATTGTATC	20		55.96
HYC852-FP-q	CGGGTCACAAAGAGAGACCT	20		56.08
HYC852-RP-q	TCCACGAGATTCCCTTGTCC	20		56.13
GDSL-FP-q	GCCAGTTGCCAGGATTCAAA	20		56.08
GDSL-RP-q	TGTTTCCTCCACACCCACTT	20		56.05
LHCII-FP-q	GAGGGTGGGCTTGACTACTT	20		56.02
LHCII-RP-q	CCTCAACAGCACCCATCAAG	20		55.91
