# Supplementary material for: Metabolic and Transcriptomic Profiling Reveals Etiolated Mechanism in Huangyu Tea (Camellia sinensis) Leaves
Source: Int J Mol Sci. 2022 Nov 30;23(23):15044. doi: 10.3390/ijms232315044 (PMC9740216; doi:10.3390/ijms232315044)
Supplement: Supplementary file 1 [file ijms-23-15044-s001.zip › Supplementary table S4.xlsx]

## Sheet: Sheet1
Supplementary table 4-the content of carotenoids in Yingjiu and Huangyu
#ID	YJY1	YJY2	YJY3	HYY1	HYY2	HYY3
Antheraxanthin	0	0	0.531	0	0	0.12
violaxanthin dibutyrate	0.00876	0.0105	0.0104	0.00561	0.00638	0.00955
β-citraurin	0.01	0.00816	0.0077	0.0115	0.00877	0.0107
echinenone	0.024	0.012	0.017	0.0103	0.0113	0.00937
Capsanthin	0.0246	0.0335	0.0362	0.0452	0.0504	0.052
Apocarote-l	0.0279	0.0201	0.0183	0.0106	0.0122	0.00904
violaxanthin dilaurate	0.0678	0.0595	0.0325	0.066	0.0679	0.0527
zeaxanthin dimyristate	0.0703	0.0453	0	0	0.0729	0.0492
violaxanthin palmitate	0.0961	0.0602	0.071	0.0899	0.0667	0.0512
lutein caprate	0.853	0	0.852	0	0	0
lutein dimyristate	0.888	0.866	0.868	0.957	0.948	0.914
Violaxanthin	0.922	0.786	0.747	0.151	0.221	0.178
α-Cryptoxanthin	0.95	0.87	0.743	0.247	0.317	0.331
lutein myristate	1.02	0.952	0.99	1.13	1.1	1.06
zeaxanthin palmitate	1.22	1.33	1.01	2.31	2.52	2.78
lutein palmitate	1.35	1.36	1.39	1.8	1.56	1.54
Neoxanthin	8.66	7.48	8.48	0.905	0.967	0.788
(E/Z)-Phytoene	11	10.2	10.4	10.2	9.35	10.6
α-Carotene	12.5	11.6	12.1	4.04	4.1	3.45
β-Cryptoxanthin	22.9	13.1	15.7	8.85	10.9	10.6
Zeaxanthin	95	97.1	97.1	175	171	193
β-Carotene	360	344	358	126	128	118
Lutein	409	382	412	171	163	167
