# Supplementary material for: Metabolic and Transcriptomic Profiling Reveals Etiolated Mechanism in Huangyu Tea (Camellia sinensis) Leaves
Source: Int J Mol Sci. 2022 Nov 30;23(23):15044. doi: 10.3390/ijms232315044 (PMC9740216; doi:10.3390/ijms232315044)
Supplement: Supplementary file 1 [file ijms-23-15044-s001.zip › Supplementary table S5.xlsx]

## Sheet: Sheet1
Quality assessment of the raw data of the Yingjiu and Huangyu
Samples	Clean reads	Clean bases	GC Content	%≥Q30
HY1	23989635	7168318924	0.4328	0.9399
HY2	19668038	5879689536	0.4312	0.9403
HY3	21124494	6322033462	0.4316	0.9436
YJ1	27938208	8347487438	0.431	0.9403
YJ2	20760377	6208601814	0.4306	0.9406
YJ3	25869507	7732521808	0.4293	0.9421
Mapped results of all clean reads to reference genome
BMK-ID	Total Reads	Mapped Reads	Uniq Mapped Reads	Multiple Map Reads	Reads Map to '+'	Reads Map to '-'
HY1	47979270	39,444,918 (82.21%)	33,235,647 (69.27%)	6,209,271 (12.94%)	18,246,181 (38.03%)	18,593,503 (38.75%)
HY2	39336076	32,275,317 (82.05%)	27,260,212 (69.30%)	5,015,105 (12.75%)	14,943,244 (37.99%)	15,224,798 (38.70%)
HY3	42248988	34,820,459 (82.42%)	29,414,605 (69.62%)	5,405,854 (12.80%)	16,104,878 (38.12%)	16,418,361 (38.86%)
YJ1	55876416	45,540,992 (81.50%)	38,451,119 (68.81%)	7,089,873 (12.69%)	21,109,468 (37.78%)	21,490,053 (38.46%)
YJ2	41520754	33,853,175 (81.53%)	28,607,752 (68.90%)	5,245,423 (12.63%)	15,703,582 (37.82%)	15,978,781 (38.48%)
YJ3	51739014	42,175,660 (81.52%)	35,643,069 (68.89%)	6,532,591 (12.63%)	19,619,729 (37.92%)	19,922,444 (38.51%)
