# Supplementary material for: Metabolic and Transcriptomic Profiling Reveals Etiolated Mechanism in Huangyu Tea (Camellia sinensis) Leaves
Source: Int J Mol Sci. 2022 Nov 30;23(23):15044. doi: 10.3390/ijms232315044 (PMC9740216; doi:10.3390/ijms232315044)
Supplement: Supplementary file 1 [file ijms-23-15044-s001.zip › Supplementary table S6A.xlsx]

## Sheet: Supplementary table 6
#ID	gene_name	HY1_FPKM	HY1_count	HY2_FPKM	HY2_count	HY3_FPKM	HY3_count	YJ1_FPKM	YJ1_count	YJ2_FPKM	YJ2_count	YJ3_FPKM	YJ3_count	FDR	log2FC	regulated	COG_class	COG_class_annotation	GO_annotation	KEGG_annotation	KEGG_pathway_annotation	KOG_class	KOG_class_annotation	Pfam_annotation	Swiss_Prot_annotation	eggNOG_class	eggNOG_class_annotation	NR_annotation	GO_second_level_annotation
Camellia_sinensis_newGene_11530	--	2707.89	39492	3160.28	37850	3058.22	39443	3586.87	60225	3494.48	43601	3418.19	52758	0.00599782	-0.237546	down	--	--	--	--	--	--	--	Glycine rich protein family	--	--	--	cold and drought-regulated protein CORA-like [Camellia sinensis]	--
CSS0026975	CSS0026975	1476.57	41021	1608.62	36330	1428.82	34899	1952.29	61589	1757.39	41171	1972.83	57087	8.34e-05	-0.317239	down	[O]	Posttranslational modification, protein turnover, chaperones	Cellular Component: cellular_component (GO:0005575);; Cellular Component: intracellular (GO:0005622);; Cellular Component: cell (GO:0005623);; Cellular Component: cytoplasm (GO:0005737);; Cellular Component: intracellular part (GO:0044424);; Cellular Component: cell part (GO:0044464);;	K13993|7.6e-70|nau:109217313|K13993 HSP20 family protein | (RefSeq) 17.3 kDa class II heat shock protein-like	Protein processing in endoplasmic reticulum (ko04141)	[O]	Posttranslational modification, protein turnover, chaperones	Hsp20/alpha crystallin family	17.9 kDa class II heat shock protein OS=Glycine max OX=3847 GN=HSP17.9-D PE=3 SV=1	O	Posttranslational modification, protein turnover, chaperones	17.3 kDa class II heat shock protein-like [Camellia sinensis]	cellular component: cell (GO:0005623);; cellular component: cell part (GO:0044464)
CSS0016656	CSS0016656	1352.57	17974	1294.6	13985	1227.31	14339	1097.44	16560	1012.05	11341	888.175	12293	0.000375336	0.346538	up	[J]	Translation, ribosomal structure and biogenesis	Molecular Function: structural constituent of ribosome (GO:0003735);; Biological Process: translation (GO:0006412);; Cellular Component: small ribosomal subunit (GO:0015935);;	K02950|7.9e-49|ghi:107936164|K02950 small subunit ribosomal protein S12 | (RefSeq) 30S ribosomal protein S12, chloroplastic	Ribosome (ko03010)	[J]	Translation, ribosomal structure and biogenesis	Ribosomal protein S12/S23	30S ribosomal protein S12-B, chloroplastic OS=Populus trichocarpa OX=3694 GN=rps12-B PE=3 SV=1	J	Translation, ribosomal structure and biogenesis	hypothetical protein HYC85_013032 [Camellia sinensis]	molecular function: structural molecule activity (GO:0005198);; biological process: metabolic process (GO:0008152);; biological process: cellular process (GO:0009987);; cellular component: cell (GO:0005623);; cellular component: macromolecular complex (GO:0032991);; cellular component: organelle (GO:0043226);; cellular component: organelle part (GO:0044422);; cellular component: cell part (GO:004…
CSS0010865	CSS0010865	849.191	23675	769.564	17441	793.839	19458	1102	34887	1242.21	29204	1301.53	37794	7.81e-14	-0.565023	down	--	--	Cellular Component: cellular_component (GO:0005575);; Cellular Component: intracellular (GO:0005622);; Cellular Component: cell (GO:0005623);; Cellular Component: cytoplasm (GO:0005737);; Biological Process: transport (GO:0006810);; Biological Process: response to stress (GO:0006950);; Biological Process: biological_process (GO:0008150);; Biological Process: response to temperature stimulus (GO:0…	K17290|1.2e-10|apro:F751_3177|K17290 oxidoreductase [EC:1.1.1.-] | (RefSeq) Oxidoreductase HTATIP2	--	--	--	Chlorophyll A-B binding protein	Early light-induced protein, chloroplastic OS=Pisum sativum OX=3888 PE=2 SV=1	S	Function unknown	hypothetical protein HYC85_012969 [Camellia sinensis]	cellular component: cell (GO:0005623);; cellular component: cell part (GO:0044464);; biological process: localization (GO:0051179);; biological process: response to stimulus (GO:0050896);; cellular component: organelle (GO:0043226);; cellular component: organelle part (GO:0044422);; cellular component: membrane (GO:0016020);; biological process: biological regulation (GO:0065007);; biological pro…
CSS0034174	CSS0034174	772.254	24221	767.82	19577	726.086	20022	954.907	34009	854.276	22594	878.535	28700	0.00420824	-0.236375	down	[P]	Inorganic ion transport and metabolism	Molecular Function: peroxidase activity (GO:0004601);; Biological Process: response to oxidative stress (GO:0006979);; Molecular Function: heme binding (GO:0020037);;	K00434|1.2e-130|nta:107765289|K00434 L-ascorbate peroxidase [EC:1.11.1.11] | (RefSeq) APX; L-ascorbate peroxidase 2, cytosolic	Ascorbate and aldarate metabolism (ko00053);; Glutathione metabolism (ko00480)	--	--	Peroxidase	L-ascorbate peroxidase, cytosolic OS=Pisum sativum OX=3888 GN=APX1 PE=1 SV=2	E	Amino acid transport and metabolism	L-ascorbate peroxidase, cytosolic [Camellia sinensis]	molecular function: catalytic activity (GO:0003824);; molecular function: antioxidant activity (GO:0016209);; biological process: metabolic process (GO:0008152);; biological process: cellular process (GO:0009987);; biological process: single-organism process (GO:0044699);; biological process: response to stimulus (GO:0050896);; biological process: detoxification (GO:0098754);; molecular function:…
CSS0043717	CSS0043717	749.497	23507	767.963	19581	742.629	20478	598.576	21319	656.723	17370	533.854	17440	0.000530148	0.318141	up	--	--	--	--	--	--	--	ABA/WDS induced protein	Abscisic stress-ripening protein 1 OS=Solanum lycopersicum OX=4081 GN=ASR1 PE=2 SV=1	--	--	abscisic stress-ripening protein ASR [Camellia sinensis]	--
CSS0014722	CSS0014722	730.346	17698	788.791	15538	781.456	16649	599.251	16489	601.233	12286	543.636	13721	8.49e-08	0.383013	up	--	--	--	--	--	--	--	--	--	--	--	uncharacterized protein LOC114297344 isoform X1 [Camellia sinensis]	--
CSS0046529	CSS0046529	730.011	29815	658.703	21870	697.743	25055	572.086	26532	582.674	20068	578.29	24601	0.000338839	0.25892	up	[Q]	Secondary metabolites biosynthesis, transport and catabolism	Molecular Function: oxidoreductase activity (GO:0016491);; Molecular Function: metal ion binding (GO:0046872);;	K05278|1.6e-156|mdm:114821553|K05278 flavonol synthase [EC:1.14.20.6] | (RefSeq) flavonol synthase/flavanone 3-hydroxylase-like	Flavonoid biosynthesis (ko00941)	[QR]	Secondary metabolites biosynthesis, transport and catabolism;; General function prediction only	non-haem dioxygenase in morphine synthesis N-terminal	Flavonol synthase/flavanone 3-hydroxylase OS=Citrus unshiu OX=55188 GN=FLS PE=1 SV=1	Q	Secondary metabolites biosynthesis, transport and catabolism	flavonol synthase [Camellia sinensis]	molecular function: catalytic activity (GO:0003824);; molecular function: binding (GO:0005488)
CSS0024710	CSS0024710	656.732	20748	603.731	15505	760.515	21124	545.679	19576	523.927	13958	487.894	16055	0.000331481	0.350824	up	[O]	Posttranslational modification, protein turnover, chaperones	Molecular Function: peptidyl-prolyl cis-trans isomerase activity (GO:0003755);; Biological Process: protein folding (GO:0006457);;	K01802|7.4e-92|cic:CICLE_v10029386mg|K01802 peptidylprolyl isomerase [EC:5.2.1.8] | (RefSeq) hypothetical protein	--	[O]	Posttranslational modification, protein turnover, chaperones	Cyclophilin type peptidyl-prolyl cis-trans isomerase/CLD	Peptidyl-prolyl cis-trans isomerase OS=Catharanthus roseus OX=4058 GN=PCKR1 PE=1 SV=1	O	Posttranslational modification, protein turnover, chaperones	hypothetical protein F0562_028488 [Nyssa sinensis]	molecular function: catalytic activity (GO:0003824);; biological process: cellular process (GO:0009987)
CSS0013089	CSS0013089	553.389	14870	506.452	11063	532.614	12583	725.542	22138	704.306	15959	640.146	17916	4.7e-06	-0.361109	down	--	--	Cellular Component: photosystem I (GO:0009522);; Cellular Component: photosystem II (GO:0009523);; Cellular Component: chloroplast thylakoid membrane (GO:0009535);; Biological Process: photosynthesis, light harvesting (GO:0009765);; Cellular Component: integral component of membrane (GO:0016021);; Molecular Function: chlorophyll binding (GO:0016168);; Biological Process: protein-chromophore linka…	K08912|5.4e-145|vvi:100241745|K08912 light-harvesting complex II chlorophyll a/b binding protein 1 | (RefSeq) chlorophyll a-b binding protein of LHCII type 1	Photosynthesis - antenna proteins (ko00196)	--	--	Chlorophyll A-B binding protein	Chlorophyll a-b binding protein 40, chloroplastic OS=Nicotiana tabacum OX=4097 GN=CAB40 PE=2 SV=1	C	Energy production and conversion	chlorophyll a-b binding protein of LHCII type 1 [Camellia sinensis]	cellular component: cell (GO:0005623);; cellular component: membrane (GO:0016020);; cellular component: macromolecular complex (GO:0032991);; cellular component: membrane part (GO:0044425);; cellular component: cell part (GO:0044464);; cellular component: organelle (GO:0043226);; cellular component: organelle part (GO:0044422);; biological process: metabolic process (GO:0008152);; biological proc…
CSS0047533	CSS0047533	540.903	41470	570.88	35580	525.771	35440	434.546	37831	437.671	28296	432.723	34556	4.03e-07	0.317805	up	[DPM]	Cell cycle control, cell division, chromosome partitioning;; Inorganic ion transport and metabolism;; Cell wall/membrane/envelope biogenesis	Molecular Function: copper ion binding (GO:0005507);; Biological Process: lignin catabolic process (GO:0046274);; Cellular Component: apoplast (GO:0048046);; Molecular Function: hydroquinone:oxygen oxidoreductase activity (GO:0052716);;	K05909|1.2e-247|vvi:100240827|K05909 laccase [EC:1.10.3.2] | (RefSeq) laccase-14	--	[Q]	Secondary metabolites biosynthesis, transport and catabolism	Multicopper oxidase	Laccase-14 OS=Arabidopsis thaliana OX=3702 GN=LAC14 PE=2 SV=1	Q	Secondary metabolites biosynthesis, transport and catabolism	laccase-14-like isoform X1 [Camellia sinensis]	molecular function: binding (GO:0005488);; biological process: metabolic process (GO:0008152);; biological process: cellular process (GO:0009987);; biological process: single-organism process (GO:0044699);; cellular component: extracellular region (GO:0005576);; molecular function: catalytic activity (GO:0003824)
CSS0011810	CSS0011810	522.011	12938	594.147	11972	541.99	11811	481.641	13556	435.939	9112	413.743	10681	0.00131635	0.29872	up	--	--	--	--	--	--	--	ABA/WDS induced protein	--	--	--	abscisic stress-ripening protein 3-like [Camellia sinensis]	--
CSS0016746	CSS0016746	493.534	41841	473.049	32602	463.329	34535	395.418	38066	417.925	29878	400.574	35372	0.00135014	0.229129	up	[O]	Posttranslational modification, protein turnover, chaperones	Molecular Function: ATP binding (GO:0005524);; Biological Process: protein folding (GO:0006457);; Molecular Function: unfolded protein binding (GO:0051082);;	K04079|0.0e+00|zju:107416736|K04079 molecular chaperone HtpG | (RefSeq) heat shock cognate protein 80	Protein processing in endoplasmic reticulum (ko04141);; Plant-pathogen interaction (ko04626)	[O]	Posttranslational modification, protein turnover, chaperones	Hsp90 protein	Heat shock cognate protein 80 OS=Solanum lycopersicum OX=4081 GN=HSC80 PE=2 SV=1	O	Posttranslational modification, protein turnover, chaperones	heat shock cognate protein 80-like [Camellia sinensis]	molecular function: binding (GO:0005488);; biological process: cellular process (GO:0009987)
CSS0010840	CSS0010840	489.96	11059	485.474	8908	503.047	9983	383.288	9824	384.966	7327	361.153	8491	4.44e-09	0.375659	up	--	--	Cellular Component: integral component of membrane (GO:0016021);; Molecular Function: heme binding (GO:0020037);; Molecular Function: metal ion binding (GO:0046872);; Molecular Function: L-ascorbate-cytochrome-b5 reductase activity (GO:0047063);;	K23490|1.5e-24|csat:104723084|K23490 cytochrome b5 | (RefSeq) cytochrome B5	--	[C]	Energy production and conversion	Cytochrome b5-like Heme/Steroid binding domain	Cytochrome b5 OS=Borago officinalis OX=13363 PE=2 SV=1	C	Energy production and conversion	cytochrome b5 [Camellia sinensis var. sinensis]	cellular component: membrane (GO:0016020);; cellular component: membrane part (GO:0044425);; molecular function: binding (GO:0005488);; molecular function: catalytic activity (GO:0003824);; biological process: metabolic process (GO:0008152);; biological process: single-organism process (GO:0044699)
CSS0048737	CSS0048737	481.051	4701	451.343	3585	459.985	3952	393.552	4367	369.309	3043	312.355	3179	0.00136905	0.344974	up	--	--	--	--	--	--	--	--	--	--	--	hypothetical protein Ccrd_013063 [Cynara cardunculus var. scolymus]	--
Camellia_sinensis_newGene_7955	--	472.556	26303	431.801	19414	463.509	22232	343.6	21640	359.297	16737	354.352	20338	8.03e-08	0.356902	up	[E]	Amino acid transport and metabolism	Molecular Function: serine-type carboxypeptidase activity (GO:0004185);; Cellular Component: integral component of membrane (GO:0016021);;	K16296|2.5e-214|qsu:112010401|K16296 serine carboxypeptidase-like clade I [EC:3.4.16.-] | (RefSeq) serine carboxypeptidase-like 17	--	[OE]	Posttranslational modification, protein turnover, chaperones;; Amino acid transport and metabolism	Serine carboxypeptidase	Serine carboxypeptidase-like 18 OS=Arabidopsis thaliana OX=3702 GN=SCPL18 PE=2 SV=2	--	--	serine carboxypeptidase-like 18 isoform X1 [Camellia sinensis]	molecular function: catalytic activity (GO:0003824);; biological process: metabolic process (GO:0008152);; cellular component: membrane (GO:0016020);; cellular component: membrane part (GO:0044425)
Camellia_sinensis_newGene_4040	--	454.059	17193	461.769	14206	422.477	14096	547.979	23580	560.73	17940	560.759	22123	5.01e-06	-0.308868	down	--	--	--	--	--	--	--	--	--	--	--	hypothetical protein HYC85_026556 [Camellia sinensis]	--
CSS0026433	CSS0026433	447.95	13189	532.768	12752	595.121	15405	686.937	22967	680.604	16898	815.05	24995	5.54e-05	-0.431781	down	[O]	Posttranslational modification, protein turnover, chaperones	Cellular Component: cellular_component (GO:0005575);; Cellular Component: intracellular (GO:0005622);; Cellular Component: cell (GO:0005623);; Cellular Component: cytoplasm (GO:0005737);; Biological Process: response to stress (GO:0006950);; Biological Process: biological_process (GO:0008150);; Biological Process: response to temperature stimulus (GO:0009266);; Biological Process: response to hea…	K13993|1.2e-75|cpep:111792640|K13993 HSP20 family protein | (RefSeq) 17.8 kDa class I heat shock protein-like	Protein processing in endoplasmic reticulum (ko04141)	[O]	Posttranslational modification, protein turnover, chaperones	Hsp20/alpha crystallin family	18.2 kDa class I heat shock protein OS=Medicago sativa OX=3879 GN=HSP18.2 PE=2 SV=1	O	Posttranslational modification, protein turnover, chaperones	18.1 kDa class I heat shock protein-like [Camellia sinensis]	cellular component: cell (GO:0005623);; cellular component: cell part (GO:0044464);; biological process: response to stimulus (GO:0050896);; cellular component: organelle (GO:0043226)
CSS0021714	CSS0021714	432.795	16323	418.275	12824	423.02	14027	294.766	12624	294.732	9374	297.466	11686	1.89e-20	0.508428	up	--	--	Molecular Function: hydrolase activity, hydrolyzing O-glycosyl compounds (GO:0004553);; Cellular Component: cell wall (GO:0005618);; Biological Process: xyloglucan metabolic process (GO:0010411);; Cellular Component: integral component of membrane (GO:0016021);; Molecular Function: xyloglucan:xyloglucosyl transferase activity (GO:0016762);; Biological Process: cell wall biogenesis (GO:0042546);; …	K08235|2.1e-112|oeu:111370402|K08235 xyloglucan:xyloglucosyl transferase [EC:2.4.1.207] | (RefSeq) xyloglucan endotransglucosylase/hydrolase protein 9-like isoform X1	--	--	--	Glycosyl hydrolases family 16	Xyloglucan endotransglucosylase/hydrolase protein 9 OS=Arabidopsis thaliana OX=3702 GN=XTH9 PE=2 SV=2	G	Carbohydrate transport and metabolism	xyloglucan endotransglucosylase/hydrolase protein 9 [Camellia sinensis]	molecular function: catalytic activity (GO:0003824);; cellular component: cell (GO:0005623);; cellular component: cell part (GO:0044464);; biological process: metabolic process (GO:0008152);; biological process: cellular process (GO:0009987);; cellular component: membrane (GO:0016020);; cellular component: membrane part (GO:0044425);; biological process: cellular component organization or biogene…
CSS0035708	CSS0035708	413.149	10779	379.478	8048	395.689	9076	333.617	9883	321.06	7063	305.928	8313	0.000165605	0.294418	up	[J]	Translation, ribosomal structure and biogenesis	Molecular Function: RNA binding (GO:0003723);;	K13195|1.8e-39|vvi:100853676|K13195 cold-inducible RNA-binding protein | (RefSeq) glycine-rich RNA-binding protein GRP2A	--	[R]	General function prediction only	RNA recognition motif. (a.k.a. RRM, RBD, or RNP domain)	Glycine-rich RNA-binding protein OS=Daucus carota OX=4039 PE=2 SV=1	A	RNA processing and modification	glycine-rich RNA-binding protein-like [Camellia sinensis]	molecular function: binding (GO:0005488)
CSS0017825	CSS0017825	409.454	14869	375.597	11088	400.11	12775	577.663	23821	539.944	16535	491.589	18594	2.41e-07	-0.419008	down	--	--	Cellular Component: photosystem I (GO:0009522);; Cellular Component: photosystem II (GO:0009523);; Cellular Component: chloroplast thylakoid membrane (GO:0009535);; Biological Process: photosynthesis, light harvesting (GO:0009765);; Cellular Component: integral component of membrane (GO:0016021);; Molecular Function: chlorophyll binding (GO:0016168);; Biological Process: protein-chromophore linka…	K08912|8.7e-145|vvi:100241745|K08912 light-harvesting complex II chlorophyll a/b binding protein 1 | (RefSeq) chlorophyll a-b binding protein of LHCII type 1	Photosynthesis - antenna proteins (ko00196)	--	--	Chlorophyll A-B binding protein	Chlorophyll a-b binding protein 40, chloroplastic OS=Nicotiana tabacum OX=4097 GN=CAB40 PE=2 SV=1	C	Energy production and conversion	chlorophyll a-b binding protein of LHCII type 1-like [Camellia sinensis]	cellular component: cell (GO:0005623);; cellular component: membrane (GO:0016020);; cellular component: macromolecular complex (GO:0032991);; cellular component: membrane part (GO:0044425);; cellular component: cell part (GO:0044464);; cellular component: organelle (GO:0043226);; cellular component: organelle part (GO:0044422);; biological process: metabolic process (GO:0008152);; biological proc…
CSS0016385	CSS0016385	395.846	29962	418.863	25773	318.343	21185	536.106	46078	509.145	32498	537.789	42398	7.88e-06	-0.445728	down	[O]	Posttranslational modification, protein turnover, chaperones	Molecular Function: ATP binding (GO:0005524);;	K03283|0.0e+00|jre:108992981|K03283 heat shock 70kDa protein 1/2/6/8 | (RefSeq) heat shock 70 kDa protein 4-like	Spliceosome (ko03040);; Protein processing in endoplasmic reticulum (ko04141);; Endocytosis (ko04144)	[O]	Posttranslational modification, protein turnover, chaperones	Hsp70 protein	Heat shock 70 kDa protein 4 OS=Arabidopsis thaliana OX=3702 GN=HSP70-4 PE=1 SV=1	O	Posttranslational modification, protein turnover, chaperones	heat shock cognate 70 kDa protein 2-like [Camellia sinensis]	molecular function: binding (GO:0005488)
CSS0033075	CSS0033075	390.174	15898	353.592	11712	366.202	13118	306.891	14199	313.825	10783	322.761	13698	0.00436236	0.226383	up	[Q]	Secondary metabolites biosynthesis, transport and catabolism	Molecular Function: oxidoreductase activity (GO:0016491);; Molecular Function: metal ion binding (GO:0046872);;	K05278|5.7e-157|mdm:114821553|K05278 flavonol synthase [EC:1.14.20.6] | (RefSeq) flavonol synthase/flavanone 3-hydroxylase-like	Flavonoid biosynthesis (ko00941)	[QR]	Secondary metabolites biosynthesis, transport and catabolism;; General function prediction only	2OG-Fe(II) oxygenase superfamily	Flavonol synthase/flavanone 3-hydroxylase OS=Citrus unshiu OX=55188 GN=FLS PE=1 SV=1	Q	Secondary metabolites biosynthesis, transport and catabolism	flavonol synthase/flavanone 3-hydroxylase-like [Camellia sinensis]	molecular function: catalytic activity (GO:0003824);; molecular function: binding (GO:0005488)
CSS0034429	CSS0034429	387.248	5903	406.061	5032	426.303	5713	608.589	10534	544.957	7005	683.665	10854	8.83e-11	-0.554626	down	[O]	Posttranslational modification, protein turnover, chaperones	Biological Process: response to reactive oxygen species (GO:0000302);; Cellular Component: cellular_component (GO:0005575);; Cellular Component: intracellular (GO:0005622);; Cellular Component: cell (GO:0005623);; Cellular Component: cytoplasm (GO:0005737);; Biological Process: response to stress (GO:0006950);; Biological Process: response to oxidative stress (GO:0006979);; Biological Process: bi…	K13993|6.9e-65|cpep:111792675|K13993 HSP20 family protein | (RefSeq) 17.8 kDa class I heat shock protein-like	Protein processing in endoplasmic reticulum (ko04141)	[O]	Posttranslational modification, protein turnover, chaperones	Hsp20/alpha crystallin family	18.1 kDa class I heat shock protein OS=Arabidopsis thaliana OX=3702 GN=HSP18.1 PE=1 SV=1	O	Posttranslational modification, protein turnover, chaperones	18.1 kDa class I heat shock protein-like [Camellia sinensis]	biological process: response to stimulus (GO:0050896);; cellular component: cell (GO:0005623);; cellular component: cell part (GO:0044464);; cellular component: organelle (GO:0043226)
CSS0044301	CSS0044301	361.368	15065	306.123	10375	327.458	12002	199.843	9461	205.122	7211	249.996	10856	5.32e-09	0.55822	up	[IR]	Lipid transport and metabolism;; General function prediction only	Molecular Function: acetylajmaline esterase activity (GO:0033879);;	K00679|6.0e-35|cic:CICLE_v10027727mg|K00679 phospholipid:diacylglycerol acyltransferase [EC:2.3.1.158] | (RefSeq) hypothetical protein	Glycerolipid metabolism (ko00561)	--	--	GDSL-like Lipase/Acylhydrolase	GDSL esterase/lipase 1 OS=Arabidopsis thaliana OX=3702 GN=GLIP1 PE=1 SV=1	S	Function unknown	GDSL esterase/lipase 1-like [Camellia sinensis]	molecular function: catalytic activity (GO:0003824)
CSS0002534	CSS0002534	331.85	18212	307.296	13710	318.548	15370	255.943	15950	286.108	13241	273.896	15656	0.00866913	0.222384	up	--	--	Molecular Function: aspartic-type endopeptidase activity (GO:0004190);;	K22683|4.1e-54|atr:18442347|K22683 aspartyl protease family protein [EC:3.4.23.-] | (RefSeq) aspartyl protease family protein 2	--	[O]	Posttranslational modification, protein turnover, chaperones	Xylanase inhibitor N-terminal	Aspartyl protease AED3 OS=Arabidopsis thaliana OX=3702 GN=AED3 PE=1 SV=1	O	Posttranslational modification, protein turnover, chaperones	hypothetical protein HYC85_020297 [Camellia sinensis]	molecular function: catalytic activity (GO:0003824);; biological process: metabolic process (GO:0008152)
CSS0033413	CSS0033413	310.209	18408	298.986	14423	312.905	16325	247.428	16673	265.31	13277	241.158	14906	0.000102857	0.280251	up	[J]	Translation, ribosomal structure and biogenesis	Molecular Function: translation elongation factor activity (GO:0003746);; Molecular Function: GTPase activity (GO:0003924);; Molecular Function: GTP binding (GO:0005525);;	K03231|2.9e-257|jre:109018672|K03231 elongation factor 1-alpha | (RefSeq) elongation factor 1-alpha	RNA transport (ko03013)	[J]	Translation, ribosomal structure and biogenesis	Elongation factor Tu GTP binding domain	Elongation factor 1-alpha OS=Manihot esculenta OX=3983 GN=EF1 PE=3 SV=1	J	Translation, ribosomal structure and biogenesis	elongation factor 1-alpha-like [Camellia sinensis]	molecular function: binding (GO:0005488);; biological process: metabolic process (GO:0008152);; biological process: cellular process (GO:0009987);; molecular function: catalytic activity (GO:0003824)
CSS0035656	CSS0035656	309.214	8138	254.243	5439	333.424	7715	248.989	7441	205.687	4565	205.159	5624	0.000796366	0.399768	up	--	--	Molecular Function: DNA binding (GO:0003677);; Cellular Component: nucleus (GO:0005634);;	K15397|1.1e-23|cpep:111776416|K15397 3-ketoacyl-CoA synthase [EC:2.3.1.199] | (RefSeq) 3-ketoacyl-CoA synthase 17-like	Fatty acid elongation (ko00062);; Plant-pathogen interaction (ko04626)	[O]	Posttranslational modification, protein turnover, chaperones	Myb-like DNA-binding domain	Protein RADIALIS-like 1 OS=Arabidopsis thaliana OX=3702 GN=RL1 PE=2 SV=1	K	Transcription	hypothetical protein HYC85_007708 [Camellia sinensis]	molecular function: binding (GO:0005488);; cellular component: cell (GO:0005623);; cellular component: organelle (GO:0043226);; cellular component: cell part (GO:0044464)
CSS0024472	CSS0024472	294.229	7590	320.234	6715	250.555	5683	461.387	13515	395.824	8610	464.965	12493	1.14e-08	-0.562362	down	[O]	Posttranslational modification, protein turnover, chaperones	Cellular Component: cellular_component (GO:0005575);; Cellular Component: intracellular (GO:0005622);; Cellular Component: cell (GO:0005623);; Cellular Component: cytoplasm (GO:0005737);; Cellular Component: intracellular part (GO:0044424);; Cellular Component: cell part (GO:0044464);;	K13993|1.4e-68|nau:109217313|K13993 HSP20 family protein | (RefSeq) 17.3 kDa class II heat shock protein-like	Protein processing in endoplasmic reticulum (ko04141)	[O]	Posttranslational modification, protein turnover, chaperones	Hsp20/alpha crystallin family	17.9 kDa class II heat shock protein OS=Glycine max OX=3847 GN=HSP17.9-D PE=3 SV=1	O	Posttranslational modification, protein turnover, chaperones	17.3 kDa class II heat shock protein-like [Camellia sinensis]	cellular component: cell (GO:0005623);; cellular component: cell part (GO:0044464)
CSS0008506	CSS0008506	291.95	3908	286.893	3122	297.937	3507	240.421	3655	234.29	2645	214.798	2995	9.34e-05	0.32936	up	[J]	Translation, ribosomal structure and biogenesis	Molecular Function: structural constituent of ribosome (GO:0003735);; Biological Process: translation (GO:0006412);; Cellular Component: chloroplast (GO:0009507);; Cellular Component: small ribosomal subunit (GO:0015935);; Molecular Function: rRNA binding (GO:0019843);;	K02992|1.9e-58|sind:11452462|K02992 small subunit ribosomal protein S7 | (RefSeq) rps7, SIC0984; ribosomal protein S7	Ribosome (ko03010)	[J]	Translation, ribosomal structure and biogenesis	Ribosomal protein S7p/S5e	30S ribosomal protein S7, chloroplastic OS=Stewartia pseudocamellia OX=59679 GN=rps7 PE=3 SV=1	J	Translation, ribosomal structure and biogenesis	ribosomal protein S7 [Fraxinus americana]	molecular function: structural molecule activity (GO:0005198);; biological process: metabolic process (GO:0008152);; biological process: cellular process (GO:0009987);; cellular component: cell (GO:0005623);; cellular component: organelle (GO:0043226);; cellular component: cell part (GO:0044464);; cellular component: macromolecular complex (GO:0032991);; cellular component: organelle part (GO:004…
CSS0043272	CSS0043272	283.726	18528	268.574	14258	263.013	15100	323.953	24022	348.182	19173	371.04	25237	9.14e-06	-0.339785	down	[I]	Lipid transport and metabolism	Molecular Function: inositol-3-phosphate synthase activity (GO:0004512);; Biological Process: inositol biosynthetic process (GO:0006021);; Biological Process: phospholipid biosynthetic process (GO:0008654);;	K01858|3.5e-283|nto:104087920|K01858 myo-inositol-1-phosphate synthase [EC:5.5.1.4] | (RefSeq) inositol-3-phosphate synthase	Inositol phosphate metabolism (ko00562)	[I]	Lipid transport and metabolism	Myo-inositol-1-phosphate synthase	Inositol-3-phosphate synthase OS=Nicotiana paniculata OX=62141 GN=INPS1 PE=2 SV=1	I	Lipid transport and metabolism	myo-inositol 1-phosphate synthase [Camellia sinensis]	molecular function: catalytic activity (GO:0003824);; biological process: metabolic process (GO:0008152);; biological process: cellular process (GO:0009987);; biological process: single-organism process (GO:0044699)
CSS0025932	CSS0025932	283.47	11273	303.054	9797	270.1	9444	371.779	16789	368.547	12359	324.032	13422	0.00126585	-0.296863	down	[O]	Posttranslational modification, protein turnover, chaperones	Molecular Function: ATP binding (GO:0005524);; Biological Process: protein folding (GO:0006457);; Biological Process: response to heat (GO:0009408);; Cellular Component: integral component of membrane (GO:0016021);; Molecular Function: heat shock protein binding (GO:0031072);; Molecular Function: metal ion binding (GO:0046872);; Molecular Function: unfolded protein binding (GO:0051082);;	K09503|3.5e-193|dzi:111286345|K09503 DnaJ homolog subfamily A member 2 | (RefSeq) dnaJ protein homolog	Protein processing in endoplasmic reticulum (ko04141)	[O]	Posttranslational modification, protein turnover, chaperones	DnaJ C terminal domain	DnaJ protein homolog ANJ1 OS=Atriplex nummularia OX=3553 PE=2 SV=1	O	Posttranslational modification, protein turnover, chaperones	dnaJ protein homolog [Camellia sinensis]	molecular function: binding (GO:0005488);; biological process: cellular process (GO:0009987);; biological process: response to stimulus (GO:0050896);; cellular component: membrane (GO:0016020);; cellular component: membrane part (GO:0044425)
CSS0033787	CSS0033787	273.021	18558	295.293	16317	257.236	15373	348.384	26890	330.28	18931	352.484	24955	9.3e-05	-0.307178	down	[O]	Posttranslational modification, protein turnover, chaperones	Molecular Function: peptidyl-prolyl cis-trans isomerase activity (GO:0003755);;	K09571|1.6e-284|vvi:100266654|K09571 FK506-binding protein 4/5 [EC:5.2.1.8] | (RefSeq) peptidyl-prolyl cis-trans isomerase FKBP62	--	[O]	Posttranslational modification, protein turnover, chaperones	FKBP-type peptidyl-prolyl cis-trans isomerase	Peptidyl-prolyl cis-trans isomerase FKBP65 OS=Arabidopsis thaliana OX=3702 GN=FKBP65 PE=1 SV=1	O	Posttranslational modification, protein turnover, chaperones	peptidyl-prolyl cis-trans isomerase FKBP62-like isoform X1 [Camellia sinensis]	molecular function: catalytic activity (GO:0003824)
CSS0041940	CSS0041940	247.945	13478	209.342	9251	208.453	9963	157.777	9739	174.073	7980	183.491	10389	0.000613371	0.345838	up	[E]	Amino acid transport and metabolism	Molecular Function: serine-type carboxypeptidase activity (GO:0004185);; Cellular Component: integral component of membrane (GO:0016021);;	K16296|2.4e-196|vvi:100253211|K16296 serine carboxypeptidase-like clade I [EC:3.4.16.-] | (RefSeq) serine carboxypeptidase-like 7	--	[OE]	Posttranslational modification, protein turnover, chaperones;; Amino acid transport and metabolism	Serine carboxypeptidase	Serine carboxypeptidase-like 18 OS=Arabidopsis thaliana OX=3702 GN=SCPL18 PE=2 SV=2	--	--	serine carboxypeptidase-like 7 [Camellia sinensis]	molecular function: catalytic activity (GO:0003824);; biological process: metabolic process (GO:0008152);; cellular component: membrane (GO:0016020);; cellular component: membrane part (GO:0044425)
CSS0047899	CSS0047899	238.116	2234	217.954	1662	206.613	1704	181.981	1939	171.464	1357	142.774	1395	0.00296283	0.375233	up	[J]	Translation, ribosomal structure and biogenesis	Molecular Function: structural constituent of ribosome (GO:0003735);; Biological Process: translation (GO:0006412);; Cellular Component: chloroplast (GO:0009507);; Cellular Component: small ribosomal subunit (GO:0015935);; Molecular Function: rRNA binding (GO:0019843);;	K02992|7.1e-36|cmo:103504487|K02992 small subunit ribosomal protein S7 | (RefSeq) 30S ribosomal protein S7, chloroplastic	Ribosome (ko03010)	[J]	Translation, ribosomal structure and biogenesis	Ribosomal protein S7p/S5e	30S ribosomal protein S7, chloroplastic OS=Eucalyptus globulus subsp. globulus OX=71271 GN=rps7-A PE=3 SV=1	J	Translation, ribosomal structure and biogenesis	ribosomal protein S7 [Bredia oldhamii]	molecular function: structural molecule activity (GO:0005198);; biological process: metabolic process (GO:0008152);; biological process: cellular process (GO:0009987);; cellular component: cell (GO:0005623);; cellular component: organelle (GO:0043226);; cellular component: cell part (GO:0044464);; cellular component: macromolecular complex (GO:0032991);; cellular component: organelle part (GO:004…
CSS0021963	CSS0021963	236.09	14602	237.438	11938	233.398	12692	192.608	13528	206.144	10752	193.689	12478	0.000375336	0.247019	up	--	--	Cellular Component: integral component of membrane (GO:0016021);;	--	--	--	--	Plant protein of unknown function	UPF0481 protein At3g47200 OS=Arabidopsis thaliana OX=3702 GN=At3g47200 PE=2 SV=1	S	Function unknown	UPF0481 protein At3g47200-like isoform X1 [Camellia sinensis]	cellular component: membrane (GO:0016020);; cellular component: membrane part (GO:0044425)
CSS0018150	CSS0018150	231.657	6368	230.722	5156	236.006	5704	203.241	6344	198.115	4593	186.095	5329	0.00290263	0.239582	up	[J]	Translation, ribosomal structure and biogenesis	Molecular Function: RNA binding (GO:0003723);;	K13195|6.9e-42|oeu:111394594|K13195 cold-inducible RNA-binding protein | (RefSeq) glycine-rich RNA-binding protein 2-like	--	[R]	General function prediction only	RNA recognition motif. (a.k.a. RRM, RBD, or RNP domain)	Glycine-rich RNA-binding protein OS=Daucus carota OX=4039 PE=2 SV=1	A	RNA processing and modification	glycine-rich RNA-binding protein-like [Camellia sinensis]	molecular function: binding (GO:0005488)
Camellia_sinensis_newGene_13791	--	230.827	7684	286.424	7751	279.332	8175	205.365	7763	201.387	5653	171.538	5948	5.08e-05	0.424047	up	--	--	Biological Process: defense response (GO:0006952);;	--	--	--	--	Pathogenesis-related protein Bet v 1 family	Kirola OS=Actinidia deliciosa OX=3627 PE=1 SV=1	S	Function unknown	kirola-like [Camellia sinensis]	biological process: response to stimulus (GO:0050896)
CSS0032256	CSS0032256	230.288	5708	262.896	5297	247.186	5387	401.35	11296	356.493	7451	433.936	11203	3.23e-15	-0.645738	down	[O]	Posttranslational modification, protein turnover, chaperones	Biological Process: response to reactive oxygen species (GO:0000302);; Cellular Component: cellular_component (GO:0005575);; Cellular Component: intracellular (GO:0005622);; Cellular Component: cell (GO:0005623);; Cellular Component: cytoplasm (GO:0005737);; Biological Process: response to stress (GO:0006950);; Biological Process: response to oxidative stress (GO:0006979);; Biological Process: bi…	K13993|9.0e-65|cmax:111478205|K13993 HSP20 family protein | (RefSeq) 17.8 kDa class I heat shock protein-like	Protein processing in endoplasmic reticulum (ko04141)	[O]	Posttranslational modification, protein turnover, chaperones	Hsp20/alpha crystallin family	18.1 kDa class I heat shock protein OS=Arabidopsis thaliana OX=3702 GN=HSP18.1 PE=1 SV=1	O	Posttranslational modification, protein turnover, chaperones	18.1 kDa class I heat shock protein-like [Camellia sinensis]	biological process: response to stimulus (GO:0050896);; cellular component: cell (GO:0005623);; cellular component: cell part (GO:0044464);; cellular component: organelle (GO:0043226)
CSS0008830	CSS0008830	223.062	2027	245.266	1812	206.01	1646	336.131	3469	331.771	2543	394.423	3734	4.95e-10	-0.603121	down	[O]	Posttranslational modification, protein turnover, chaperones	Molecular Function: ATP binding (GO:0005524);; Biological Process: protein folding (GO:0006457);; Molecular Function: unfolded protein binding (GO:0051082);;	K04079|1.5e-35|lsv:111876685|K04079 molecular chaperone HtpG | (RefSeq) heat shock protein 83	Protein processing in endoplasmic reticulum (ko04141);; Plant-pathogen interaction (ko04626)	[O]	Posttranslational modification, protein turnover, chaperones	--	Heat shock protein 90-1 OS=Arabidopsis thaliana OX=3702 GN=HSP90-1 PE=1 SV=3	O	Posttranslational modification, protein turnover, chaperones	Heat shock protein Hsp90 family [Macleaya cordata]	molecular function: binding (GO:0005488);; biological process: cellular process (GO:0009987)
CSS0000672	CSS0000672	216.859	10651	197.414	7882	209.381	9042	163.535	9121	171.547	7105	157.48	8057	2.07e-05	0.326523	up	[M]	Cell wall/membrane/envelope biogenesis	Molecular Function: catalytic activity (GO:0003824);; Cellular Component: integral component of membrane (GO:0016021);;	K13082|1.2e-160|sind:105165774|K13082 bifunctional dihydroflavonol 4-reductase/flavanone 4-reductase [EC:1.1.1.219 1.1.1.234] | (RefSeq) LOW QUALITY PROTEIN: dihydroflavonol 4-reductase	Flavonoid biosynthesis (ko00941)	[V]	Defense mechanisms	NAD dependent epimerase/dehydratase family	Dihydroflavonol 4-reductase OS=Gerbera hybrida OX=18101 GN=DFR PE=2 SV=1	V	Defense mechanisms	hypothetical protein HYC85_005523 [Camellia sinensis]	molecular function: catalytic activity (GO:0003824);; cellular component: membrane (GO:0016020);; cellular component: membrane part (GO:0044425)
CSS0002730	CSS0002730	216.45	3194	211.948	2543	165.464	2147	321.574	5388	275.292	3425	338.583	5204	2.19e-07	-0.585561	down	[O]	Posttranslational modification, protein turnover, chaperones	Biological Process: response to reactive oxygen species (GO:0000302);; Cellular Component: cellular_component (GO:0005575);; Cellular Component: intracellular (GO:0005622);; Cellular Component: cell (GO:0005623);; Cellular Component: cytoplasm (GO:0005737);; Biological Process: response to stress (GO:0006950);; Biological Process: response to oxidative stress (GO:0006979);; Biological Process: bi…	K13993|1.4e-62|cpap:110812188|K13993 HSP20 family protein | (RefSeq) 17.3 kDa class I heat shock protein	Protein processing in endoplasmic reticulum (ko04141)	[O]	Posttranslational modification, protein turnover, chaperones	Hsp20/alpha crystallin family	18.2 kDa class I heat shock protein OS=Medicago sativa OX=3879 GN=HSP18.2 PE=2 SV=1	O	Posttranslational modification, protein turnover, chaperones	18.2 kDa class I heat shock protein-like [Camellia sinensis]	biological process: response to stimulus (GO:0050896);; cellular component: cell (GO:0005623);; cellular component: cell part (GO:0044464);; cellular component: organelle (GO:0043226)
CSS0025785	CSS0025785	214.517	21729	224.061	18450	209.806	18684	184.478	21219	166.358	14210	147.747	15588	0.000159769	0.355358	up	[M]	Cell wall/membrane/envelope biogenesis	Biological Process: sucrose metabolic process (GO:0005985);; Molecular Function: sucrose synthase activity (GO:0016157);;	K00695|0.0e+00|ccav:112516432|K00695 sucrose synthase [EC:2.4.1.13] | (RefSeq) sucrose synthase	Starch and sucrose metabolism (ko00500)	[M]	Cell wall/membrane/envelope biogenesis	Sucrose synthase	Sucrose synthase OS=Solanum tuberosum OX=4113 PE=2 SV=1	M	Cell wall/membrane/envelope biogenesis	hypothetical protein HYC85_003715 [Camellia sinensis]	biological process: metabolic process (GO:0008152);; biological process: cellular process (GO:0009987);; biological process: single-organism process (GO:0044699);; molecular function: catalytic activity (GO:0003824)
CSS0020289	CSS0020289	211.094	13799	199.312	10591	211.78	12171	168.552	12511	164.035	9042	147.126	10017	6.74e-06	0.357602	up	[H]	Coenzyme transport and metabolism	Molecular Function: adenosylhomocysteinase activity (GO:0004013);; Biological Process: one-carbon metabolic process (GO:0006730);;	K01251|5.9e-272|mesc:110611193|K01251 adenosylhomocysteinase [EC:3.3.1.1] | (RefSeq) adenosylhomocysteinase	Cysteine and methionine metabolism (ko00270)	[H]	Coenzyme transport and metabolism	S-adenosyl-L-homocysteine hydrolase	Adenosylhomocysteinase OS=Medicago sativa OX=3879 GN=SAHH PE=2 SV=1	H	Coenzyme transport and metabolism	adenosylhomocysteinase [Camellia sinensis]	molecular function: catalytic activity (GO:0003824);; biological process: metabolic process (GO:0008152);; biological process: cellular process (GO:0009987);; biological process: single-organism process (GO:0044699)
CSS0020675	CSS0020675	208.86	4721	200.443	3684	191.916	3814	266.508	6841	264.391	5040	260.927	6143	1.27e-07	-0.380856	down	[E]	Amino acid transport and metabolism	Molecular Function: iron ion binding (GO:0005506);; Cellular Component: nucleus (GO:0005634);; Cellular Component: cytoplasm (GO:0005737);; Molecular Function: acireductone dioxygenase [iron(II)-requiring] activity (GO:0010309);; Biological Process: L-methionine salvage from methylthioadenosine (GO:0019509);;	K08967|4.7e-97|vvi:104879260|K08967 1,2-dihydroxy-3-keto-5-methylthiopentene dioxygenase [EC:1.13.11.53 1.13.11.54] | (RefSeq) 1,2-dihydroxy-3-keto-5-methylthiopentene dioxygenase 1	Cysteine and methionine metabolism (ko00270)	[S]	Function unknown	ARD/ARD' family	1,2-dihydroxy-3-keto-5-methylthiopentene dioxygenase 1 OS=Vitis vinifera OX=29760 GN=VIT_05s0020g04070 PE=3 SV=1	Z	Cytoskeleton	1,2-dihydroxy-3-keto-5-methylthiopentene dioxygenase 1 [Camellia sinensis]	molecular function: binding (GO:0005488);; cellular component: cell (GO:0005623);; cellular component: organelle (GO:0043226);; cellular component: cell part (GO:0044464);; molecular function: catalytic activity (GO:0003824);; biological process: metabolic process (GO:0008152);; biological process: single-organism process (GO:0044699);; biological process: cellular process (GO:0009987)
CSS0016514	CSS0016514	208.528	6778	215.489	5694	176.221	5036	362.054	13364	292.363	8014	341.83	11573	2.6e-12	-0.670717	down	[O]	Posttranslational modification, protein turnover, chaperones	Biological Process: response to stress (GO:0006950);; Biological Process: response to osmotic stress (GO:0006970);; Biological Process: biological_process (GO:0008150);; Biological Process: response to temperature stimulus (GO:0009266);; Biological Process: response to heat (GO:0009408);; Biological Process: response to abiotic stimulus (GO:0009628);; Biological Process: response to stimulus (GO:…	K13993|1.4e-70|jre:108985352|K13993 HSP20 family protein | (RefSeq) small heat shock protein, chloroplastic-like	Protein processing in endoplasmic reticulum (ko04141)	[O]	Posttranslational modification, protein turnover, chaperones	Hsp20/alpha crystallin family	Small heat shock protein, chloroplastic OS=Oxybasis rubra OX=3560 GN=HSP23 PE=2 SV=1	O	Posttranslational modification, protein turnover, chaperones	small heat shock protein, chloroplastic isoform X2 [Camellia sinensis]	biological process: response to stimulus (GO:0050896)
CSS0003447	CSS0003447	208.339	8774	198.709	6803	187.21	6932	160.737	7687	131.093	4656	145.166	6368	8.6e-06	0.414752	up	[H]	Coenzyme transport and metabolism	Molecular Function: hydrolase activity (GO:0016787);;	K07025|4.8e-114|vvi:100263185|K07025 putative hydrolase of the HAD superfamily | (RefSeq) uncharacterized LOC100263185	--	[R]	General function prediction only	Haloacid dehalogenase-like hydrolase	--	S	Function unknown	suppressor of disruption of TFIIS isoform X2 [Camellia sinensis]	molecular function: catalytic activity (GO:0003824)
CSS0037583	CSS0037583	206.166	8783	190.847	6610	201.785	7558	164.441	7955	165.938	5962	157.68	6997	0.000136915	0.284173	up	[J]	Translation, ribosomal structure and biogenesis	Molecular Function: translation elongation factor activity (GO:0003746);; Molecular Function: GTPase activity (GO:0003924);; Molecular Function: GTP binding (GO:0005525);;	K03231|2.0e-247|jre:109018672|K03231 elongation factor 1-alpha | (RefSeq) elongation factor 1-alpha	RNA transport (ko03013)	[J]	Translation, ribosomal structure and biogenesis	Elongation factor Tu GTP binding domain	Elongation factor 1-alpha OS=Manihot esculenta OX=3983 GN=EF1 PE=3 SV=1	J	Translation, ribosomal structure and biogenesis	elongation factor 1-alpha-like [Camellia sinensis]	molecular function: binding (GO:0005488);; biological process: metabolic process (GO:0008152);; biological process: cellular process (GO:0009987);; molecular function: catalytic activity (GO:0003824)
CSS0030738	CSS0030738	205.435	9153	176.204	6382	196.001	7678	225.246	11396	238.685	8968	226.85	10528	0.00885121	-0.244945	down	[C]	Energy production and conversion	Molecular Function: structural constituent of ribosome (GO:0003735);; Molecular Function: iron ion binding (GO:0005506);; Cellular Component: ribosome (GO:0005840);; Cellular Component: plasma membrane (GO:0005886);; Biological Process: translation (GO:0006412);; Molecular Function: NADH dehydrogenase (ubiquinone) activity (GO:0008137);; Biological Process: aerobic respiration (GO:0009060);; Cell…	K05579|5.8e-221|nto:108946218|K05579 NAD(P)H-quinone oxidoreductase subunit H [EC:7.1.1.2] | (RefSeq) uncharacterized protein LOC108946218	Oxidative phosphorylation (ko00190)	[C]	Energy production and conversion	Respiratory-chain NADH dehydrogenase, 49 Kd subunit	NAD(P)H-quinone oxidoreductase subunit H, chloroplastic OS=Platanus occidentalis OX=4403 GN=ndhH PE=3 SV=1	C	Energy production and conversion	uncharacterized protein LOC114256655 [Camellia sinensis]	molecular function: structural molecule activity (GO:0005198);; molecular function: binding (GO:0005488);; cellular component: cell (GO:0005623);; cellular component: macromolecular complex (GO:0032991);; cellular component: organelle (GO:0043226);; cellular component: cell part (GO:0044464);; cellular component: membrane (GO:0016020);; biological process: metabolic process (GO:0008152);; biologi…
Camellia_sinensis_newGene_9702	--	202.294	18586	194.402	14517	219.593	17745	251.236	26221	254.921	19341	306.602	28863	0.000103558	-0.358283	down	--	--	--	--	--	--	--	--	--	--	--	--	--
CSS0009707	CSS0009707	201.67	4789	241.591	4663	208.052	4343	175.16	4723	165.387	3312	162.9	4029	0.000252917	0.347766	up	--	--	Cellular Component: nucleosome (GO:0000786);; Molecular Function: DNA binding (GO:0003677);; Cellular Component: nucleus (GO:0005634);; Molecular Function: protein heterodimerization activity (GO:0046982);;	K11251|3.7e-71|qsu:111989544|K11251 histone H2A | (RefSeq) histone H2A	--	[B]	Chromatin structure and dynamics	C-terminus of histone H2A	Histone H2A OS=Euphorbia esula OX=3993 PE=2 SV=1	B	Chromatin structure and dynamics	histone H2A-like [Camellia sinensis]	cellular component: cell (GO:0005623);; cellular component: macromolecular complex (GO:0032991);; cellular component: organelle (GO:0043226);; cellular component: organelle part (GO:0044422);; cellular component: cell part (GO:0044464);; molecular function: binding (GO:0005488)
CSS0039305	CSS0039305	199.673	16070	200.074	13090	170.382	12056	243.258	22231	231.549	15714	243.923	20447	0.000382582	-0.316102	down	[O]	Posttranslational modification, protein turnover, chaperones	Molecular Function: ATP binding (GO:0005524);; Biological Process: protein folding (GO:0006457);; Molecular Function: unfolded protein binding (GO:0051082);;	K04079|0.0e+00|gmx:100807416|K04079 molecular chaperone HtpG | (RefSeq) heat shock cognate protein 80	Protein processing in endoplasmic reticulum (ko04141);; Plant-pathogen interaction (ko04626)	[O]	Posttranslational modification, protein turnover, chaperones	Hsp90 protein	Heat shock cognate protein 80 OS=Solanum lycopersicum OX=4081 GN=HSC80 PE=2 SV=1	O	Posttranslational modification, protein turnover, chaperones	heat shock cognate protein 80 [Camellia sinensis]	molecular function: binding (GO:0005488);; biological process: cellular process (GO:0009987)
CSS0043537	CSS0043537	198.584	15355	196.897	12376	166.506	11319	233.934	20539	224.831	14659	236.545	19050	0.00236893	-0.289459	down	[O]	Posttranslational modification, protein turnover, chaperones	Molecular Function: ATP binding (GO:0005524);; Biological Process: protein folding (GO:0006457);; Molecular Function: unfolded protein binding (GO:0051082);;	K04079|0.0e+00|gmx:100807416|K04079 molecular chaperone HtpG | (RefSeq) heat shock cognate protein 80	Protein processing in endoplasmic reticulum (ko04141);; Plant-pathogen interaction (ko04626)	[O]	Posttranslational modification, protein turnover, chaperones	Hsp90 protein	Heat shock cognate protein 80 OS=Solanum lycopersicum OX=4081 GN=HSC80 PE=2 SV=1	O	Posttranslational modification, protein turnover, chaperones	heat shock cognate protein 80 [Camellia sinensis]	molecular function: binding (GO:0005488);; biological process: cellular process (GO:0009987)
Camellia_sinensis_newGene_20741	--	197.692	5126	220.724	4652	254.084	5792	388.355	11434	311.519	6811	391.274	10566	5.2e-10	-0.636126	down	[O]	Posttranslational modification, protein turnover, chaperones	--	K13993|4.5e-58|spen:107013837|K13993 HSP20 family protein | (RefSeq) 22.0 kDa class IV heat shock protein-like	Protein processing in endoplasmic reticulum (ko04141)	[O]	Posttranslational modification, protein turnover, chaperones	Hsp20/alpha crystallin family	22.0 kDa class IV heat shock protein OS=Glycine max OX=3847 GN=HSP22.0 PE=3 SV=1	O	Posttranslational modification, protein turnover, chaperones	18.1 kDa class I heat shock protein-like [Camellia sinensis]	--
CSS0003942	CSS0003942	196.85	6892	173.223	4931	186.156	5731	145.173	5772	160.974	4753	152.117	5548	0.00420385	0.266172	up	--	--	--	--	--	[E]	Amino acid transport and metabolism	Serine hydrolase (FSH1)	Rhodanese-like domain-containing protein 6 OS=Arabidopsis thaliana OX=3702 GN=STR6 PE=2 SV=1	E	Amino acid transport and metabolism	dihydrofolate reductase-like isoform X1 [Camellia sinensis]	--
CSS0041966	CSS0041966	195.741	4591	205.481	3918	213.049	4393	173.657	4625	162.721	3218	169.655	4144	0.000779855	0.26754	up	--	--	Molecular Function: structural constituent of ribosome (GO:0003735);; Cellular Component: ribosome (GO:0005840);; Biological Process: translation (GO:0006412);;	K02903|3.5e-66|nnu:104591090|K02903 large subunit ribosomal protein L28e | (RefSeq) 60S ribosomal protein L28-2-like	Ribosome (ko03010)	[J]	Translation, ribosomal structure and biogenesis	Ribosomal L28e protein family	60S ribosomal protein L28-2 OS=Arabidopsis thaliana OX=3702 GN=RPL28C PE=2 SV=1	J	Translation, ribosomal structure and biogenesis	60S ribosomal protein L28-2-like [Camellia sinensis]	molecular function: structural molecule activity (GO:0005198);; cellular component: cell (GO:0005623);; cellular component: macromolecular complex (GO:0032991);; cellular component: organelle (GO:0043226);; cellular component: cell part (GO:0044464);; biological process: metabolic process (GO:0008152);; biological process: cellular process (GO:0009987)
CSS0039893	CSS0039893	194.635	6111	175.498	4480	189.525	5232	273.717	9759	261.247	6917	230.654	7543	1.7e-06	-0.425041	down	--	--	Cellular Component: photosystem I (GO:0009522);; Cellular Component: photosystem II (GO:0009523);; Cellular Component: chloroplast thylakoid membrane (GO:0009535);; Biological Process: photosynthesis, light harvesting (GO:0009765);; Cellular Component: integral component of membrane (GO:0016021);; Molecular Function: chlorophyll binding (GO:0016168);; Biological Process: protein-chromophore linka…	K08912|1.3e-145|vvi:100241745|K08912 light-harvesting complex II chlorophyll a/b binding protein 1 | (RefSeq) chlorophyll a-b binding protein of LHCII type 1	Photosynthesis - antenna proteins (ko00196)	--	--	Chlorophyll A-B binding protein	Chlorophyll a-b binding protein 40, chloroplastic OS=Nicotiana tabacum OX=4097 GN=CAB40 PE=2 SV=1	C	Energy production and conversion	chlorophyll a-b binding protein of LHCII type 1 [Camellia sinensis]	cellular component: cell (GO:0005623);; cellular component: membrane (GO:0016020);; cellular component: macromolecular complex (GO:0032991);; cellular component: membrane part (GO:0044425);; cellular component: cell part (GO:0044464);; cellular component: organelle (GO:0043226);; cellular component: organelle part (GO:0044422);; biological process: metabolic process (GO:0008152);; biological proc…
CSS0000645	CSS0000645	183.565	7557	181.131	6062	180.763	6543	151.29	7073	160.167	5561	148.911	6386	0.00204562	0.236212	up	--	--	Molecular Function: RNA binding (GO:0003723);; Cellular Component: cytosolic large ribosomal subunit (GO:0022625);; Biological Process: ribosome biogenesis (GO:0042254);;	K02936|5.1e-129|ccaj:109805135|K02936 large subunit ribosomal protein L7Ae | (RefSeq) 60S ribosomal protein L7a-1-like	Ribosome (ko03010)	[J]	Translation, ribosomal structure and biogenesis	Ribosomal protein L7Ae/L30e/S12e/Gadd45 family	60S ribosomal protein L7a-1 OS=Oryza sativa subsp. japonica OX=39947 GN=RPL7A-1 PE=2 SV=1	J	Translation, ribosomal structure and biogenesis	60S ribosomal protein L7a-1 [Camellia sinensis]	molecular function: binding (GO:0005488);; cellular component: cell (GO:0005623);; cellular component: macromolecular complex (GO:0032991);; cellular component: organelle (GO:0043226);; cellular component: organelle part (GO:0044422);; cellular component: cell part (GO:0044464);; biological process: cellular component organization or biogenesis (GO:0071840)
CSS0027212	CSS0027212	180.777	2703	162.449	1975	187.511	2465	139.828	2374	143.981	1816	138.501	2157	0.00134921	0.31067	up	--	--	Cellular Component: nucleosome (GO:0000786);; Molecular Function: DNA binding (GO:0003677);; Cellular Component: nucleus (GO:0005634);; Molecular Function: protein heterodimerization activity (GO:0046982);;	K11252|1.2e-50|adu:107461887|K11252 histone H2B | (RefSeq) histone H2B	--	[B]	Chromatin structure and dynamics	Core histone H2A/H2B/H3/H4	Histone H2B.3 (Fragment) OS=Solanum lycopersicum OX=4081 GN=H2B-3 PE=2 SV=1	B	Chromatin structure and dynamics	hypothetical protein TEA_004428 [Camellia sinensis var. sinensis]	cellular component: cell (GO:0005623);; cellular component: macromolecular complex (GO:0032991);; cellular component: organelle (GO:0043226);; cellular component: organelle part (GO:0044422);; cellular component: cell part (GO:0044464);; molecular function: binding (GO:0005488)
CSS0030559	CSS0030559	179.5	7115	150.258	4842	138.768	4836	120.575	5427	106.086	3546	110.691	4570	6.82e-05	0.434124	up	--	--	Molecular Function: calcium ion binding (GO:0005509);; Molecular Function: calcium-dependent phospholipid binding (GO:0005544);;	K17098|1.6e-113|pavi:110748766|K17098 annexin D | (RefSeq) annexin D4-like	--	[U]	Intracellular trafficking, secretion, and vesicular transport	Annexin	Annexin D4 OS=Arabidopsis thaliana OX=3702 GN=ANN4 PE=1 SV=1	U	Intracellular trafficking, secretion, and vesicular transport	annexin D4 [Camellia sinensis]	molecular function: binding (GO:0005488)
CSS0006572	CSS0006572	170.202	7462	170.394	6073	182.605	7038	225.005	11201	234.205	8658	201.144	9185	0.000202801	-0.319606	down	[T]	Signal transduction mechanisms	Molecular Function: calcium ion binding (GO:0005509);;	K13448|6.0e-40|psom:113282096|K13448 calcium-binding protein CML | (RefSeq) probable calcium-binding protein CML18	Plant-pathogen interaction (ko04626)	[T]	Signal transduction mechanisms	EF hand	Probable calcium-binding protein CML18 OS=Oryza sativa subsp. japonica OX=39947 GN=CML18 PE=2 SV=1	T	Signal transduction mechanisms	probable calcium-binding protein CML18 [Camellia sinensis]	molecular function: binding (GO:0005488)
CSS0029824	CSS0029824	167.52	1916	154.231	1434	173.086	1740	255.571	3318	200.166	1930	217.971	2596	0.000362401	-0.40607	down	--	--	Molecular Function: nucleoside transmembrane transporter activity (GO:0005337);; Cellular Component: integral component of membrane (GO:0016021);;	K15014|2.6e-48|jcu:105649443|K15014 solute carrier family 29 (equilibrative nucleoside transporter), member 1/2/3 | (RefSeq) equilibrative nucleotide transporter 3	--	[F]	Nucleotide transport and metabolism	Nucleoside transporter	Equilibrative nucleotide transporter 3 OS=Arabidopsis thaliana OX=3702 GN=ENT3 PE=1 SV=1	F	Nucleotide transport and metabolism	equilibrative nucleotide transporter 3-like [Camellia sinensis]	molecular function: transporter activity (GO:0005215);; biological process: single-organism process (GO:0044699);; biological process: localization (GO:0051179);; cellular component: membrane (GO:0016020);; cellular component: membrane part (GO:0044425)
CSS0029931	CSS0029931	166.125	4675	136.338	3119	138.58	3429	279.356	8927	231.821	5501	269.628	7903	1.62e-15	-0.754614	down	[O]	Posttranslational modification, protein turnover, chaperones	--	K13993|9.4e-85|jre:109014840|K13993 HSP20 family protein | (RefSeq) small heat shock protein, chloroplastic-like	Protein processing in endoplasmic reticulum (ko04141)	[O]	Posttranslational modification, protein turnover, chaperones	Hsp20/alpha crystallin family	Small heat shock protein, chloroplastic OS=Pisum sativum OX=3888 GN=HSP21 PE=2 SV=1	O	Posttranslational modification, protein turnover, chaperones	small heat shock protein, chloroplastic-like [Camellia sinensis]	--
CSS0001442	CSS0001442	157.505	13251	144.214	9863	143.788	10635	117.188	11195	124.274	8817	132.363	11599	0.00678444	0.242321	up	[E]	Amino acid transport and metabolism	Cellular Component: cytoplasm (GO:0005737);; Biological Process: L-phenylalanine catabolic process (GO:0006559);; Biological Process: cinnamic acid biosynthetic process (GO:0009800);; Molecular Function: phenylalanine ammonia-lyase activity (GO:0045548);;	K10775|0.0e+00|vvi:100241377|K10775 phenylalanine ammonia-lyase [EC:4.3.1.24] | (RefSeq) PAL2; phenylalanine ammonia-lyase	Phenylalanine metabolism (ko00360);; Phenylpropanoid biosynthesis (ko00940)	[Q]	Secondary metabolites biosynthesis, transport and catabolism	Aromatic amino acid lyase	Phenylalanine ammonia-lyase OS=Camellia sinensis OX=4442 GN=PAL PE=2 SV=1	Q	Secondary metabolites biosynthesis, transport and catabolism	RecName: Full=Phenylalanine ammonia-lyase [Camellia sinensis]	cellular component: cell (GO:0005623);; cellular component: cell part (GO:0044464);; biological process: metabolic process (GO:0008152);; biological process: cellular process (GO:0009987);; biological process: single-organism process (GO:0044699);; molecular function: catalytic activity (GO:0003824)
CSS0019520	CSS0019520	157.214	4788	158.473	3924	161.625	4328	124.753	4314	131.361	3374	121.1	3842	1.18e-05	0.326225	up	--	--	Molecular Function: translation elongation factor activity (GO:0003746);; Cellular Component: eukaryotic translation elongation factor 1 complex (GO:0005853);;	K03232|1.2e-78|vvi:100261522|K03232 elongation factor 1-beta | (RefSeq) elongation factor 1-beta 1	--	[K]	Transcription	EF-1 guanine nucleotide exchange domain	Elongation factor 1-beta 1 OS=Arabidopsis thaliana OX=3702 GN=At5g12110 PE=2 SV=2	J	Translation, ribosomal structure and biogenesis	elongation factor 1-beta 1-like [Camellia sinensis]	molecular function: binding (GO:0005488);; biological process: metabolic process (GO:0008152);; biological process: cellular process (GO:0009987);; cellular component: cell (GO:0005623);; cellular component: macromolecular complex (GO:0032991);; cellular component: cell part (GO:0044464)
Camellia_sinensis_newGene_3256	--	155.95	2190	144.399	1648	130.415	1610	186.652	2976	177.116	2097	183.47	2683	0.00262604	-0.320236	down	[G]	Carbohydrate transport and metabolism	Molecular Function: channel activity (GO:0015267);; Cellular Component: integral component of membrane (GO:0016021);;	K09872|5.2e-55|cpap:110819219|K09872 aquaporin PIP | (RefSeq) probable aquaporin PIP1-2	--	[G]	Carbohydrate transport and metabolism	Major intrinsic protein	Probable aquaporin PIP1-2 OS=Oryza sativa subsp. japonica OX=39947 GN=PIP1-2 PE=2 SV=3	G	Carbohydrate transport and metabolism	probable aquaporin PIP-type 7a [Camellia sinensis]	molecular function: transporter activity (GO:0005215);; biological process: localization (GO:0051179);; cellular component: membrane (GO:0016020);; cellular component: membrane part (GO:0044425)
CSS0033799	CSS0033799	153.769	2104	137.055	1525	159.704	1921	184.429	2865	190.862	2202	193.046	2751	0.00133715	-0.313911	down	[O]	Posttranslational modification, protein turnover, chaperones	Biological Process: response to oxidative stress (GO:0006979);; Biological Process: protein repair (GO:0030091);; Molecular Function: peptide-methionine (R)-S-oxide reductase activity (GO:0033743);; Molecular Function: metal ion binding (GO:0046872);;	K07305|3.4e-71|vvi:100242556|K07305 peptide-methionine (R)-S-oxide reductase [EC:1.8.4.12] | (RefSeq) peptide methionine sulfoxide reductase B5	--	[O]	Posttranslational modification, protein turnover, chaperones	SelR domain	Peptide methionine sulfoxide reductase B5 OS=Oryza sativa subsp. japonica OX=39947 GN=MSRB5 PE=2 SV=1	O	Posttranslational modification, protein turnover, chaperones	peptide methionine sulfoxide reductase B5-like [Camellia sinensis]	biological process: response to stimulus (GO:0050896);; biological process: metabolic process (GO:0008152);; biological process: cellular process (GO:0009987);; molecular function: catalytic activity (GO:0003824);; biological process: single-organism process (GO:0044699);; molecular function: binding (GO:0005488)
CSS0026962	CSS0026962	153.553	4111	188.033	4093	164.38	3870	193.656	5888	221.475	5000	208.861	5825	0.0094975	-0.282558	down	--	--	Cellular Component: integral component of membrane (GO:0016021);;	K15104|4.0e-116|vvi:100245527|K15104 solute carrier family 25 (mitochondrial oxoglutarate transporter), member 11 | (RefSeq) mitochondrial uncoupling protein 5	--	[C]	Energy production and conversion	Mitochondrial carrier protein	Mitochondrial uncoupling protein 5 OS=Arabidopsis thaliana OX=3702 GN=PUMP5 PE=2 SV=1	C	Energy production and conversion	hypothetical protein TEA_019483 [Camellia sinensis var. sinensis]	cellular component: membrane (GO:0016020);; cellular component: membrane part (GO:0044425)
CSS0032332	CSS0032332	151.747	6475	133.998	4648	140.66	5277	107.228	5195	108.035	3887	85.0386	3780	1.32e-05	0.46304	up	[IR]	Lipid transport and metabolism;; General function prediction only	Molecular Function: hydrolase activity, acting on ester bonds (GO:0016788);;	K10691|5.9e-80|ats:109762802|K10691 E3 ubiquitin-protein ligase UBR4 [EC:2.3.2.27] | (RefSeq) LOC109762802; auxin transport protein BIG	--	--	--	GDSL-like Lipase/Acylhydrolase	GDSL esterase/lipase At2g04570 OS=Arabidopsis thaliana OX=3702 GN=At2g04570 PE=2 SV=1	I	Lipid transport and metabolism	hypothetical protein HYC85_014457 [Camellia sinensis]	molecular function: catalytic activity (GO:0003824)
CSS0007805	CSS0007805	148.873	8534	152.001	7083	149.898	7555	127.674	8311	131.195	6342	122.11	7291	0.00158358	0.234413	up	[E]	Amino acid transport and metabolism	Molecular Function: glycine hydroxymethyltransferase activity (GO:0004372);; Biological Process: glycine biosynthetic process from serine (GO:0019264);; Molecular Function: pyridoxal phosphate binding (GO:0030170);; Biological Process: tetrahydrofolate interconversion (GO:0035999);;	K00600|1.1e-262|oeu:111390838|K00600 glycine hydroxymethyltransferase [EC:2.1.2.1] | (RefSeq) serine hydroxymethyltransferase 4	Glycine, serine and threonine metabolism (ko00260);; Cyanoamino acid metabolism (ko00460);; Glyoxylate and dicarboxylate metabolism (ko00630);; One carbon pool by folate (ko00670);; Carbon metabolism (ko01200);; Biosynthesis of amino acids (ko01230)	[E]	Amino acid transport and metabolism	Serine hydroxymethyltransferase	Serine hydroxymethyltransferase 4 OS=Arabidopsis thaliana OX=3702 GN=SHM4 PE=1 SV=1	E	Amino acid transport and metabolism	serine hydroxymethyltransferase 4-like [Camellia sinensis]	molecular function: catalytic activity (GO:0003824);; biological process: metabolic process (GO:0008152);; biological process: cellular process (GO:0009987);; biological process: single-organism process (GO:0044699);; molecular function: binding (GO:0005488)
Camellia_sinensis_newGene_19609	--	148.198	7226	160.733	6186	166.087	6827	203.479	11209	182.118	7306	217.066	10705	9.16e-05	-0.333346	down	--	--	--	--	--	--	--	--	--	--	--	--	--
CSS0017591	CSS0017591	147.551	9813	143.056	7735	142.896	8356	120.177	9076	123.166	6908	121.855	8441	0.000457779	0.240243	up	[G]	Carbohydrate transport and metabolism	Molecular Function: 6-phosphofructokinase activity (GO:0003872);; Molecular Function: ATP binding (GO:0005524);; Cellular Component: cytoplasm (GO:0005737);; Biological Process: fructose 6-phosphate metabolic process (GO:0006002);; Molecular Function: metal ion binding (GO:0046872);; Molecular Function: diphosphate-fructose-6-phosphate 1-phosphotransferase activity (GO:0047334);;	K00895|4.3e-290|dcr:108203133|K00895 diphosphate-dependent phosphofructokinase [EC:2.7.1.90] | (RefSeq) pyrophosphate--fructose 6-phosphate 1-phosphotransferase subunit beta-like	Glycolysis / Gluconeogenesis (ko00010);; Pentose phosphate pathway (ko00030);; Fructose and mannose metabolism (ko00051)	[G]	Carbohydrate transport and metabolism	Phosphofructokinase	Pyrophosphate--fructose 6-phosphate 1-phosphotransferase subunit beta OS=Solanum tuberosum OX=4113 GN=PFP-BETA PE=1 SV=3	G	Carbohydrate transport and metabolism	pyrophosphate--fructose 6-phosphate 1-phosphotransferase subunit beta [Camellia sinensis]	molecular function: catalytic activity (GO:0003824);; biological process: metabolic process (GO:0008152);; biological process: cellular process (GO:0009987);; molecular function: binding (GO:0005488);; cellular component: cell (GO:0005623);; cellular component: cell part (GO:0044464)
CSS0042258	CSS0042258	147.219	2633	133.571	1942	132.739	2087	174.085	3535	168.339	2539	173.102	3224	0.0011007	-0.30018	down	[J]	Translation, ribosomal structure and biogenesis	Molecular Function: nucleic acid binding (GO:0003676);;	K12897|2.5e-37|pop:7458189|K12897 transformer-2 protein | (RefSeq) serine/arginine-rich splicing factor SR45a	Spliceosome (ko03040)	[K]	Transcription	RNA recognition motif. (a.k.a. RRM, RBD, or RNP domain)	Serine/arginine-rich splicing factor SR45a OS=Arabidopsis thaliana OX=3702 GN=SR45A PE=1 SV=1	S	Function unknown	hypothetical protein HYC85_023838 [Camellia sinensis]	molecular function: binding (GO:0005488)
CSS0042900	CSS0042900	146.425	3663	202.497	4118	179.041	3938	261.754	7435	253.26	5342	213.238	5556	0.000856307	-0.416531	down	--	--	Molecular Function: metal ion binding (GO:0046872);;	--	--	--	--	Metallothionein	Metallothionein-like protein type 2 OS=Actinidia deliciosa OX=3627 GN=pKIWI504 PE=2 SV=1	S	Function unknown	metallothionein-like protein type 2 [Camellia sinensis]	molecular function: binding (GO:0005488)
CSS0046491	CSS0046491	145.825	5875	117.875	3861	122.148	4327	88.481	4048	84.1018	2858	89.3719	3751	3.9e-08	0.519172	up	[IR]	Lipid transport and metabolism;; General function prediction only	Biological Process: lipid metabolic process (GO:0006629);; Molecular Function: lipase activity (GO:0016298);;	K00679|3.3e-33|cic:CICLE_v10027727mg|K00679 phospholipid:diacylglycerol acyltransferase [EC:2.3.1.158] | (RefSeq) hypothetical protein	Glycerolipid metabolism (ko00561)	--	--	GDSL-like Lipase/Acylhydrolase	GDSL esterase/lipase 1 OS=Arabidopsis thaliana OX=3702 GN=GLIP1 PE=1 SV=1	S	Function unknown	GDSL esterase/lipase 1-like [Camellia sinensis]	biological process: metabolic process (GO:0008152);; biological process: single-organism process (GO:0044699);; molecular function: catalytic activity (GO:0003824)
CSS0041266	CSS0041266	145.611	5649	133.358	4206	138.812	4734	113.559	5002	113.618	3717	108.218	4373	0.000138346	0.303687	up	[H]	Coenzyme transport and metabolism	Molecular Function: iron ion binding (GO:0005506);; Cellular Component: cytosol (GO:0005829);; Biological Process: thiamine biosynthetic process (GO:0009228);; Cellular Component: chloroplast stroma (GO:0009570);; Molecular Function: transferase activity, transferring pentosyl groups (GO:0016763);; Biological Process: thiazole biosynthetic process (GO:0052837);;	K03146|2.6e-156|pop:7470933|K03146 cysteine-dependent adenosine diphosphate thiazole synthase [EC:2.4.2.60] | (RefSeq) thiamine thiazole synthase, chloroplastic	Thiamine metabolism (ko00730)	[R]	General function prediction only	Thi4 family	Thiamine thiazole synthase, chloroplastic OS=Citrus sinensis OX=2711 GN=THI1 PE=2 SV=1	H	Coenzyme transport and metabolism	thiamine thiazole synthase 1, chloroplastic-like [Camellia sinensis]	molecular function: binding (GO:0005488);; cellular component: cell (GO:0005623);; cellular component: cell part (GO:0044464);; biological process: metabolic process (GO:0008152);; biological process: cellular process (GO:0009987);; biological process: single-organism process (GO:0044699);; cellular component: organelle (GO:0043226);; cellular component: organelle part (GO:0044422);; molecular fu…
CSS0016978	CSS0016978	144.884	3214	153.238	2763	153.191	2988	173.116	4360	173.432	3244	188.762	4361	0.0074187	-0.235805	down	--	--	--	--	--	--	--	--	--	--	--	uncharacterized protein LOC114314039 [Camellia sinensis]	--
CSS0014166	CSS0014166	143.635	9342	176.635	9340	173.292	9910	137.596	10163	136.141	7467	130.54	8844	0.00757825	0.269906	up	[I]	Lipid transport and metabolism	Molecular Function: phosphoethanolamine N-methyltransferase activity (GO:0000234);; Biological Process: phosphatidylcholine biosynthetic process (GO:0006656);;	K05929|1.1e-252|hbr:110637755|K05929 phosphoethanolamine N-methyltransferase [EC:2.1.1.103] | (RefSeq) phosphomethylethanolamine N-methyltransferase	Glycerophospholipid metabolism (ko00564)	[IR]	Lipid transport and metabolism;; General function prediction only	Methyltransferase domain	Phosphomethylethanolamine N-methyltransferase OS=Arabidopsis thaliana OX=3702 GN=NMT2 PE=1 SV=2	I	Lipid transport and metabolism	phosphomethylethanolamine N-methyltransferase-like isoform X1 [Camellia sinensis]	molecular function: catalytic activity (GO:0003824);; biological process: metabolic process (GO:0008152);; biological process: cellular process (GO:0009987);; biological process: single-organism process (GO:0044699)
CSS0015152	CSS0015152	138.865	3225	124.883	2358	145.7	2975	110.201	2906	116.211	2276	105.638	2556	0.00580831	0.283978	up	[J]	Translation, ribosomal structure and biogenesis	Molecular Function: structural constituent of ribosome (GO:0003735);; Biological Process: translation (GO:0006412);; Cellular Component: small ribosomal subunit (GO:0015935);;	K02973|8.8e-75|cmax:111483580|K02973 small subunit ribosomal protein S23e | (RefSeq) 40S ribosomal protein S23-like	Ribosome (ko03010)	[J]	Translation, ribosomal structure and biogenesis	Ribosomal protein S12/S23	40S ribosomal protein S23 OS=Fragaria ananassa OX=3747 GN=RPS23 PE=2 SV=1	J	Translation, ribosomal structure and biogenesis	40S ribosomal protein S23 [Cucumis sativus]	molecular function: structural molecule activity (GO:0005198);; biological process: metabolic process (GO:0008152);; biological process: cellular process (GO:0009987);; cellular component: cell (GO:0005623);; cellular component: macromolecular complex (GO:0032991);; cellular component: organelle (GO:0043226);; cellular component: organelle part (GO:0044422);; cellular component: cell part (GO:004…
Camellia_sinensis_newGene_21467	--	138.422	7889	128.319	5843	134.887	6771	98.6478	6199	97.5239	4677	106.138	5997	8.87e-10	0.425451	up	--	--	Molecular Function: serine-type carboxypeptidase activity (GO:0004185);; Cellular Component: integral component of membrane (GO:0016021);;	K16296|1.2e-211|qsu:112010401|K16296 serine carboxypeptidase-like clade I [EC:3.4.16.-] | (RefSeq) serine carboxypeptidase-like 17	--	[OE]	Posttranslational modification, protein turnover, chaperones;; Amino acid transport and metabolism	Serine carboxypeptidase	Serine carboxypeptidase-like 18 OS=Arabidopsis thaliana OX=3702 GN=SCPL18 PE=2 SV=2	--	--	serine carboxypeptidase-like 18 [Camellia sinensis]	molecular function: catalytic activity (GO:0003824);; biological process: metabolic process (GO:0008152);; cellular component: membrane (GO:0016020);; cellular component: membrane part (GO:0044425)
CSS0026112	CSS0026112	137.281	5500	145.543	4740	135.31	4766	116.774	5312	112.237	3792	121.269	5060	0.00290656	0.244899	up	--	--	Molecular Function: peroxidase activity (GO:0004601);;	K00430|3.3e-149|jcu:105635490|K00430 peroxidase [EC:1.11.1.7] | (RefSeq) peroxidase 12	Phenylpropanoid biosynthesis (ko00940)	--	--	Peroxidase	Peroxidase 12 OS=Arabidopsis thaliana OX=3702 GN=PER12 PE=1 SV=1	Q	Secondary metabolites biosynthesis, transport and catabolism	peroxidase 12 [Camellia sinensis]	molecular function: catalytic activity (GO:0003824);; molecular function: antioxidant activity (GO:0016209);; biological process: metabolic process (GO:0008152);; biological process: cellular process (GO:0009987);; biological process: single-organism process (GO:0044699);; biological process: response to stimulus (GO:0050896);; biological process: detoxification (GO:0098754)
CSS0049206	CSS0049206	135.011	7942	137.54	6577	137.034	7087	116.338	7771	106.678	5292	104.329	6392	4.92e-05	0.309684	up	--	--	Molecular Function: GTPase activity (GO:0003924);; Molecular Function: structural constituent of cytoskeleton (GO:0005200);; Molecular Function: GTP binding (GO:0005525);; Cellular Component: cytoplasm (GO:0005737);; Cellular Component: microtubule (GO:0005874);; Biological Process: microtubule-based process (GO:0007017);;	K07375|3.9e-262|cic:CICLE_v10011719mg|K07375 tubulin beta | (RefSeq) hypothetical protein	Phagosome (ko04145)	[Z]	Cytoskeleton	Tubulin/FtsZ family, GTPase domain	Tubulin beta-1 chain OS=Oryza sativa subsp. japonica OX=39947 GN=TUBB1 PE=2 SV=2	Z	Cytoskeleton	tubulin beta-5 chain [Camellia sinensis]	molecular function: catalytic activity (GO:0003824);; molecular function: structural molecule activity (GO:0005198);; molecular function: binding (GO:0005488);; cellular component: cell (GO:0005623);; cellular component: cell part (GO:0044464);; cellular component: organelle (GO:0043226);; cellular component: organelle part (GO:0044422);; cellular component: supramolecular complex (GO:0099080);; …
CSS0041210	CSS0041210	134.316	9375	144.996	8227	147.788	9069	116.641	9245	123.268	7256	124.539	9054	0.00533576	0.220265	up	--	--	Molecular Function: DNA binding (GO:0003677);; Molecular Function: transcription factor activity, sequence-specific DNA binding (GO:0003700);; Cellular Component: nucleus (GO:0005634);;	K09286|5.0e-133|vvi:100248027|K09286 EREBP-like factor | (RefSeq) ethylene-responsive transcription factor RAP2-12	--	--	--	AP2 domain	Ethylene-responsive transcription factor RAP2-2 OS=Arabidopsis thaliana OX=3702 GN=RAP2-2 PE=1 SV=2	K	Transcription	ethylene-responsive transcription factor RAP2-12-like [Camellia sinensis]	molecular function: binding (GO:0005488);; molecular function: nucleic acid binding transcription factor activity (GO:0001071);; biological process: biological regulation (GO:0065007);; cellular component: cell (GO:0005623);; cellular component: organelle (GO:0043226);; cellular component: cell part (GO:0044464)
CSS0049449	CSS0049449	133.98	7554	136.191	6242	142.904	7084	117.644	7532	113.163	5380	106.246	6239	0.00035123	0.280991	up	--	--	Cellular Component: nucleus (GO:0005634);; Biological Process: regulation of transcription, DNA-templated (GO:0006355);; Biological Process: auxin-activated signaling pathway (GO:0009734);;	K14484|3.8e-173|pavi:110772362|K14484 auxin-responsive protein IAA | (RefSeq) auxin-responsive protein IAA9-like	Plant hormone signal transduction (ko04075)	--	--	AUX/IAA family	Auxin-responsive protein IAA9 OS=Arabidopsis thaliana OX=3702 GN=IAA9 PE=1 SV=1	K	Transcription	auxin early response protein AUX/IAA9 [Camellia sinensis]	cellular component: cell (GO:0005623);; cellular component: organelle (GO:0043226);; cellular component: cell part (GO:0044464);; biological process: biological regulation (GO:0065007);; biological process: cellular process (GO:0009987);; biological process: signaling (GO:0023052);; biological process: single-organism process (GO:0044699);; biological process: response to stimulus (GO:0050896)
CSS0011900	CSS0011900	131.334	4132	126.126	3226	135.125	3738	159.056	5683	154.594	4102	170.346	5583	0.000301727	-0.289346	down	--	--	--	--	--	--	--	--	--	--	--	uncharacterized protein LOC114291786 isoform X1 [Camellia sinensis]	--
CSS0021470	CSS0021470	127.742	4307	120.513	3303	131.349	3893	113.686	4352	86.7438	2466	98.8519	3471	0.00784294	0.314184	up	--	--	Molecular Function: calcium ion binding (GO:0005509);; Cellular Component: photosystem II oxygen evolving complex (GO:0009654);; Biological Process: photosynthesis (GO:0015979);; Cellular Component: extrinsic component of membrane (GO:0019898);;	K08901|7.2e-90|cic:CICLE_v10016525mg|K08901 photosystem II oxygen-evolving enhancer protein 3 | (RefSeq) hypothetical protein	Photosynthesis (ko00195)	--	--	Oxygen evolving enhancer protein 3 (PsbQ)	Oxygen-evolving enhancer protein 3, chloroplastic OS=Spinacia oleracea OX=3562 GN=PSBQ PE=1 SV=1	S	Function unknown	oxygen-evolving enhancer protein 3, chloroplastic-like [Camellia sinensis]	molecular function: binding (GO:0005488);; cellular component: cell (GO:0005623);; cellular component: membrane (GO:0016020);; cellular component: macromolecular complex (GO:0032991);; cellular component: membrane part (GO:0044425);; cellular component: cell part (GO:0044464);; biological process: metabolic process (GO:0008152);; biological process: cellular process (GO:0009987)
CSS0030439	CSS0030439	123.908	1272	110.441	922	105.795	955	146.779	1710	142.006	1229	147.834	1580	0.00436236	-0.329042	down	[R]	General function prediction only	Cellular Component: integral component of membrane (GO:0016021);;	K08956|1.7e-46|gra:105797721|K08956 AFG3 family protein [EC:3.4.24.-] | (RefSeq) ATP-dependent zinc metalloprotease FTSH 10, mitochondrial	--	[G]	Carbohydrate transport and metabolism	NAD(P)H-binding	Uncharacterized protein At2g37660, chloroplastic OS=Arabidopsis thaliana OX=3702 GN=At2g37660 PE=1 SV=2	G	Carbohydrate transport and metabolism	hypothetical protein TEA_017632 [Camellia sinensis var. sinensis]	cellular component: membrane (GO:0016020);; cellular component: membrane part (GO:0044425)
CSS0005682	CSS0005682	123.413	4406	113.351	3290	133.863	4202	102.284	4146	102.067	3073	93.4715	3476	0.00269092	0.29659	up	--	--	Cellular Component: chloroplast (GO:0009507);;	K12198|3.7e-25|sita:101765827|K12198 charged multivesicular body protein 5 | (RefSeq) vacuolar protein sorting-associated protein 60.1	Endocytosis (ko04144)	--	--	Light regulated protein Lir1	Light-regulated protein, chloroplastic OS=Oryza sativa subsp. japonica OX=39947 GN=LIR1 PE=1 SV=1	S	Function unknown	light-regulated protein, chloroplastic [Camellia sinensis]	cellular component: cell (GO:0005623);; cellular component: organelle (GO:0043226);; cellular component: cell part (GO:0044464)
CSS0002360	CSS0002360	122.8	5872	144.893	5632	132.373	5565	200.685	10896	182.164	7345	171.506	8541	7.54e-07	-0.442549	down	[G]	Carbohydrate transport and metabolism	Molecular Function: channel activity (GO:0015267);; Cellular Component: integral component of membrane (GO:0016021);;	K09872|1.3e-133|ccaj:109814941|K09872 aquaporin PIP | (RefSeq) aquaporin PIP2-2	--	[G]	Carbohydrate transport and metabolism	Major intrinsic protein	Aquaporin PIP2-2 OS=Arabidopsis thaliana OX=3702 GN=PIP2-2 PE=1 SV=2	G	Carbohydrate transport and metabolism	aquaporin PIP2-2-like [Camellia sinensis]	molecular function: transporter activity (GO:0005215);; biological process: localization (GO:0051179);; cellular component: membrane (GO:0016020);; cellular component: membrane part (GO:0044425)
Camellia_sinensis_newGene_3984	--	122.098	1842	128.973	1582	116.319	1543	166.392	2850	162.13	2062	144.314	2267	0.00126585	-0.338286	down	--	--	Molecular Function: molecular_function (GO:0003674);; Molecular Function: transporter activity (GO:0005215);; Molecular Function: water transmembrane transporter activity (GO:0005372);; Cellular Component: cellular_component (GO:0005575);; Cellular Component: cell (GO:0005623);; Cellular Component: plasma membrane (GO:0005886);; Cellular Component: integral component of plasma membrane (GO:000588…	--	--	--	--	--	--	G	Carbohydrate transport and metabolism	hypothetical protein CUMW_042000 [Citrus unshiu]	molecular function: transporter activity (GO:0005215);; biological process: localization (GO:0051179);; cellular component: cell (GO:0005623);; cellular component: membrane (GO:0016020);; cellular component: cell part (GO:0044464);; cellular component: membrane part (GO:0044425);; biological process: single-organism process (GO:0044699)
CSS0002328	CSS0002328	121.737	988	102.828	678	114.866	819	50.2651	463	36.7727	252	33.5811	284	1.36e-19	1.2027	up	--	--	--	--	--	--	--	--	--	--	--	--	--
CSS0015313	CSS0015313	120.627	5744	130.201	5040	116.974	4897	102.437	5539	102.175	4103	96.5789	4790	0.00123443	0.274953	up	[E]	Amino acid transport and metabolism	Molecular Function: glutamate-ammonia ligase activity (GO:0004356);; Molecular Function: ATP binding (GO:0005524);; Biological Process: glutamine biosynthetic process (GO:0006542);;	K01915|1.5e-203|zju:107419571|K01915 glutamine synthetase [EC:6.3.1.2] | (RefSeq) glutamine synthetase nodule isozyme	Arginine biosynthesis (ko00220);; Alanine, aspartate and glutamate metabolism (ko00250);; Glyoxylate and dicarboxylate metabolism (ko00630);; Nitrogen metabolism (ko00910);; Biosynthesis of amino acids (ko01230)	[E]	Amino acid transport and metabolism	Glutamine synthetase, catalytic domain	Glutamine synthetase nodule isozyme OS=Vigna aconitifolia OX=3918 PE=2 SV=1	E	Amino acid transport and metabolism	cytosolic glutamine synthetase [Camellia sinensis]	molecular function: catalytic activity (GO:0003824);; molecular function: binding (GO:0005488);; biological process: metabolic process (GO:0008152);; biological process: cellular process (GO:0009987);; biological process: single-organism process (GO:0044699)
CSS0032783	CSS0032783	116.583	12006	96.048	8041	105.68	9569	81.3666	9516	81.1488	7048	75.5861	8108	1.24e-05	0.394318	up	--	--	Molecular Function: oxidoreductase activity, acting on single donors with incorporation of molecular oxygen, incorporation of two atoms of oxygen (GO:0016702);; Biological Process: oxylipin biosynthetic process (GO:0031408);; Molecular Function: metal ion binding (GO:0046872);;	K00454|0.0e+00|qsu:111990533|K00454 lipoxygenase [EC:1.13.11.12] | (RefSeq) linoleate 13S-lipoxygenase 2-1, chloroplastic-like	Linoleic acid metabolism (ko00591);; alpha-Linolenic acid metabolism (ko00592)	--	--	Lipoxygenase	Linoleate 13S-lipoxygenase 2-1, chloroplastic OS=Solanum tuberosum OX=4113 GN=LOX2.1 PE=1 SV=1	E	Amino acid transport and metabolism	lipoxygenase [Camellia sinensis]	molecular function: catalytic activity (GO:0003824);; biological process: metabolic process (GO:0008152);; biological process: single-organism process (GO:0044699);; biological process: cellular process (GO:0009987);; molecular function: binding (GO:0005488)
CSS0041635	CSS0041635	114.797	4981	100.744	3553	112.352	4286	82.6932	4074	82.8588	3032	90.5608	4093	0.000147702	0.337622	up	[E]	Amino acid transport and metabolism	Molecular Function: serine-type carboxypeptidase activity (GO:0004185);; Cellular Component: integral component of membrane (GO:0016021);;	K16296|6.8e-158|jre:108983121|K16296 serine carboxypeptidase-like clade I [EC:3.4.16.-] | (RefSeq) serine carboxypeptidase-like 18	--	[OE]	Posttranslational modification, protein turnover, chaperones;; Amino acid transport and metabolism	Serine carboxypeptidase	Serine carboxypeptidase-like 18 OS=Arabidopsis thaliana OX=3702 GN=SCPL18 PE=2 SV=2	--	--	serine carboxypeptidase-like 7 [Camellia sinensis]	molecular function: catalytic activity (GO:0003824);; biological process: metabolic process (GO:0008152);; cellular component: membrane (GO:0016020);; cellular component: membrane part (GO:0044425)
CSS0023501	CSS0023501	113.714	6867	102.514	5033	110.832	5884	92.201	6322	92.802	4726	89.8217	5650	0.00427926	0.241009	up	[QV]	Secondary metabolites biosynthesis, transport and catabolism;; Defense mechanisms	Molecular Function: monooxygenase activity (GO:0004497);; Molecular Function: iron ion binding (GO:0005506);; Molecular Function: oxidoreductase activity, acting on paired donors, with incorporation or reduction of molecular oxygen (GO:0016705);; Molecular Function: heme binding (GO:0020037);;	K10528|4.8e-205|mdm:103427164|K10528 hydroperoxide lyase [EC:4.1.2.-] | (RefSeq) fatty acid hydroperoxide lyase, chloroplastic-like	alpha-Linolenic acid metabolism (ko00592)	--	--	Cytochrome P450	Fatty acid hydroperoxide lyase, chloroplastic OS=Solanum lycopersicum OX=4081 GN=HPL PE=1 SV=1	Q	Secondary metabolites biosynthesis, transport and catabolism	fatty acid hydroperoxide lyase, chloroplastic [Camellia sinensis]	molecular function: catalytic activity (GO:0003824);; biological process: metabolic process (GO:0008152);; biological process: single-organism process (GO:0044699);; molecular function: binding (GO:0005488)
CSS0020892	CSS0020892	113.311	5462	106.342	4167	108.198	4586	150.655	8247	142.602	5797	146.16	7339	2.76e-09	-0.40653	down	[P]	Inorganic ion transport and metabolism	Cellular Component: integral component of membrane (GO:0016021);;	K02069|6.6e-116|gab:108459643|K02069 putative ABC transport system permease protein | (RefSeq) protein ALUMINUM SENSITIVE 3	--	--	--	Uncharacterised protein family (UPF0014)	Protein ALUMINUM SENSITIVE 3 OS=Arabidopsis thaliana OX=3702 GN=ALS3 PE=1 SV=1	S	Function unknown	protein ALUMINUM SENSITIVE 3-like [Camellia sinensis]	cellular component: membrane (GO:0016020);; cellular component: membrane part (GO:0044425)
CSS0030519	CSS0030519	112.579	2684	92.6748	1797	88.2672	1851	178.38	4830	139.888	2813	177.821	4416	3.68e-09	-0.670621	down	[O]	Posttranslational modification, protein turnover, chaperones	--	K13993|9.4e-85|jre:109014840|K13993 HSP20 family protein | (RefSeq) small heat shock protein, chloroplastic-like	Protein processing in endoplasmic reticulum (ko04141)	[O]	Posttranslational modification, protein turnover, chaperones	Hsp20/alpha crystallin family	Small heat shock protein, chloroplastic OS=Pisum sativum OX=3888 GN=HSP21 PE=2 SV=1	O	Posttranslational modification, protein turnover, chaperones	small heat shock protein, chloroplastic-like [Camellia sinensis]	--
CSS0028154	CSS0028154	111.736	7643	100.306	5577	102.123	6141	83.7992	6509	89.2891	5150	83.4557	5946	0.00123354	0.279393	up	[C]	Energy production and conversion	Molecular Function: inorganic diphosphatase activity (GO:0004427);; Molecular Function: hydrogen-translocating pyrophosphatase activity (GO:0009678);; Cellular Component: integral component of membrane (GO:0016021);;	K23025|0.0e+00|dzi:111277370|K23025 H+-translocating diphosphatase [EC:7.1.3.1] | (RefSeq) pyrophosphate-energized vacuolar membrane proton pump-like	--	--	--	Inorganic H+ pyrophosphatase	Pyrophosphate-energized vacuolar membrane proton pump OS=Hordeum vulgare OX=4513 PE=2 SV=2	C	Energy production and conversion	pyrophosphate-energized vacuolar membrane proton pump-like [Camellia sinensis]	molecular function: catalytic activity (GO:0003824);; molecular function: transporter activity (GO:0005215);; biological process: localization (GO:0051179);; cellular component: membrane (GO:0016020);; cellular component: membrane part (GO:0044425)
Camellia_sinensis_newGene_23333	--	111.569	6359	123.425	5793	114.643	5773	150.931	9782	140.381	6806	169.275	10030	2.63e-05	-0.370633	down	--	--	Biological Process: reproduction (GO:0000003);; Biological Process: developmental process involved in reproduction (GO:0003006);; Molecular Function: molecular_function (GO:0003674);; Molecular Function: transcription factor activity, sequence-specific DNA binding (GO:0003700);; Cellular Component: cellular_component (GO:0005575);; Cellular Component: intracellular (GO:0005622);; Cellular Compone…	--	--	[K]	Transcription	--	Protein HUA2-LIKE 1 OS=Arabidopsis thaliana OX=3702 GN=HULK1 PE=2 SV=1	K	Transcription	hypothetical protein HYC85_021593 [Camellia sinensis]	biological process: reproduction (GO:0000003);; biological process: reproductive process (GO:0022414);; biological process: developmental process (GO:0032502);; molecular function: nucleic acid binding transcription factor activity (GO:0001071);; biological process: biological regulation (GO:0065007);; cellular component: cell (GO:0005623);; cellular component: cell part (GO:0044464);; cellular c…
CSS0045875	CSS0045875	110.719	6329	84.1049	3908	109.265	5491	68.5607	4450	48.0049	2314	45.5674	2713	0.00447528	0.578372	up	--	--	Molecular Function: magnesium ion binding (GO:0000287);; Molecular Function: terpene synthase activity (GO:0010333);;	K18108|2.9e-217|vvi:100855144|K18108 (-)-alpha-terpineol synthase [EC:4.2.3.111] | (RefSeq) (-)-alpha-terpineol synthase	Monoterpenoid biosynthesis (ko00902)	--	--	Terpene synthase family, metal binding domain	(-)-alpha-terpineol synthase OS=Vitis vinifera OX=29760 PE=1 SV=1	S	Function unknown	(-)-alpha-terpineol synthase-like [Camellia sinensis]	molecular function: binding (GO:0005488);; molecular function: catalytic activity (GO:0003824)
CSS0003256	CSS0003256	108.759	3525	115.127	3033	109.841	3130	147.833	5440	131.305	3589	126.944	4285	0.00690086	-0.268004	down	--	--	Biological Process: response to acid chemical (GO:0001101);; Molecular Function: protein binding (GO:0005515);; Cellular Component: cellular_component (GO:0005575);; Cellular Component: intracellular (GO:0005622);; Cellular Component: cell (GO:0005623);; Cellular Component: cytoplasm (GO:0005737);; Cellular Component: vacuole (GO:0005773);; Cellular Component: vacuolar membrane (GO:0005774);; Cel…	--	--	--	--	PLAT/LH2 domain	PLAT domain-containing protein 1 OS=Arabidopsis thaliana OX=3702 GN=PLAT1 PE=1 SV=1	S	Function unknown	PLAT domain-containing protein 3 isoform X1 [Camellia sinensis]	biological process: response to stimulus (GO:0050896);; molecular function: binding (GO:0005488);; cellular component: cell (GO:0005623);; cellular component: cell part (GO:0044464);; cellular component: organelle (GO:0043226);; cellular component: membrane (GO:0016020);; cellular component: organelle part (GO:0044422)
CSS0024054	CSS0024054	107.439	10166	116.63	8971	109.835	9137	146.183	15706	149.957	11965	133.24	13131	6.89e-06	-0.34749	down	[E]	Amino acid transport and metabolism	Biological Process: arginine catabolic process (GO:0006527);; Biological Process: spermidine biosynthetic process (GO:0008295);; Molecular Function: arginine decarboxylase activity (GO:0008792);;	K01583|0.0e+00|mesc:110627135|K01583 arginine decarboxylase [EC:4.1.1.19] | (RefSeq) arginine decarboxylase-like	Arginine and proline metabolism (ko00330)	--	--	Pyridoxal-dependent decarboxylase, pyridoxal binding domain	Arginine decarboxylase OS=Pisum sativum OX=3888 PE=2 SV=1	E	Amino acid transport and metabolism	arginine decarboxylase-like [Camellia sinensis]	biological process: metabolic process (GO:0008152);; biological process: cellular process (GO:0009987);; biological process: single-organism process (GO:0044699);; molecular function: catalytic activity (GO:0003824)
Camellia_sinensis_newGene_16824	--	106.857	1970	119.156	1786	98.3118	1594	192.164	4023	170.658	2653	192.888	3704	1.62e-15	-0.719174	down	--	--	--	--	--	--	--	--	--	--	--	--	--
CSS0021430	CSS0021430	106.036	6814	106.723	5575	108.153	6111	88.1098	6430	88.1789	4779	82.7133	5537	2.74e-05	0.297953	up	[T]	Signal transduction mechanisms	Molecular Function: structural constituent of ribosome (GO:0003735);; Molecular Function: protein kinase activity (GO:0004672);; Molecular Function: ATP binding (GO:0005524);; Cellular Component: ribosome (GO:0005840);; Biological Process: translation (GO:0006412);;	K14498|7.3e-245|obr:102716513|K14498 serine/threonine-protein kinase SRK2 [EC:2.7.11.1] | (RefSeq) serine/threonine-protein kinase SAPK2	MAPK signaling pathway - plant (ko04016);; Plant hormone signal transduction (ko04075)	[T]	Signal transduction mechanisms	Protein kinase domain	Serine/threonine-protein kinase SAPK2 OS=Oryza sativa subsp. indica OX=39946 GN=SAPK2 PE=2 SV=2	T	Signal transduction mechanisms	Serine/threonine-protein kinase SAPK2 [Morus notabilis]	molecular function: structural molecule activity (GO:0005198);; molecular function: catalytic activity (GO:0003824);; biological process: metabolic process (GO:0008152);; biological process: cellular process (GO:0009987);; molecular function: binding (GO:0005488);; cellular component: cell (GO:0005623);; cellular component: macromolecular complex (GO:0032991);; cellular component: organelle (GO:0…
CSS0049249	CSS0049249	104.964	10396	112.082	9025	103.662	9027	87.4893	9840	92.8214	7753	85.1035	8780	0.00094235	0.262162	up	[E]	Amino acid transport and metabolism	Molecular Function: 5-methyltetrahydropteroyltriglutamate-homocysteine S-methyltransferase activity (GO:0003871);; Molecular Function: zinc ion binding (GO:0008270);; Biological Process: methionine biosynthetic process (GO:0009086);;	K00549|0.0e+00|cit:102631249|K00549 5-methyltetrahydropteroyltriglutamate--homocysteine methyltransferase [EC:2.1.1.14] | (RefSeq) 5-methyltetrahydropteroyltriglutamate-- homocysteine methyltransferase 1	Cysteine and methionine metabolism (ko00270);; Selenocompound metabolism (ko00450);; Biosynthesis of amino acids (ko01230)	[E]	Amino acid transport and metabolism	Cobalamin-independent synthase, Catalytic domain	5-methyltetrahydropteroyltriglutamate--homocysteine methyltransferase 1 OS=Arabidopsis thaliana OX=3702 GN=MS1 PE=1 SV=1	E	Amino acid transport and metabolism	5-methyltetrahydropteroyltriglutamate--homocysteine methyltransferase 1 [Camellia sinensis]	molecular function: catalytic activity (GO:0003824);; biological process: metabolic process (GO:0008152);; molecular function: binding (GO:0005488);; biological process: cellular process (GO:0009987);; biological process: single-organism process (GO:0044699)
CSS0012836	CSS0012836	104.216	5010	104.484	4084	104.8	4430	80.8942	4416	88.2867	3579	84.1136	4212	8.86e-05	0.296284	up	[G]	Carbohydrate transport and metabolism	Molecular Function: adenosine kinase activity (GO:0004001);; Biological Process: purine ribonucleoside salvage (GO:0006166);;	K00856|1.3e-180|vvi:100241094|K00856 adenosine kinase [EC:2.7.1.20] | (RefSeq) adenosine kinase 2	Purine metabolism (ko00230)	[G]	Carbohydrate transport and metabolism	pfkB family carbohydrate kinase	Adenosine kinase 2 OS=Arabidopsis thaliana OX=3702 GN=ADK2 PE=1 SV=1	G	Carbohydrate transport and metabolism	hypothetical protein HYC85_008096 [Camellia sinensis]	molecular function: catalytic activity (GO:0003824);; biological process: metabolic process (GO:0008152);; biological process: cellular process (GO:0009987);; biological process: single-organism process (GO:0044699)
CSS0028228	CSS0028228	102.942	3692	97.5495	2844	136.685	4310	78.4865	3196	69.4972	2102	91.258	3409	0.00168839	0.431201	up	[IQR]	Lipid transport and metabolism;; Secondary metabolites biosynthesis, transport and catabolism;; General function prediction only	Cellular Component: integral component of membrane (GO:0016021);; Molecular Function: oxidoreductase activity (GO:0016491);;	K08081|1.8e-97|vvi:100254617|K08081 tropinone reductase I [EC:1.1.1.206] | (RefSeq) tropinone reductase homolog	Tropane, piperidine and pyridine alkaloid biosynthesis (ko00960)	[R]	General function prediction only	Enoyl-(Acyl carrier protein) reductase	Tropinone reductase homolog OS=Datura stramonium OX=4076 PE=2 SV=1	Q	Secondary metabolites biosynthesis, transport and catabolism	tropinone reductase homolog isoform X2 [Camellia sinensis]	cellular component: membrane (GO:0016020);; cellular component: membrane part (GO:0044425);; molecular function: catalytic activity (GO:0003824)
CSS0008022	CSS0008022	102.792	5883	98.5616	4585	105.416	5304	118.93	7728	121.983	5887	116.236	6928	0.00844009	-0.211431	down	[G]	Carbohydrate transport and metabolism	Molecular Function: polygalacturonase activity (GO:0004650);; Biological Process: carbohydrate metabolic process (GO:0005975);;	K01184|5.9e-30|csat:104709181|K01184 polygalacturonase [EC:3.2.1.15] | (RefSeq) probable polygalacturonase At3g15720	Pentose and glucuronate interconversions (ko00040)	--	--	Glycosyl hydrolases family 28	Probable polygalacturonase OS=Vitis vinifera OX=29760 GN=GSVIVT00026920001 PE=1 SV=1	G	Carbohydrate transport and metabolism	probable polygalacturonase isoform X2 [Camellia sinensis]	molecular function: catalytic activity (GO:0003824);; biological process: metabolic process (GO:0008152)
CSS0042584	CSS0042584	101.785	4018	97.4708	3128	104.41	3624	72.9818	3272	78.9784	2629	74.6063	3068	1e-07	0.404172	up	--	--	Molecular Function: GTPase activity (GO:0003924);; Molecular Function: structural constituent of cytoskeleton (GO:0005200);; Molecular Function: GTP binding (GO:0005525);; Cellular Component: cytoplasm (GO:0005737);; Cellular Component: microtubule (GO:0005874);; Biological Process: microtubule-based process (GO:0007017);;	K07374|2.2e-219|zju:107415605|K07374 tubulin alpha | (RefSeq) tubulin alpha chain	Phagosome (ko04145)	[Z]	Cytoskeleton	Tubulin/FtsZ family, GTPase domain	Tubulin alpha chain OS=Prunus dulcis OX=3755 GN=TUBA PE=2 SV=1	Z	Cytoskeleton	tubulin alpha chain [Camellia sinensis]	molecular function: catalytic activity (GO:0003824);; molecular function: structural molecule activity (GO:0005198);; molecular function: binding (GO:0005488);; cellular component: cell (GO:0005623);; cellular component: cell part (GO:0044464);; cellular component: organelle (GO:0043226);; cellular component: organelle part (GO:0044422);; cellular component: supramolecular complex (GO:0099080);; …
CSS0042564	CSS0042564	101.366	7415	98.0959	5834	96.2622	6191	114.827	9538	117.45	7245	125.854	9589	0.000512199	-0.265321	down	[O]	Posttranslational modification, protein turnover, chaperones	Molecular Function: serine-type peptidase activity (GO:0008236);;	K03797|1.7e-214|gab:108464736|K03797 carboxyl-terminal processing protease [EC:3.4.21.102] | (RefSeq) carboxyl-terminal-processing peptidase 3, chloroplastic isoform X1	--	--	--	Peptidase family S41	Carboxyl-terminal-processing peptidase 3, chloroplastic OS=Arabidopsis thaliana OX=3702 GN=CTPA3 PE=3 SV=1	M	Cell wall/membrane/envelope biogenesis	hypothetical protein HYC85_025764 [Camellia sinensis]	molecular function: catalytic activity (GO:0003824);; biological process: metabolic process (GO:0008152)
CSS0026723	CSS0026723	98.3905	8358	102.01	7044	101.392	7572	79.1543	7635	78.5786	5629	93.2233	8248	0.00854904	0.252391	up	--	--	Molecular Function: transcription factor activity, sequence-specific DNA binding (GO:0003700);; Cellular Component: nucleus (GO:0005634);;	K14514|2.5e-288|vvi:100250496|K14514 ethylene-insensitive protein 3 | (RefSeq) ETHYLENE INSENSITIVE 3-like 1 protein	MAPK signaling pathway - plant (ko04016);; Plant hormone signal transduction (ko04075)	--	--	Ethylene insensitive 3	Protein ETHYLENE INSENSITIVE 3 OS=Arabidopsis thaliana OX=3702 GN=EIN3 PE=1 SV=1	S	Function unknown	ETHYLENE INSENSITIVE 3-like 1 protein [Camellia sinensis]	molecular function: nucleic acid binding transcription factor activity (GO:0001071);; biological process: biological regulation (GO:0065007);; cellular component: cell (GO:0005623);; cellular component: organelle (GO:0043226);; cellular component: cell part (GO:0044464)
CSS0018713	CSS0018713	96.8729	4796	96.2219	3873	93.7199	4080	85.7831	4823	74.7404	3121	74.8823	3862	0.00531039	0.26883	up	[G]	Carbohydrate transport and metabolism	Molecular Function: adenosine kinase activity (GO:0004001);; Biological Process: purine ribonucleoside salvage (GO:0006166);;	K00856|6.4e-180|vvi:100241094|K00856 adenosine kinase [EC:2.7.1.20] | (RefSeq) adenosine kinase 2	Purine metabolism (ko00230)	[G]	Carbohydrate transport and metabolism	pfkB family carbohydrate kinase	Adenosine kinase 2 OS=Arabidopsis thaliana OX=3702 GN=ADK2 PE=1 SV=1	G	Carbohydrate transport and metabolism	adenosine kinase 2 [Camellia sinensis]	molecular function: catalytic activity (GO:0003824);; biological process: metabolic process (GO:0008152);; biological process: cellular process (GO:0009987);; biological process: single-organism process (GO:0044699)
CSS0035100	CSS0035100	94.931	4437	82.9563	3152	81.116	3334	67.8643	3602	67.2556	2651	74.1904	3612	0.00616615	0.288518	up	[IR]	Lipid transport and metabolism;; General function prediction only	Molecular Function: hydrolase activity, acting on ester bonds (GO:0016788);;	K00679|6.3e-122|cic:CICLE_v10027727mg|K00679 phospholipid:diacylglycerol acyltransferase [EC:2.3.1.158] | (RefSeq) hypothetical protein	Glycerolipid metabolism (ko00561)	--	--	GDSL-like Lipase/Acylhydrolase	GDSL esterase/lipase APG OS=Arabidopsis thaliana OX=3702 GN=APG PE=2 SV=1	L	Replication, recombination and repair	GDSL esterase/lipase [Actinidia chinensis var. chinensis]	molecular function: catalytic activity (GO:0003824)
CSS0041717	CSS0041717	93.8753	1648	89.9254	1284	103.777	1602	132.141	2635	123.986	1836	108.757	1989	0.00949861	-0.315047	down	[S]	Function unknown	Cellular Component: integral component of membrane (GO:0016021);;	--	--	[R]	General function prediction only	Proteolipid membrane potential modulator	Hydrophobic protein LTI6A OS=Oryza sativa subsp. japonica OX=39947 GN=LTI6A PE=2 SV=1	S	Function unknown	hydrophobic protein RCI2B-like [Camellia sinensis]	cellular component: membrane (GO:0016020);; cellular component: membrane part (GO:0044425)
CSS0012522	CSS0012522	93.8319	1962	117.704	2001	106.821	1964	131.472	3122	135.691	2393	146.62	3194	0.00120181	-0.35093	down	--	--	Molecular Function: DNA binding (GO:0003677);; Molecular Function: transcription factor activity, sequence-specific DNA binding (GO:0003700);; Cellular Component: nucleus (GO:0005634);;	K09286|1.1e-49|vvi:100243603|K09286 EREBP-like factor | (RefSeq) ethylene-responsive transcription factor-like	--	--	--	AP2 domain	Ethylene-responsive transcription factor 4 OS=Arabidopsis thaliana OX=3702 GN=ERF4 PE=1 SV=1	K	Transcription	ethylene-responsive transcription factor 4-like [Camellia sinensis]	molecular function: binding (GO:0005488);; molecular function: nucleic acid binding transcription factor activity (GO:0001071);; biological process: biological regulation (GO:0065007);; cellular component: cell (GO:0005623);; cellular component: organelle (GO:0043226);; cellular component: cell part (GO:0044464)
CSS0029457	CSS0029457	92.143	5126	91.7427	4149	89.8002	4392	76.5436	4836	79.3943	3725	69.2908	4015	0.0035332	0.267135	up	--	--	Biological Process: microtubule cytoskeleton organization (GO:0000226);; Biological Process: mitotic cell cycle (GO:0000278);; Molecular Function: GTPase activity (GO:0003924);; Molecular Function: structural constituent of cytoskeleton (GO:0005200);; Molecular Function: GTP binding (GO:0005525);; Cellular Component: cytoplasm (GO:0005737);; Cellular Component: microtubule (GO:0005874);; Biologic…	K07375|2.8e-260|ccav:112520844|K07375 tubulin beta | (RefSeq) tubulin beta-2 chain	Phagosome (ko04145)	[Z]	Cytoskeleton	Tubulin/FtsZ family, GTPase domain	Tubulin beta-2 chain OS=Oryza sativa subsp. japonica OX=39947 GN=TUBB2 PE=2 SV=1	Z	Cytoskeleton	tubulin beta-1 chain [Camellia sinensis]	biological process: cellular process (GO:0009987);; biological process: cellular component organization or biogenesis (GO:0071840);; biological process: single-organism process (GO:0044699);; molecular function: catalytic activity (GO:0003824);; molecular function: structural molecule activity (GO:0005198);; molecular function: binding (GO:0005488);; cellular component: cell (GO:0005623);; cellul…
CSS0044897	CSS0044897	91.4438	4361	115.087	4461	113.378	4753	81.4048	4408	87.6174	3523	82.047	4075	0.00266852	0.323431	up	--	--	--	--	--	--	--	Phosphate-induced protein 1 conserved region	Protein EXORDIUM-like 5 OS=Arabidopsis thaliana OX=3702 GN=EXL5 PE=2 SV=1	S	Function unknown	protein EXORDIUM-like 5 [Camellia sinensis]	--
CSS0045428	CSS0045428	91.2627	8136	90.625	6568	83.8732	6574	108.828	11016	110.125	8279	104.912	9741	0.000425167	-0.273748	down	[A]	RNA processing and modification	Molecular Function: RNA binding (GO:0003723);; Molecular Function: polynucleotide adenylyltransferase activity (GO:0004652);; Cellular Component: integral component of membrane (GO:0016021);; Biological Process: RNA 3'-end processing (GO:0031123);; Biological Process: RNA polyadenylation (GO:0043631);;	K14376|3.7e-283|vvi:100263460|K14376 poly(A) polymerase [EC:2.7.7.19] | (RefSeq) nuclear poly(A) polymerase 4	mRNA surveillance pathway (ko03015)	[A]	RNA processing and modification	Poly(A) polymerase central domain	Nuclear poly(A) polymerase 4 OS=Arabidopsis thaliana OX=3702 GN=PAPS4 PE=1 SV=1	A	RNA processing and modification	hypothetical protein TEA_005990 [Camellia sinensis var. sinensis]	molecular function: binding (GO:0005488);; molecular function: catalytic activity (GO:0003824);; cellular component: membrane (GO:0016020);; cellular component: membrane part (GO:0044425);; biological process: metabolic process (GO:0008152);; biological process: cellular process (GO:0009987)
CSS0002667	CSS0002667	90.8498	4675	80.3208	3360	79.936	3617	63.3032	3700	58.0666	2520	48.7016	2611	2.35e-06	0.51062	up	--	--	Molecular Function: transferase activity, transferring acyl groups other than amino-acyl groups (GO:0016747);;	K13065|1.8e-17|mesc:110616780|K13065 shikimate O-hydroxycinnamoyltransferase [EC:2.3.1.133] | (RefSeq) shikimate O-hydroxycinnamoyltransferase-like	Phenylpropanoid biosynthesis (ko00940);; Flavonoid biosynthesis (ko00941);; Stilbenoid, diarylheptanoid and gingerol biosynthesis (ko00945)	--	--	Transferase family	Protein ECERIFERUM 2 OS=Arabidopsis thaliana OX=3702 GN=CER2 PE=1 SV=1	S	Function unknown	ECERIFERUM2-like protein [Camellia sinensis]	molecular function: catalytic activity (GO:0003824)
CSS0006620	CSS0006620	90.3262	4225	96.6227	3674	89.6764	3688	73.8078	3920	71.3999	2816	82.8105	4034	0.00661855	0.263604	up	[E]	Amino acid transport and metabolism	Biological Process: polyamine biosynthetic process (GO:0006596);; Molecular Function: transferase activity (GO:0016740);;	K00797|8.1e-181|hbr:110637495|K00797 spermidine synthase [EC:2.5.1.16] | (RefSeq) spermine synthase-like isoform X1	Cysteine and methionine metabolism (ko00270);; Arginine and proline metabolism (ko00330);; Glutathione metabolism (ko00480)	[E]	Amino acid transport and metabolism	Spermine/spermidine synthase domain	Spermine synthase OS=Arabidopsis thaliana OX=3702 GN=SPMS PE=1 SV=1	H	Coenzyme transport and metabolism	spermine synthase-like [Camellia sinensis]	biological process: metabolic process (GO:0008152);; biological process: cellular process (GO:0009987);; molecular function: catalytic activity (GO:0003824)
CSS0013701	CSS0013701	90.2962	6382	108.548	6237	99.2718	6169	115.335	9256	132.01	7868	127.693	9400	0.00128419	-0.311895	down	--	--	Molecular Function: transcription factor activity, sequence-specific DNA binding (GO:0003700);; Cellular Component: nucleus (GO:0005634);; Molecular Function: sequence-specific DNA binding (GO:0043565);;	K13424|8.5e-214|tcc:18591046|K13424 WRKY transcription factor 33 | (RefSeq) tcw4; probable WRKY transcription factor 33	MAPK signaling pathway - plant (ko04016);; Plant-pathogen interaction (ko04626)	--	--	WRKY DNA -binding domain	WRKY transcription factor WRKY24 OS=Oryza sativa subsp. indica OX=39946 GN=WRKY24 PE=2 SV=1	K	Transcription	WRKY transcription factor WRKY24-like [Camellia sinensis]	molecular function: nucleic acid binding transcription factor activity (GO:0001071);; biological process: biological regulation (GO:0065007);; cellular component: cell (GO:0005623);; cellular component: organelle (GO:0043226);; cellular component: cell part (GO:0044464);; molecular function: binding (GO:0005488)
CSS0029062	CSS0029062	89.9927	4054	77.8323	2850	72.4658	2870	57.4423	2939	54.1318	2057	50.4234	2366	3.27e-07	0.521771	up	[Q]	Secondary metabolites biosynthesis, transport and catabolism	Biological Process: fatty acid biosynthetic process (GO:0006633);; Cellular Component: integral component of membrane (GO:0016021);; Molecular Function: transferase activity, transferring acyl groups other than amino-acyl groups (GO:0016747);;	K15397|5.7e-232|oeu:111397246|K15397 3-ketoacyl-CoA synthase [EC:2.3.1.199] | (RefSeq) 3-ketoacyl-CoA synthase 6	Fatty acid elongation (ko00062);; Plant-pathogen interaction (ko04626)	--	--	FAE1/Type III polyketide synthase-like protein	3-ketoacyl-CoA synthase 6 OS=Arabidopsis thaliana OX=3702 GN=CUT1 PE=1 SV=1	I	Lipid transport and metabolism	3-ketoacyl-CoA synthase 6-like [Camellia sinensis]	biological process: metabolic process (GO:0008152);; biological process: cellular process (GO:0009987);; biological process: single-organism process (GO:0044699);; cellular component: membrane (GO:0016020);; cellular component: membrane part (GO:0044425);; molecular function: catalytic activity (GO:0003824)
CSS0018968	CSS0018968	88.3336	2529	85.7851	1997	94.102	2369	70.9969	2308	71.5538	1728	72.3146	2157	0.000496307	0.304014	up	[M]	Cell wall/membrane/envelope biogenesis	Molecular Function: 3-beta-hydroxy-delta5-steroid dehydrogenase activity (GO:0003854);; Biological Process: steroid biosynthetic process (GO:0006694);;	K09753|4.7e-46|ppp:112288176|K09753 cinnamoyl-CoA reductase [EC:1.2.1.44] | (RefSeq) cinnamoyl-CoA reductase 1-like isoform X1	Phenylpropanoid biosynthesis (ko00940)	[V]	Defense mechanisms	3-beta hydroxysteroid dehydrogenase/isomerase family	Tetraketide alpha-pyrone reductase 1 OS=Arabidopsis thaliana OX=3702 GN=TKPR1 PE=1 SV=1	V	Defense mechanisms	cinnamoyl-CoA reductase-like SNL6 isoform X2 [Camellia sinensis]	molecular function: catalytic activity (GO:0003824);; biological process: metabolic process (GO:0008152);; biological process: single-organism process (GO:0044699)
CSS0023419	CSS0023419	87.9771	13897	85.9575	11038	81.8575	11369	107.508	19284	96.9066	12909	99.872	16432	0.00387325	-0.240302	down	--	--	Biological Process: regulation of photoperiodism, flowering (GO:2000028);;	K12124|0.0e+00|tcc:18592693|K12124 GIGANTEA | (RefSeq) protein GIGANTEA	Circadian rhythm - plant (ko04712)	--	--	--	Protein GIGANTEA OS=Arabidopsis thaliana OX=3702 GN=GI PE=1 SV=2	S	Function unknown	protein GIGANTEA-like [Camellia sinensis]	biological process: biological regulation (GO:0065007)
CSS0030109	CSS0030109	87.9236	2930	89.9305	2436	99.495	2915	77.1866	2921	62.5533	1758	76.6185	2659	0.0040265	0.328341	up	[J]	Translation, ribosomal structure and biogenesis	Biological Process: maturation of LSU-rRNA from tricistronic rRNA transcript (SSU-rRNA, 5.8S rRNA, LSU-rRNA) (GO:0000463);; Molecular Function: structural constituent of ribosome (GO:0003735);; Cellular Component: cytosolic large ribosomal subunit (GO:0022625);;	K02937|3.1e-120|ini:109190829|K02937 large subunit ribosomal protein L7e | (RefSeq) 60S ribosomal protein L7-2-like	Ribosome (ko03010)	[J]	Translation, ribosomal structure and biogenesis	Ribosomal L30 N-terminal domain	60S ribosomal protein L7-4 OS=Arabidopsis thaliana OX=3702 GN=RPL7D PE=2 SV=1	J	Translation, ribosomal structure and biogenesis	hypothetical protein HYC85_011116 [Camellia sinensis]	biological process: metabolic process (GO:0008152);; biological process: cellular process (GO:0009987);; biological process: cellular component organization or biogenesis (GO:0071840);; molecular function: structural molecule activity (GO:0005198);; cellular component: cell (GO:0005623);; cellular component: macromolecular complex (GO:0032991);; cellular component: organelle (GO:0043226);; cellul…
CSS0044204	CSS0044204	87.6939	1991	88.9729	1642	99.3868	1984	79.2617	2044	72.4749	1388	69.9215	1654	0.00849144	0.292515	up	--	--	Cellular Component: nucleosome (GO:0000786);; Molecular Function: DNA binding (GO:0003677);; Cellular Component: nucleus (GO:0005634);; Molecular Function: protein heterodimerization activity (GO:0046982);;	K11253|1.1e-66|ccav:112512369|K11253 histone H3 | (RefSeq) histone H3.2-like	--	[B]	Chromatin structure and dynamics	Core histone H2A/H2B/H3/H4	Histone H3.2 OS=Arabidopsis thaliana OX=3702 GN=HTR2 PE=1 SV=2	B	Chromatin structure and dynamics	putative histone H3/CENP-A, histone-fold protein [Helianthus annuus]	cellular component: cell (GO:0005623);; cellular component: macromolecular complex (GO:0032991);; cellular component: organelle (GO:0043226);; cellular component: organelle part (GO:0044422);; cellular component: cell part (GO:0044464);; molecular function: binding (GO:0005488)
CSS0013831	CSS0013831	87.1485	3736	80.349	2800	80.5147	3035	61.559	2997	55.2339	1997	60.5251	2703	4.71e-08	0.456883	up	--	--	--	K13081|9.9e-138|qsu:112036510|K13081 leucoanthocyanidin reductase [EC:1.17.1.3] | (RefSeq) leucoanthocyanidin reductase-like	Flavonoid biosynthesis (ko00941)	--	--	NmrA-like family	Leucoanthocyanidin reductase OS=Desmodium uncinatum OX=225101 GN=LAR PE=1 SV=1	S	Function unknown	leucoanthocyanidin reductase-like isoform X1 [Camellia sinensis]	--
CSS0004535	CSS0004535	86.4693	4591	90.4711	3905	75.4541	3522	54.1195	3263	55.2172	2472	53.8749	2979	2.81e-12	0.590201	up	[IR]	Lipid transport and metabolism;; General function prediction only	Molecular Function: hydrolase activity, acting on ester bonds (GO:0016788);;	K00679|1.0e-45|cic:CICLE_v10027727mg|K00679 phospholipid:diacylglycerol acyltransferase [EC:2.3.1.158] | (RefSeq) hypothetical protein	Glycerolipid metabolism (ko00561)	--	--	GDSL-like Lipase/Acylhydrolase	GDSL esterase/lipase At5g55050 OS=Arabidopsis thaliana OX=3702 GN=At5g55050 PE=2 SV=1	L	Replication, recombination and repair	GDSL esterase/lipase At5g55050-like [Camellia sinensis]	molecular function: catalytic activity (GO:0003824)
CSS0028431	CSS0028431	85.7961	3795	86.4975	3110	81.3798	3165	63.8099	3205	72.5626	2707	62.6845	2888	0.000508005	0.329804	up	--	--	Molecular Function: peroxidase activity (GO:0004601);;	K00430|5.6e-141|nnu:104604902|K00430 peroxidase [EC:1.11.1.7] | (RefSeq) peroxidase 3	Phenylpropanoid biosynthesis (ko00940)	--	--	Peroxidase	Peroxidase 3 OS=Arabidopsis thaliana OX=3702 GN=PER3 PE=2 SV=1	Q	Secondary metabolites biosynthesis, transport and catabolism	peroxidase 3-like [Camellia sinensis]	molecular function: catalytic activity (GO:0003824);; molecular function: antioxidant activity (GO:0016209);; biological process: metabolic process (GO:0008152);; biological process: cellular process (GO:0009987);; biological process: single-organism process (GO:0044699);; biological process: response to stimulus (GO:0050896);; biological process: detoxification (GO:0098754)
CSS0036072	CSS0036072	85.3289	1521	75.8724	1099	53.4753	838	113.726	2301	99.6838	1498	108.893	2021	0.00123153	-0.488962	down	[O]	Posttranslational modification, protein turnover, chaperones	Biological Process: response to reactive oxygen species (GO:0000302);; Cellular Component: cellular_component (GO:0005575);; Cellular Component: intracellular (GO:0005622);; Cellular Component: cell (GO:0005623);; Cellular Component: cytoplasm (GO:0005737);; Biological Process: response to stress (GO:0006950);; Biological Process: response to oxidative stress (GO:0006979);; Biological Process: bi…	K13993|4.4e-64|cpap:110812188|K13993 HSP20 family protein | (RefSeq) 17.3 kDa class I heat shock protein	Protein processing in endoplasmic reticulum (ko04141)	[O]	Posttranslational modification, protein turnover, chaperones	Hsp20/alpha crystallin family	18.5 kDa class I heat shock protein OS=Glycine max OX=3847 GN=HSP18.5-C PE=3 SV=1	O	Posttranslational modification, protein turnover, chaperones	HSP17.5 [Camellia sinensis]	biological process: response to stimulus (GO:0050896);; cellular component: cell (GO:0005623);; cellular component: cell part (GO:0044464);; cellular component: organelle (GO:0043226)
CSS0016317	CSS0016317	84.6369	12716	66.4689	8119	78.8159	10411	90.6155	15460	106.067	13438	109.385	17118	0.000571431	-0.378328	down	[H]	Coenzyme transport and metabolism	Biological Process: chlorophyll biosynthetic process (GO:0015995);; Molecular Function: magnesium chelatase activity (GO:0016851);;	K03403|0.0e+00|gra:105799490|K03403 magnesium chelatase subunit H [EC:6.6.1.1] | (RefSeq) magnesium-chelatase subunit ChlH, chloroplastic	Porphyrin and chlorophyll metabolism (ko00860)	--	--	CobN/Magnesium Chelatase	Magnesium-chelatase subunit ChlH, chloroplastic OS=Arabidopsis thaliana OX=3702 GN=CHLH PE=1 SV=1	H	Coenzyme transport and metabolism	magnesium chelatase H subunit [Camellia sinensis]	biological process: metabolic process (GO:0008152);; biological process: cellular process (GO:0009987);; biological process: single-organism process (GO:0044699);; molecular function: catalytic activity (GO:0003824)
CSS0035453	CSS0035453	83.733	5070	83.1304	4092	82.0417	4368	108.208	7440	103.861	5303	109.752	6922	6.14e-08	-0.358106	down	--	--	Molecular Function: protein binding (GO:0005515);;	K11801|3.5e-227|rcu:8285831|K11801 DDB1- and CUL4-associated factor 11 | (RefSeq) LEC14B protein	--	[R]	General function prediction only	WD domain, G-beta repeat	LEC14B protein OS=Lithospermum erythrorhizon OX=34254 PE=2 SV=1	L	Replication, recombination and repair	LEC14B protein isoform X1 [Camellia sinensis]	molecular function: binding (GO:0005488)
Camellia_sinensis_newGene_19599	--	83.0705	2533	71.1478	1764	96.7427	2593	56.9694	1973	54.4802	1401	52.8866	1680	6.99e-07	0.549712	up	[FV]	Nucleotide transport and metabolism;; Defense mechanisms	Molecular Function: magnesium ion binding (GO:0000287);; Molecular Function: dUTP diphosphatase activity (GO:0004170);; Biological Process: dUMP biosynthetic process (GO:0006226);; Biological Process: dUTP catabolic process (GO:0046081);;	K01520|9.4e-62|cpap:110816701|K01520 dUTP pyrophosphatase [EC:3.6.1.23] | (RefSeq) deoxyuridine 5'-triphosphate nucleotidohydrolase	Pyrimidine metabolism (ko00240)	[F]	Nucleotide transport and metabolism	dUTPase	Deoxyuridine 5'-triphosphate nucleotidohydrolase OS=Arabidopsis thaliana OX=3702 GN=DUT PE=1 SV=1	F	Nucleotide transport and metabolism	deoxyuridine 5'-triphosphate nucleotidohydrolase-like [Camellia sinensis]	molecular function: binding (GO:0005488);; molecular function: catalytic activity (GO:0003824);; biological process: metabolic process (GO:0008152);; biological process: cellular process (GO:0009987);; biological process: single-organism process (GO:0044699)
CSS0044376	CSS0044376	82.8546	2637	86.5688	2240	88.1007	2465	67.1925	2428	69.1572	1856	63.0314	2090	4.87e-05	0.349747	up	[O]	Posttranslational modification, protein turnover, chaperones	Molecular Function: molecular_function (GO:0003674);; Molecular Function: catalytic activity (GO:0003824);; Molecular Function: glutathione transferase activity (GO:0004364);; Molecular Function: protein binding (GO:0005515);; Cellular Component: cellular_component (GO:0005575);; Cellular Component: intracellular (GO:0005622);; Cellular Component: cell (GO:0005623);; Cellular Component: cytoplasm…	K00799|2.0e-89|aip:107630048|K00799 glutathione S-transferase [EC:2.5.1.18] | (RefSeq) probable glutathione S-transferase parC	Glutathione metabolism (ko00480)	[O]	Posttranslational modification, protein turnover, chaperones	Glutathione S-transferase, N-terminal domain	Probable glutathione S-transferase parC OS=Nicotiana tabacum OX=4097 GN=PARC PE=2 SV=1	O	Posttranslational modification, protein turnover, chaperones	hypothetical protein HYC85_011872 [Camellia sinensis]	molecular function: catalytic activity (GO:0003824);; molecular function: binding (GO:0005488);; cellular component: cell (GO:0005623);; cellular component: cell part (GO:0044464);; biological process: metabolic process (GO:0008152);; biological process: cellular process (GO:0009987);; biological process: single-organism process (GO:0044699);; biological process: response to stimulus (GO:0050896)…
CSS0015586	CSS0015586	82.4685	9133	83.1015	7481	77.0034	7497	94.5969	11895	92.9672	8682	103.657	11956	0.00271723	-0.252163	down	[L]	Replication, recombination and repair	Molecular Function: nucleotide binding (GO:0000166);; Molecular Function: molecular_function (GO:0003674);; Molecular Function: binding (GO:0005488);; Molecular Function: ATP binding (GO:0005524);; Cellular Component: cellular_component (GO:0005575);; Cellular Component: cell wall (GO:0005618);; Cellular Component: intracellular (GO:0005622);; Cellular Component: cell (GO:0005623);; Cellular Comp…	K09489|0.0e+00|sind:105164015|K09489 heat shock 70kDa protein 4 | (RefSeq) heat shock 70 kDa protein 14	--	[O]	Posttranslational modification, protein turnover, chaperones	Hsp70 protein	Heat shock 70 kDa protein 14 OS=Arabidopsis thaliana OX=3702 GN=HSP70-14 PE=1 SV=1	O	Posttranslational modification, protein turnover, chaperones	heat shock 70 kDa protein 15-like [Camellia sinensis]	molecular function: binding (GO:0005488);; cellular component: cell (GO:0005623);; cellular component: cell part (GO:0044464);; cellular component: organelle (GO:0043226);; cellular component: membrane (GO:0016020);; cellular component: cell junction (GO:0030054);; biological process: response to stimulus (GO:0050896);; cellular component: symplast (GO:0055044)
CSS0049953	CSS0049953	81.6411	5278	70.9734	3731	72.9575	4147	60.8418	4467	60.6852	3309	60.5977	4081	0.00133792	0.29329	up	--	--	Cellular Component: integral component of membrane (GO:0016021);; Molecular Function: transferase activity, transferring acyl groups (GO:0016746);;	K13508|2.7e-243|sind:105172701|K13508 glycerol-3-phosphate acyltransferase [EC:2.3.1.15 2.3.1.198] | (RefSeq) glycerol-3-phosphate 2-O-acyltransferase 4	Glycerolipid metabolism (ko00561);; Glycerophospholipid metabolism (ko00564)	--	--	haloacid dehalogenase-like hydrolase	Glycerol-3-phosphate 2-O-acyltransferase 4 OS=Arabidopsis thaliana OX=3702 GN=GPAT4 PE=1 SV=1	I	Lipid transport and metabolism	probable glycerol-3-phosphate acyltransferase 8 [Camellia sinensis]	cellular component: membrane (GO:0016020);; cellular component: membrane part (GO:0044425);; molecular function: catalytic activity (GO:0003824)
CSS0036839	CSS0036839	81.6169	4474	82.1935	3663	76.9789	3710	98.5594	6135	103.257	4773	97.6459	5575	0.000100914	-0.301301	down	[I]	Lipid transport and metabolism	Biological Process: lipid metabolic process (GO:0006629);; Cellular Component: integral component of membrane (GO:0016021);; Molecular Function: oxidoreductase activity, acting on paired donors, with oxidation of a pair of donors resulting in the reduction of molecular oxygen to two molecules of water (GO:0016717);;	K10257|1.5e-216|vvi:100260414|K10257 acyl-lipid omega-3 desaturase [EC:1.14.19.25 1.14.19.35 1.14.19.36] | (RefSeq) omega-3 fatty acid desaturase, chloroplastic	--	--	--	Domain of unknown function (DUF3474)	Omega-3 fatty acid desaturase, chloroplastic OS=Sesamum indicum OX=4182 GN=FAD7 PE=2 SV=1	I	Lipid transport and metabolism	omega-3 fatty acid desaturase, chloroplastic-like [Camellia sinensis]	biological process: metabolic process (GO:0008152);; biological process: single-organism process (GO:0044699);; cellular component: membrane (GO:0016020);; cellular component: membrane part (GO:0044425);; molecular function: catalytic activity (GO:0003824)
CSS0033612	CSS0033612	80.014	7824	71.2333	5662	72.8908	6266	62.6587	6957	58.7069	4841	58.4589	5954	0.000425167	0.302718	up	--	--	Molecular Function: oxidoreductase activity, acting on single donors with incorporation of molecular oxygen, incorporation of two atoms of oxygen (GO:0016702);; Biological Process: oxylipin biosynthetic process (GO:0031408);; Molecular Function: metal ion binding (GO:0046872);;	K00454|0.0e+00|qsu:111990533|K00454 lipoxygenase [EC:1.13.11.12] | (RefSeq) linoleate 13S-lipoxygenase 2-1, chloroplastic-like	Linoleic acid metabolism (ko00591);; alpha-Linolenic acid metabolism (ko00592)	--	--	Lipoxygenase	Linoleate 13S-lipoxygenase 2-1, chloroplastic OS=Solanum tuberosum OX=4113 GN=LOX2.1 PE=1 SV=1	E	Amino acid transport and metabolism	lipoxygenase [Camellia sinensis]	molecular function: catalytic activity (GO:0003824);; biological process: metabolic process (GO:0008152);; biological process: single-organism process (GO:0044699);; biological process: cellular process (GO:0009987);; molecular function: binding (GO:0005488)
CSS0005992	CSS0005992	79.76	3580	74.3869	2714	79.9629	3156	62.2172	3171	63.4977	2404	61.9776	2898	0.000168726	0.305014	up	--	--	Molecular Function: structural constituent of ribosome (GO:0003735);; Cellular Component: ribosome (GO:0005840);; Biological Process: translation (GO:0006412);;	--	--	--	--	Protein of unknown function (DUF2488)	Uncharacterized protein ycf54 OS=Porphyra purpurea OX=2787 GN=ycf54 PE=3 SV=1	S	Function unknown	uncharacterized protein LOC114268768 isoform X1 [Camellia sinensis]	molecular function: structural molecule activity (GO:0005198);; cellular component: cell (GO:0005623);; cellular component: macromolecular complex (GO:0032991);; cellular component: organelle (GO:0043226);; cellular component: cell part (GO:0044464);; biological process: metabolic process (GO:0008152);; biological process: cellular process (GO:0009987)
CSS0025240	CSS0025240	78.7663	4813	75.7113	3761	73.0289	3923	61.409	4261	62.107	3200	58.9471	3752	0.000148994	0.304848	up	[J]	Translation, ribosomal structure and biogenesis	Molecular Function: translation elongation factor activity (GO:0003746);; Molecular Function: GTPase activity (GO:0003924);; Molecular Function: GTP binding (GO:0005525);;	K03231|4.2e-256|jre:108997091|K03231 elongation factor 1-alpha | (RefSeq) elongation factor 1-alpha	RNA transport (ko03013)	[J]	Translation, ribosomal structure and biogenesis	Elongation factor Tu GTP binding domain	Elongation factor 1-alpha OS=Manihot esculenta OX=3983 GN=EF1 PE=3 SV=1	J	Translation, ribosomal structure and biogenesis	elongation factor 1-alpha-like [Camellia sinensis]	molecular function: binding (GO:0005488);; biological process: metabolic process (GO:0008152);; biological process: cellular process (GO:0009987);; molecular function: catalytic activity (GO:0003824)
CSS0039785	CSS0039785	78.4909	2802	85.3694	2478	85.0964	2671	99.5048	4034	95.5517	2877	98.8835	3677	0.00975599	-0.230257	down	--	--	--	K15198|2.2e-38|sbi:8069083|K15198 transcription factor TFIIIB component B'' | (RefSeq) uncharacterized protein LOC8069083 isoform X1	--	--	--	Myelodysplasia-myeloid leukemia factor 1-interacting protein	--	S	Function unknown	uncharacterized protein LOC114321038 isoform X2 [Camellia sinensis]	--
CSS0037517	CSS0037517	78.1937	13195	73.4566	10077	77.9895	11571	57.7914	11074	64.3958	9164	61.9127	10882	4.01e-05	0.306881	up	--	--	Molecular Function: actin binding (GO:0003779);;	--	--	--	--	--	Protein NETWORKED 1A OS=Arabidopsis thaliana OX=3702 GN=NET1A PE=1 SV=1	S	Function unknown	protein NETWORKED 1A [Camellia sinensis]	molecular function: binding (GO:0005488)
CSS0030421	CSS0030421	77.7519	4001	87.7389	3671	82.5218	3734	69.6956	4073	69.7221	3026	68.276	3660	0.00591454	0.243657	up	--	--	--	K03097|6.8e-10|aip:107623262|K03097 casein kinase II subunit alpha [EC:2.7.11.1] | (RefSeq) casein kinase II subunit alpha-like isoform X2	Ribosome biogenesis in eukaryotes (ko03008);; Circadian rhythm - plant (ko04712)	--	--	Protein of unknown function (DUF642)	--	S	Function unknown	uncharacterized protein LOC114280762 [Camellia sinensis]	--
CSS0011093	CSS0011093	77.4203	2890	61.3008	1860	78.7644	2585	56.8077	2408	55.0796	1734	50.7231	1972	0.00159789	0.380119	up	[M]	Cell wall/membrane/envelope biogenesis	Molecular Function: catalytic activity (GO:0003824);;	K13265|1.3e-100|gmx:100194416|K13265 vestitone reductase [EC:1.1.1.348] | (RefSeq) vestitone reductase	Isoflavonoid biosynthesis (ko00943)	[V]	Defense mechanisms	NAD dependent epimerase/dehydratase family	Vestitone reductase OS=Medicago sativa OX=3879 PE=1 SV=1	V	Defense mechanisms	vestitone reductase-like [Camellia sinensis]	molecular function: catalytic activity (GO:0003824)
CSS0006178	CSS0006178	76.8621	2263	67.6545	1620	74.7751	1936	52.7902	1765	58.1314	1444	51.6191	1583	6.44e-05	0.402335	up	[Q]	Secondary metabolites biosynthesis, transport and catabolism	--	--	--	--	--	Glyoxalase/Bleomycin resistance protein/Dioxygenase superfamily	--	S	Function unknown	uncharacterized protein LOC114311194 [Camellia sinensis]	--
CSS0007554	CSS0007554	76.7639	5431	70.0072	4026	76.3669	4750	54.1092	4347	63.9947	3818	60.1285	4431	0.00146925	0.306179	up	[J]	Translation, ribosomal structure and biogenesis	Molecular Function: translation elongation factor activity (GO:0003746);;	K02357|1.5e-165|vvi:100262932|K02357 elongation factor Ts | (RefSeq) uncharacterized LOC100262932	--	[J]	Translation, ribosomal structure and biogenesis	S1 RNA binding domain	Polyprotein of EF-Ts, chloroplastic OS=Arabidopsis thaliana OX=3702 GN=PETs PE=1 SV=1	J	Translation, ribosomal structure and biogenesis	LOW QUALITY PROTEIN: uncharacterized protein LOC114271499 [Camellia sinensis]	molecular function: binding (GO:0005488);; biological process: metabolic process (GO:0008152);; biological process: cellular process (GO:0009987)
CSS0018208	CSS0018208	76.4088	3990	83.5812	3548	78.3286	3596	102.266	6063	97.1771	4279	104.602	5689	9.14e-06	-0.337294	down	[O]	Posttranslational modification, protein turnover, chaperones	Molecular Function: ATPase activator activity (GO:0001671);; Molecular Function: chaperone binding (GO:0051087);; Molecular Function: Hsp90 protein binding (GO:0051879);;	K20224|6.1e-61|apro:F751_1339|K20224 importin-9 | (RefSeq) Importin-9	--	[S]	Function unknown	Activator of Hsp90 ATPase, N-terminal	--	O	Posttranslational modification, protein turnover, chaperones	activator of 90 kDa heat shock protein ATPase homolog [Camellia sinensis]	molecular function: molecular function regulator (GO:0098772);; biological process: biological regulation (GO:0065007);; molecular function: binding (GO:0005488)
CSS0033800	CSS0033800	75.8861	2017	67.6053	1461	65.4166	1529	44.8349	1354	53.9955	1211	45.2271	1252	1.78e-05	0.48623	up	--	--	--	--	--	--	--	Protein of unknown function, DUF538	--	S	Function unknown	uncharacterized protein LOC114303942 [Camellia sinensis]	--
Camellia_sinensis_newGene_9708	--	75.8682	2942	76.9051	2463	74.3251	2533	95.4203	4231	87.0589	2868	119.18	4803	0.00176321	-0.370076	down	--	--	--	--	--	--	--	--	--	--	--	--	--
CSS0014788	CSS0014788	75.6986	3447	80.4494	2978	76.4291	3060	56.102	2901	54.9586	2111	59.6062	2827	1.92e-08	0.425508	up	--	--	Molecular Function: GTPase activity (GO:0003924);; Molecular Function: structural constituent of cytoskeleton (GO:0005200);; Molecular Function: GTP binding (GO:0005525);; Cellular Component: cytoplasm (GO:0005737);; Cellular Component: microtubule (GO:0005874);; Biological Process: microtubule-based process (GO:0007017);;	K07375|4.8e-263|qsu:112037187|K07375 tubulin beta | (RefSeq) tubulin beta-5 chain-like	Phagosome (ko04145)	[Z]	Cytoskeleton	Tubulin/FtsZ family, GTPase domain	Tubulin beta-1 chain OS=Oryza sativa subsp. japonica OX=39947 GN=TUBB1 PE=2 SV=2	Z	Cytoskeleton	tubulin beta-1 chain [Camellia sinensis]	molecular function: catalytic activity (GO:0003824);; molecular function: structural molecule activity (GO:0005198);; molecular function: binding (GO:0005488);; cellular component: cell (GO:0005623);; cellular component: cell part (GO:0044464);; cellular component: organelle (GO:0043226);; cellular component: organelle part (GO:0044422);; cellular component: supramolecular complex (GO:0099080);; …
CSS0019593	CSS0019593	75.3228	3008	68.5449	2225	75.016	2634	56.34	2555	55.6197	1873	54.6026	2271	8.87e-06	0.37405	up	--	--	--	--	--	--	--	--	--	--	--	uncharacterized protein LOC114298436 [Camellia sinensis]	--
CSS0002446	CSS0002446	75.2502	4689	73.1117	3704	66.9366	3667	87.7748	6210	93.4244	4909	103.613	6724	3.86e-05	-0.378291	down	[I]	Lipid transport and metabolism	Biological Process: lipid metabolic process (GO:0006629);; Cellular Component: integral component of membrane (GO:0016021);; Molecular Function: oxidoreductase activity, acting on paired donors, with oxidation of a pair of donors resulting in the reduction of molecular oxygen to two molecules of water (GO:0016717);;	K10257|1.6e-215|vvi:100260414|K10257 acyl-lipid omega-3 desaturase [EC:1.14.19.25 1.14.19.35 1.14.19.36] | (RefSeq) omega-3 fatty acid desaturase, chloroplastic	--	--	--	Domain of unknown function (DUF3474)	Omega-3 fatty acid desaturase, chloroplastic OS=Sesamum indicum OX=4182 GN=FAD7 PE=2 SV=1	I	Lipid transport and metabolism	omega-3 fatty acid desaturase, chloroplastic-like [Camellia sinensis]	biological process: metabolic process (GO:0008152);; biological process: single-organism process (GO:0044699);; cellular component: membrane (GO:0016020);; cellular component: membrane part (GO:0044425);; molecular function: catalytic activity (GO:0003824)
CSS0005730	CSS0005730	75.0627	4044	66.2372	2901	65.9749	3125	54.3631	3326	53.4767	2430	38.3856	2154	0.00103094	0.441033	up	[IR]	Lipid transport and metabolism;; General function prediction only	Molecular Function: hydrolase activity, acting on ester bonds (GO:0016788);;	K00679|6.3e-122|cic:CICLE_v10027727mg|K00679 phospholipid:diacylglycerol acyltransferase [EC:2.3.1.158] | (RefSeq) hypothetical protein	Glycerolipid metabolism (ko00561)	--	--	GDSL-like Lipase/Acylhydrolase	GDSL esterase/lipase APG OS=Arabidopsis thaliana OX=3702 GN=APG PE=2 SV=1	L	Replication, recombination and repair	GDSL esterase/lipase [Actinidia chinensis var. chinensis]	molecular function: catalytic activity (GO:0003824)
CSS0000297	CSS0000297	75.0589	7092	70.2429	5396	78.4478	6517	51.8574	5564	56.0649	4467	51.162	5035	3.07e-10	0.469712	up	--	--	Molecular Function: nucleic acid binding (GO:0003676);; Biological Process: gene silencing by RNA (GO:0031047);;	K11593|0.0e+00|qsu:111991924|K11593 eukaryotic translation initiation factor 2C | (RefSeq) protein argonaute 4-like	--	[J]	Translation, ribosomal structure and biogenesis	Piwi domain	Protein argonaute 4 OS=Arabidopsis thaliana OX=3702 GN=AGO4 PE=1 SV=2	J	Translation, ribosomal structure and biogenesis	protein argonaute 4-like [Camellia sinensis]	molecular function: binding (GO:0005488);; biological process: cellular process (GO:0009987);; biological process: single-organism process (GO:0044699);; biological process: biological regulation (GO:0065007)
Camellia_sinensis_newGene_24216	--	73.9592	584	77.211	495	73.1976	508	59.125	530	52.9803	353	53.5382	441	0.00915484	0.3786	up	--	--	Molecular Function: structural constituent of ribosome (GO:0003735);; Cellular Component: ribosome (GO:0005840);; Biological Process: translation (GO:0006412);;	K02976|3.2e-33|jre:108996965|K02976 small subunit ribosomal protein S26e | (RefSeq) 40S ribosomal protein S26-3-like	Ribosome (ko03010)	[J]	Translation, ribosomal structure and biogenesis	Ribosomal protein S26e	40S ribosomal protein S26 OS=Oryza sativa subsp. japonica OX=39947 GN=RPS26 PE=2 SV=2	J	Translation, ribosomal structure and biogenesis	40S ribosomal protein S26-like [Camellia sinensis]	molecular function: structural molecule activity (GO:0005198);; cellular component: cell (GO:0005623);; cellular component: macromolecular complex (GO:0032991);; cellular component: organelle (GO:0043226);; cellular component: cell part (GO:0044464);; biological process: metabolic process (GO:0008152);; biological process: cellular process (GO:0009987)
CSS0046259	CSS0046259	73.9479	1785	69.0592	1355	81.9271	1739	26.7709	734	17.7979	363	16.8231	423	3.55e-33	1.52384	up	--	--	Cellular Component: nucleosome (GO:0000786);; Molecular Function: DNA binding (GO:0003677);; Cellular Component: nucleus (GO:0005634);; Molecular Function: protein heterodimerization activity (GO:0046982);;	K11252|3.4e-59|pavi:110762066|K11252 histone H2B | (RefSeq) probable histone H2B.1	--	[B]	Chromatin structure and dynamics	Core histone H2A/H2B/H3/H4	Probable histone H2B.1 OS=Medicago truncatula OX=3880 PE=3 SV=3	B	Chromatin structure and dynamics	probable histone H2B.1 [Camellia sinensis]	cellular component: cell (GO:0005623);; cellular component: macromolecular complex (GO:0032991);; cellular component: organelle (GO:0043226);; cellular component: organelle part (GO:0044422);; cellular component: cell part (GO:0044464);; molecular function: binding (GO:0005488)
Camellia_sinensis_newGene_25957	--	72.3906	1106	93.6367	1164	72.5374	978	121.379	2097	106.599	1375	112.503	1798	0.000217991	-0.457288	down	--	--	--	--	--	--	--	--	--	--	--	--	--
CSS0022154	CSS0022154	71.7733	5943	65.7046	4423	69.0521	5027	55.7722	5244	59.0869	4126	54.7274	4720	0.00123153	0.272392	up	[J]	Translation, ribosomal structure and biogenesis	Molecular Function: threonine-tRNA ligase activity (GO:0004829);; Molecular Function: ATP binding (GO:0005524);; Cellular Component: cytoplasm (GO:0005737);; Biological Process: threonyl-tRNA aminoacylation (GO:0006435);;	K01868|0.0e+00|vvi:100265542|K01868 threonyl-tRNA synthetase [EC:6.1.1.3] | (RefSeq) threonine--tRNA ligase, mitochondrial 1	Aminoacyl-tRNA biosynthesis (ko00970)	[J]	Translation, ribosomal structure and biogenesis	tRNA synthetase class II core domain (G, H, P, S and T)	Threonine--tRNA ligase, mitochondrial 1 OS=Arabidopsis thaliana OX=3702 GN=THRRS PE=1 SV=3	J	Translation, ribosomal structure and biogenesis	threonine--tRNA ligase, mitochondrial 1-like isoform X1 [Camellia sinensis]	molecular function: catalytic activity (GO:0003824);; molecular function: binding (GO:0005488);; cellular component: cell (GO:0005623);; cellular component: cell part (GO:0044464);; biological process: metabolic process (GO:0008152);; biological process: cellular process (GO:0009987);; biological process: single-organism process (GO:0044699)
CSS0008674	CSS0008674	71.662	2262	73.165	1878	66.9957	1859	45.033	1614	48.8933	1302	41.3883	1361	1.41e-10	0.598842	up	--	--	--	--	--	--	--	--	--	--	--	--	--
CSS0000726	CSS0000726	71.1387	5577	69.9754	4460	77.0269	5309	56.8531	5061	60.1959	3980	54.8975	4483	4.47e-05	0.327711	up	[E]	Amino acid transport and metabolism	Biological Process: polyamine biosynthetic process (GO:0006596);; Molecular Function: transferase activity (GO:0016740);;	K18787|1.4e-161|nau:109234060|K18787 thermospermine synthase [EC:2.5.1.79] | (RefSeq) thermospermine synthase ACAULIS5	--	[E]	Amino acid transport and metabolism	Spermine/spermidine synthase domain	Thermospermine synthase ACAULIS5 OS=Arabidopsis thaliana OX=3702 GN=ACL5 PE=1 SV=1	E	Amino acid transport and metabolism	thermospermine synthase ACAULIS5 [Camellia sinensis]	biological process: metabolic process (GO:0008152);; biological process: cellular process (GO:0009987);; molecular function: catalytic activity (GO:0003824)
CSS0028699	CSS0028699	70.6818	1907	78.1334	1713	60.9201	1445	101.27	3102	90.3	2054	91.6972	2576	0.000669993	-0.39459	down	--	--	--	K22762|4.0e-92|nsy:104233570|K22762 desumoylating isopeptidase 1 [EC:3.4.-.-] | (RefSeq) desumoylating isopeptidase 1	--	[S]	Function unknown	PPPDE putative peptidase domain	--	S	Function unknown	desumoylating isopeptidase 1 [Camellia sinensis]	--
CSS0042401	CSS0042401	69.47	9886	80.415	9302	76.4783	9568	92.2447	14905	93.4414	11213	102.03	15122	4.47e-05	-0.330602	down	--	--	Molecular Function: RNA binding (GO:0003723);;	K21444|3.0e-240|qsu:112037066|K21444 poly(rC)-binding protein 3/4 | (RefSeq) KH domain-containing protein HEN4-like	--	[AR]	RNA processing and modification;; General function prediction only	KH domain	RNA-binding KH domain-containing protein RCF3 OS=Arabidopsis thaliana OX=3702 GN=RCF3 PE=1 SV=1	A	RNA processing and modification	KH domain-containing protein At4g18375 [Camellia sinensis]	molecular function: binding (GO:0005488)
CSS0028147	CSS0028147	69.0511	1485	66.9709	1171	76.5881	1448	33.0232	807	31.7481	576	43.8905	983	8.78e-13	0.840222	up	--	--	Cellular Component: cell wall (GO:0005618);; Molecular Function: manganese ion binding (GO:0030145);; Molecular Function: nutrient reservoir activity (GO:0045735);; Cellular Component: apoplast (GO:0048046);;	K00384|3.5e-14|vvi:109124153|K00384 thioredoxin reductase (NADPH) [EC:1.8.1.9] | (RefSeq) thioredoxin reductase 1-like	Selenocompound metabolism (ko00450)	--	--	Cupin	Putative germin-like protein 2-1 OS=Oryza sativa subsp. japonica OX=39947 GN=Os02g0491600 PE=3 SV=1	S	Function unknown	putative germin-like protein 2-1 [Camellia sinensis]	cellular component: cell (GO:0005623);; cellular component: cell part (GO:0044464);; molecular function: binding (GO:0005488);; molecular function: nutrient reservoir activity (GO:0045735);; cellular component: extracellular region (GO:0005576)
CSS0037404	CSS0037404	68.8765	2318	59.2296	1620	64.7905	1917	51.9179	1984	54.5349	1548	45.7824	1605	0.00939288	0.313649	up	[J]	Translation, ribosomal structure and biogenesis	Molecular Function: RNA binding (GO:0003723);; Biological Process: sister chromatid cohesion (GO:0007062);; Cellular Component: cohesin complex (GO:0008278);;	K13126|4.8e-90|sind:105168752|K13126 polyadenylate-binding protein | (RefSeq) 30S ribosomal protein 2, chloroplastic	RNA transport (ko03013);; mRNA surveillance pathway (ko03015);; RNA degradation (ko03018)	[R]	General function prediction only	RNA recognition motif. (a.k.a. RRM, RBD, or RNP domain)	30S ribosomal protein 2, chloroplastic OS=Arabidopsis thaliana OX=3702 GN=PSRP2 PE=2 SV=1	A	RNA processing and modification	30S ribosomal protein 2, chloroplastic-like isoform X1 [Camellia sinensis]	molecular function: binding (GO:0005488);; biological process: cellular process (GO:0009987);; biological process: single-organism process (GO:0044699);; biological process: cellular component organization or biogenesis (GO:0071840);; cellular component: cell (GO:0005623);; cellular component: macromolecular complex (GO:0032991);; cellular component: organelle (GO:0043226);; cellular component: o…
CSS0016566	CSS0016566	67.9284	6945	62.584	5202	65.1346	5855	47.5562	5521	51.2241	4417	43.9017	4675	2.39e-07	0.431242	up	[J]	Translation, ribosomal structure and biogenesis	Molecular Function: GTPase activity (GO:0003924);; Molecular Function: GTP binding (GO:0005525);;	K03234|0.0e+00|qsu:112038254|K03234 elongation factor 2 | (RefSeq) elongation factor 2	--	[J]	Translation, ribosomal structure and biogenesis	Elongation factor Tu GTP binding domain	Elongation factor 2 OS=Arabidopsis thaliana OX=3702 GN=LOS1 PE=1 SV=1	J	Translation, ribosomal structure and biogenesis	hypothetical protein TEA_019886 [Camellia sinensis var. sinensis]	molecular function: catalytic activity (GO:0003824);; molecular function: binding (GO:0005488)
CSS0016239	CSS0016239	67.3973	2088	70.9417	1787	71.6858	1953	90.914	3198	85.9035	2244	99.4767	3210	3.11e-05	-0.373451	down	--	--	--	K15198|5.9e-55|sbi:8069083|K15198 transcription factor TFIIIB component B'' | (RefSeq) uncharacterized protein LOC8069083 isoform X1	--	--	--	Myelodysplasia-myeloid leukemia factor 1-interacting protein	--	S	Function unknown	hypothetical protein HYC85_010939, partial [Camellia sinensis]	--
CSS0011294	CSS0011294	67.069	5754	60.4294	4215	65.528	4943	54.2166	5282	53.1061	3842	48.5126	4335	0.00137613	0.292791	up	[G]	Carbohydrate transport and metabolism	Molecular Function: transketolase activity (GO:0004802);;	K00615|0.0e+00|nnu:104602251|K00615 transketolase [EC:2.2.1.1] | (RefSeq) transketolase, chloroplastic	Pentose phosphate pathway (ko00030);; Carbon fixation in photosynthetic organisms (ko00710);; Carbon metabolism (ko01200);; Biosynthesis of amino acids (ko01230)	[G]	Carbohydrate transport and metabolism	Transketolase, thiamine diphosphate binding domain	Transketolase, chloroplastic OS=Solanum tuberosum OX=4113 PE=2 SV=1	G	Carbohydrate transport and metabolism	transketolase, chloroplastic [Camellia sinensis]	molecular function: catalytic activity (GO:0003824)
CSS0048476	CSS0048476	66.7491	1687	62.6024	1287	65.1101	1447	76.8446	2206	77.1	1644	83.4413	2197	0.00795142	-0.270298	down	--	--	Molecular Function: transcription factor activity, sequence-specific DNA binding (GO:0003700);;	K16241|1.6e-56|cic:CICLE_v10009720mg|K16241 transcription factor HY5 | (RefSeq) hypothetical protein	Circadian rhythm - plant (ko04712)	[K]	Transcription	bZIP transcription factor	Transcription factor HY5 OS=Solanum lycopersicum OX=4081 GN=HY5 PE=2 SV=1	K	Transcription	transcription factor HY5 [Camellia sinensis]	molecular function: nucleic acid binding transcription factor activity (GO:0001071);; biological process: biological regulation (GO:0065007)
CSS0017830	CSS0017830	66.4502	3537	64.2831	2782	62.076	2905	76.067	4597	74.8403	3359	78.3227	4342	0.00531284	-0.238536	down	[P]	Inorganic ion transport and metabolism	Molecular Function: N,N-dimethylaniline monooxygenase activity (GO:0004499);; Molecular Function: flavin adenine dinucleotide binding (GO:0050660);; Molecular Function: NADP binding (GO:0050661);;	K11816|6.7e-154|pop:18111290|K11816 indole-3-pyruvate monooxygenase [EC:1.14.13.168] | (RefSeq) probable indole-3-pyruvate monooxygenase YUCCA10	Tryptophan metabolism (ko00380)	[Q]	Secondary metabolites biosynthesis, transport and catabolism	Flavin-binding monooxygenase-like	Probable indole-3-pyruvate monooxygenase YUCCA10 OS=Arabidopsis thaliana OX=3702 GN=YUC10 PE=2 SV=1	Q	Secondary metabolites biosynthesis, transport and catabolism	probable indole-3-pyruvate monooxygenase YUCCA10 isoform X1 [Camellia sinensis]	molecular function: catalytic activity (GO:0003824);; biological process: metabolic process (GO:0008152);; biological process: single-organism process (GO:0044699);; molecular function: binding (GO:0005488)
CSS0042616	CSS0042616	66.1424	1681	65.7047	1357	73.1469	1634	111.717	3223	91.3134	1957	83.3396	2206	0.00041168	-0.433265	down	--	--	Cellular Component: extracellular region (GO:0005576);; Cellular Component: cell wall (GO:0005618);; Biological Process: plant-type cell wall organization (GO:0009664);; Cellular Component: membrane (GO:0016020);;	K20628|5.7e-96|fve:101304710|K20628 expansin | (RefSeq) expansin-A10	--	--	--	Expansin C-terminal domain	Expansin-A6 OS=Arabidopsis thaliana OX=3702 GN=EXPA6 PE=2 SV=2	S	Function unknown	expansin-A6 [Herrania umbratica]	cellular component: extracellular region (GO:0005576);; cellular component: cell (GO:0005623);; cellular component: cell part (GO:0044464);; biological process: cellular process (GO:0009987);; biological process: cellular component organization or biogenesis (GO:0071840);; cellular component: membrane (GO:0016020)
CSS0010896	CSS0010896	65.3821	2115	67.3331	1771	71.9357	2046	55.4944	2038	56.7901	1549	54.1704	1825	0.00310138	0.28176	up	[J]	Translation, ribosomal structure and biogenesis	Molecular Function: DNA binding (GO:0003677);; Molecular Function: RNA binding (GO:0003723);; Molecular Function: structural constituent of ribosome (GO:0003735);; Molecular Function: DNA topoisomerase type I activity (GO:0003917);; Biological Process: DNA topological change (GO:0006265);; Biological Process: translation (GO:0006412);; Cellular Component: small ribosomal subunit (GO:0015935);;	K02989|1.3e-98|cmo:103501740|K02989 small subunit ribosomal protein S5e | (RefSeq) 40S ribosomal protein S5	Ribosome (ko03010)	[J]	Translation, ribosomal structure and biogenesis	Ribosomal protein S7p/S5e	40S ribosomal protein S5 (Fragment) OS=Cicer arietinum OX=3827 GN=RPS5 PE=2 SV=1	J	Translation, ribosomal structure and biogenesis	40S ribosomal protein S5 [Camellia sinensis]	molecular function: binding (GO:0005488);; molecular function: structural molecule activity (GO:0005198);; molecular function: catalytic activity (GO:0003824);; biological process: metabolic process (GO:0008152);; biological process: cellular process (GO:0009987);; biological process: cellular component organization or biogenesis (GO:0071840);; cellular component: cell (GO:0005623);; cellular com…
CSS0029698	CSS0029698	65.2163	6908	59.5797	5130	62.1165	5785	46.2524	5563	49.3868	4411	45.8874	5063	3.57e-07	0.384447	up	[J]	Translation, ribosomal structure and biogenesis	Molecular Function: GTPase activity (GO:0003924);; Molecular Function: GTP binding (GO:0005525);;	K03234|0.0e+00|qsu:112038254|K03234 elongation factor 2 | (RefSeq) elongation factor 2	--	[J]	Translation, ribosomal structure and biogenesis	Elongation factor Tu GTP binding domain	Elongation factor 2 OS=Arabidopsis thaliana OX=3702 GN=LOS1 PE=1 SV=1	J	Translation, ribosomal structure and biogenesis	elongation factor 2 [Camellia sinensis]	molecular function: catalytic activity (GO:0003824);; molecular function: binding (GO:0005488)
CSS0024435	CSS0024435	65.1428	2387	60.3908	1799	58.3689	1881	85.6654	3565	78.3355	2421	86.6871	3309	2.38e-06	-0.41986	down	[J]	Translation, ribosomal structure and biogenesis	Molecular Function: RNA binding (GO:0003723);;	K12891|6.6e-60|zju:107421538|K12891 splicing factor, arginine/serine-rich 2 | (RefSeq) serine/arginine-rich splicing factor SC35	Spliceosome (ko03040)	[A]	RNA processing and modification	RNA recognition motif. (a.k.a. RRM, RBD, or RNP domain)	Serine/arginine-rich splicing factor SC35 OS=Arabidopsis thaliana OX=3702 GN=SC35 PE=1 SV=1	A	RNA processing and modification	serine/arginine-rich splicing factor SC35-like isoform X1 [Camellia sinensis]	molecular function: binding (GO:0005488)
CSS0014962	CSS0014962	64.6939	2969	67.5346	2520	55.8535	2254	50.7523	2645	51.6263	1998	47.3072	2262	0.00679769	0.305289	up	[G]	Carbohydrate transport and metabolism	Molecular Function: phosphoglycerate mutase activity (GO:0004619);; Biological Process: glycolytic process (GO:0006096);;	K01834|1.8e-153|sind:105158938|K01834 2,3-bisphosphoglycerate-dependent phosphoglycerate mutase [EC:5.4.2.11] | (RefSeq) uncharacterized protein LOC105158938	Glycolysis / Gluconeogenesis (ko00010);; Glycine, serine and threonine metabolism (ko00260);; Carbon metabolism (ko01200);; Biosynthesis of amino acids (ko01230)	[G]	Carbohydrate transport and metabolism	Histidine phosphatase superfamily (branch 1)	2,3-bisphosphoglycerate-dependent phosphoglycerate mutase 1 OS=Arabidopsis thaliana OX=3702 GN=gpmA1 PE=2 SV=1	G	Carbohydrate transport and metabolism	uncharacterized protein LOC114279412 [Camellia sinensis]	molecular function: catalytic activity (GO:0003824);; biological process: metabolic process (GO:0008152);; biological process: cellular process (GO:0009987);; biological process: single-organism process (GO:0044699)
CSS0019820	CSS0019820	64.6676	5990	63.4215	4776	68.7644	5600	54.2544	5707	54.6159	4266	52.5802	5073	0.000243423	0.275189	up	[E]	Amino acid transport and metabolism	Molecular Function: metallopeptidase activity (GO:0008237);; Molecular Function: zinc ion binding (GO:0008270);;	K01256|0.0e+00|tcc:18606548|K01256 aminopeptidase N [EC:3.4.11.2] | (RefSeq) puromycin-sensitive aminopeptidase	Glutathione metabolism (ko00480)	[EO]	Amino acid transport and metabolism;; Posttranslational modification, protein turnover, chaperones	Domain of unknown function (DUF3458_C) ARM repeats	Puromycin-sensitive aminopeptidase OS=Arabidopsis thaliana OX=3702 GN=MPA1 PE=2 SV=1	--	--	puromycin-sensitive aminopeptidase [Camellia sinensis]	molecular function: catalytic activity (GO:0003824);; biological process: metabolic process (GO:0008152);; molecular function: binding (GO:0005488)
CSS0046450	CSS0046450	64.5143	2814	58.2715	2066	58.1014	2228	74.73	3701	84.0025	3090	80.1048	3639	4.35e-05	-0.375483	down	[H]	Coenzyme transport and metabolism	Molecular Function: catalytic activity (GO:0003824);; Biological Process: pyridoxal phosphate biosynthetic process (GO:0042823);;	K06215|4.9e-163|ini:109173631|K06215 pyridoxal 5'-phosphate synthase pdxS subunit [EC:4.3.3.6] | (RefSeq) probable pyridoxal 5'-phosphate synthase subunit PDX1	Vitamin B6 metabolism (ko00750)	[H]	Coenzyme transport and metabolism	SOR/SNZ family	Probable pyridoxal 5'-phosphate synthase subunit PDX1 OS=Hevea brasiliensis OX=3981 GN=PDX1 PE=2 SV=1	H	Coenzyme transport and metabolism	probable pyridoxal 5'-phosphate synthase subunit PDX1 [Camellia sinensis]	molecular function: catalytic activity (GO:0003824);; biological process: metabolic process (GO:0008152);; biological process: cellular process (GO:0009987);; biological process: single-organism process (GO:0044699)
CSS0046378	CSS0046378	63.9375	1889	56.3894	1355	58.2181	1512	74.8921	2513	83.4728	2080	87.91	2705	2.14e-05	-0.427734	down	--	--	Molecular Function: DNA binding (GO:0003677);; Cellular Component: nucleus (GO:0005634);;	K16166|1.5e-64|vvi:100265568|K16166 transcription factor MYB75 | (RefSeq) MYBA7; R2R3 MYB transcription factor	Circadian rhythm - plant (ko04712)	[K]	Transcription	Myb-like DNA-binding domain	Transcription factor MYB1 OS=Actinidia chinensis var. chinensis OX=1590841 GN=MYB1 PE=2 SV=1	--	--	transcription factor MYB75-like [Camellia sinensis]	molecular function: binding (GO:0005488);; cellular component: cell (GO:0005623);; cellular component: organelle (GO:0043226);; cellular component: cell part (GO:0044464)
CSS0010117	CSS0010117	63.7356	6369	60.8629	4944	70.8004	6220	46.3255	5257	53.5888	4516	52.3409	5448	0.000298497	0.338827	up	--	--	Molecular Function: molecular_function (GO:0003674);; Molecular Function: nucleic acid binding (GO:0003676);; Molecular Function: DNA binding (GO:0003677);; Molecular Function: RNA binding (GO:0003723);; Molecular Function: catalytic activity (GO:0003824);; Molecular Function: nuclease activity (GO:0004518);; Molecular Function: endonuclease activity (GO:0004519);; Molecular Function: binding (GO…	--	--	[R]	General function prediction only	PPR repeat family	Pentatricopeptide repeat-containing protein At2g31400, chloroplastic OS=Arabidopsis thaliana OX=3702 GN=At2g31400 PE=2 SV=1	G	Carbohydrate transport and metabolism	pentatricopeptide repeat-containing protein At2g31400, chloroplastic-like [Camellia sinensis]	molecular function: binding (GO:0005488);; molecular function: catalytic activity (GO:0003824);; biological process: metabolic process (GO:0008152);; biological process: cellular process (GO:0009987);; cellular component: cell (GO:0005623);; cellular component: cell part (GO:0044464);; biological process: biological regulation (GO:0065007);; cellular component: organelle (GO:0043226);; biological…
Camellia_sinensis_newGene_15112	--	63.6707	927	89.4166	1059	68.6709	879	106.803	1766	97.6954	1200	116.703	1770	0.000743764	-0.464905	down	--	--	Molecular Function: peptidyl-prolyl cis-trans isomerase activity (GO:0003755);;	K09571|2.1e-66|jre:108996649|K09571 FK506-binding protein 4/5 [EC:5.2.1.8] | (RefSeq) peptidyl-prolyl cis-trans isomerase FKBP62-like	--	[O]	Posttranslational modification, protein turnover, chaperones	FKBP-type peptidyl-prolyl cis-trans isomerase	Peptidyl-prolyl cis-trans isomerase FKBP62 OS=Arabidopsis thaliana OX=3702 GN=FKBP62 PE=1 SV=2	O	Posttranslational modification, protein turnover, chaperones	hypothetical protein HYC85_003288 [Camellia sinensis]	molecular function: catalytic activity (GO:0003824)
CSS0019061	CSS0019061	63.5214	3809	71.4763	3484	62.3901	3289	80.2245	5463	75.9362	3840	81.2205	5073	0.00836326	-0.253136	down	--	--	Cellular Component: integral component of membrane (GO:0016021);;	K12602|1.0e-07|smo:SELMODRAFT_269750|K12602 WD repeat-containing protein 61 | (RefSeq) hypothetical protein	RNA degradation (ko03018)	--	--	Anaphase-promoting complex subunit 4 WD40 domain	--	S	Function unknown	uncharacterized WD repeat-containing protein C2A9.03-like isoform X1 [Camellia sinensis]	cellular component: membrane (GO:0016020);; cellular component: membrane part (GO:0044425)
CSS0039867	CSS0039867	62.2278	2842	61.7022	2291	61.4685	2468	52.1751	2706	51.5979	1987	52.4415	2495	0.00638486	0.236489	up	--	--	Molecular Function: peroxidase activity (GO:0004601);; Cellular Component: extracellular region (GO:0005576);; Biological Process: response to oxidative stress (GO:0006979);; Molecular Function: heme binding (GO:0020037);; Biological Process: hydrogen peroxide catabolic process (GO:0042744);; Molecular Function: metal ion binding (GO:0046872);;	K00430|6.3e-172|hbr:110640129|K00430 peroxidase [EC:1.11.1.7] | (RefSeq) peroxidase 42-like	Phenylpropanoid biosynthesis (ko00940)	--	--	Peroxidase	Peroxidase 42 OS=Arabidopsis thaliana OX=3702 GN=PER42 PE=1 SV=2	Q	Secondary metabolites biosynthesis, transport and catabolism	peroxidase 42-like [Camellia sinensis]	molecular function: catalytic activity (GO:0003824);; molecular function: antioxidant activity (GO:0016209);; biological process: metabolic process (GO:0008152);; biological process: cellular process (GO:0009987);; biological process: single-organism process (GO:0044699);; biological process: response to stimulus (GO:0050896);; biological process: detoxification (GO:0098754);; cellular component:…
CSS0047734	CSS0047734	61.898	2454	54.8384	1767	63.7388	2222	49.6478	2235	49.3987	1652	43.8444	1811	0.00538125	0.311756	up	--	--	Molecular Function: DNA binding (GO:0003677);; Cellular Component: nucleus (GO:0005634);; Biological Process: DNA replication (GO:0006260);; Biological Process: DNA repair (GO:0006281);; Biological Process: DNA recombination (GO:0006310);;	K10739|1.8e-108|pper:18791901|K10739 replication factor A2 | (RefSeq) replication protein A 32 kDa subunit A isoform X1	DNA replication (ko03030);; Nucleotide excision repair (ko03420);; Mismatch repair (ko03430);; Homologous recombination (ko03440)	[L]	Replication, recombination and repair	Replication protein A C terminal	Replication protein A 32 kDa subunit A OS=Arabidopsis thaliana OX=3702 GN=RPA2A PE=1 SV=2	L	Replication, recombination and repair	hypothetical protein HYC85_023025 [Camellia sinensis]	molecular function: binding (GO:0005488);; cellular component: cell (GO:0005623);; cellular component: organelle (GO:0043226);; cellular component: cell part (GO:0044464);; biological process: metabolic process (GO:0008152);; biological process: cellular process (GO:0009987);; biological process: response to stimulus (GO:0050896)
CSS0023147	CSS0023147	60.3456	7176	68.8637	6657	61.3872	6418	79.2734	10704	73.3142	7352	77.3351	9579	0.00346815	-0.258713	down	--	--	Cellular Component: integral component of membrane (GO:0016021);;	K12602|8.0e-08|smo:SELMODRAFT_269750|K12602 WD repeat-containing protein 61 | (RefSeq) hypothetical protein	RNA degradation (ko03018)	--	--	Anaphase-promoting complex subunit 4 WD40 domain	--	S	Function unknown	uncharacterized WD repeat-containing protein C2A9.03-like isoform X2 [Camellia sinensis]	cellular component: membrane (GO:0016020);; cellular component: membrane part (GO:0044425)
CSS0030330	CSS0030330	59.0902	4386	56.5652	3414	58.9358	3846	74.0382	6241	71.8314	4496	67.0708	5186	0.00106101	-0.273974	down	[C]	Energy production and conversion	Molecular Function: phosphoenolpyruvate carboxykinase (ATP) activity (GO:0004612);; Molecular Function: ATP binding (GO:0005524);; Biological Process: gluconeogenesis (GO:0006094);;	K01610|0.0e+00|lsv:111900240|K01610 phosphoenolpyruvate carboxykinase (ATP) [EC:4.1.1.49] | (RefSeq) phosphoenolpyruvate carboxykinase (ATP)	Glycolysis / Gluconeogenesis (ko00010);; Citrate cycle (TCA cycle) (ko00020);; Pyruvate metabolism (ko00620);; Carbon fixation in photosynthetic organisms (ko00710);; Carbon metabolism (ko01200)	--	--	Phosphoenolpyruvate carboxykinase	Phosphoenolpyruvate carboxykinase (ATP) 1 OS=Arabidopsis thaliana OX=3702 GN=PCK1 PE=1 SV=1	T	Signal transduction mechanisms	hypothetical protein HYC85_002212 [Camellia sinensis]	molecular function: catalytic activity (GO:0003824);; molecular function: binding (GO:0005488);; biological process: metabolic process (GO:0008152);; biological process: single-organism process (GO:0044699)
CSS0017247	CSS0017247	58.4371	3339	62.1547	2887	63.1191	3171	81.1296	5263	84.8657	4089	77.5989	4618	3.25e-07	-0.389242	down	--	--	Biological Process: intracellular signal transduction (GO:0035556);;	K03283|5.5e-33|qsu:112007277|K03283 heat shock 70kDa protein 1/2/6/8 | (RefSeq) heat shock 70 kDa protein 18-like isoform X1	Spliceosome (ko03040);; Protein processing in endoplasmic reticulum (ko04141);; Endocytosis (ko04144)	--	--	C1 domain	--	S	Function unknown	uncharacterized protein LOC114314382 [Camellia sinensis]	biological process: cellular process (GO:0009987);; biological process: signaling (GO:0023052);; biological process: single-organism process (GO:0044699);; biological process: response to stimulus (GO:0050896);; biological process: biological regulation (GO:0065007)
CSS0012114	CSS0012114	58.3746	571	51.0429	406	57.8428	497	37.5772	417	39.5515	326	37.9036	386	0.00105896	0.466114	up	--	--	Cellular Component: integral component of membrane (GO:0016021);;	K14792|1.2e-06|peq:110030907|K14792 rRNA biogenesis protein RRP5 | (RefSeq) rRNA biogenesis protein RRP5 isoform X1	--	--	--	--	--	--	--	uncharacterized protein LOC114290395 [Camellia sinensis]	cellular component: membrane (GO:0016020);; cellular component: membrane part (GO:0044425)
CSS0027967	CSS0027967	58.2937	3120	55.9951	2436	55.502	2612	65.315	3969	67.3566	3040	71.4762	3984	0.00427926	-0.252875	down	[R]	General function prediction only	Biological Process: nitrogen compound metabolic process (GO:0006807);; Molecular Function: hydrolase activity, acting on carbon-nitrogen (but not peptide) bonds (GO:0016810);;	K13035|7.0e-182|cic:CICLE_v10028755mg|K13035 beta-cyano-L-alanine hydratase/nitrilase [EC:3.5.5.4 4.2.1.65] | (RefSeq) hypothetical protein	Cyanoamino acid metabolism (ko00460)	[E]	Amino acid transport and metabolism	Carbon-nitrogen hydrolase	Bifunctional nitrilase/nitrile hydratase NIT4A OS=Nicotiana tabacum OX=4097 GN=NIT4A PE=2 SV=1	E	Amino acid transport and metabolism	nitrilase [Camellia sinensis]	biological process: metabolic process (GO:0008152);; molecular function: catalytic activity (GO:0003824)
Camellia_sinensis_newGene_9620	--	57.685	2900	72.808	2999	66.4164	2795	91.2894	4963	85.3837	3630	76.1059	4003	0.00397788	-0.330504	down	--	--	Biological Process: response to water (GO:0009415);;	--	--	--	--	Dehydrin	Phosphoprotein ECPP44 OS=Daucus carota OX=4039 GN=ECPP44 PE=1 SV=1	--	--	hypothetical protein TEA_009509 [Camellia sinensis var. sinensis]	biological process: response to stimulus (GO:0050896)
CSS0007207	CSS0007207	56.5348	3123	51.5231	2314	52.0172	2527	40.4253	2536	38.2758	1783	45.0522	2593	0.000506474	0.347151	up	--	--	Cellular Component: host cell nucleus (GO:0042025);;	K14505|2.8e-136|qsu:112038380|K14505 cyclin D3, plant | (RefSeq) cyclin-D3-1-like	Plant hormone signal transduction (ko04075)	[D]	Cell cycle control, cell division, chromosome partitioning	Cyclin, N-terminal domain	Cyclin-D3-1 OS=Arabidopsis thaliana OX=3702 GN=CYCD3-1 PE=1 SV=3	D	Cell cycle control, cell division, chromosome partitioning	cyclin-D3-1-like [Camellia sinensis]	cellular component: other organism (GO:0044215);; cellular component: other organism part (GO:0044217)
CSS0006848	CSS0006848	55.9899	460	59.2337	396	50.7881	367	75.3311	703	71.4749	495	83.5145	714	0.00547556	-0.407225	down	[M]	Cell wall/membrane/envelope biogenesis	Molecular Function: ATP binding (GO:0005524);; Cellular Component: cytoplasm (GO:0005737);; Biological Process: regulation of cell shape (GO:0008360);; Biological Process: biosynthetic process (GO:0009058);; Molecular Function: acid-amino acid ligase activity (GO:0016881);; Biological Process: cell division (GO:0051301);;	--	--	--	--	--	UDP-N-acetylmuramoyl-L-alanyl-D-glutamate--2,6-diaminopimelate ligase MurE homolog, chloroplastic OS=Zea mays OX=4577 GN=MURE PE=1 SV=1	M	Cell wall/membrane/envelope biogenesis	UDP-N-acetylmuramoyl-L-alanyl-D-glutamate--2,6-diaminopimelate ligase MurE homolog, chloroplastic-like isoform X2 [Camellia sinensis]	molecular function: binding (GO:0005488);; cellular component: cell (GO:0005623);; cellular component: cell part (GO:0044464);; biological process: biological regulation (GO:0065007);; biological process: metabolic process (GO:0008152);; molecular function: catalytic activity (GO:0003824);; biological process: cellular process (GO:0009987);; biological process: single-organism process (GO:0044699)
CSS0022087	CSS0022087	55.8761	1546	56.0675	1261	59.534	1448	43.8166	1376	45.6498	1065	47.5291	1369	0.00309679	0.30369	up	--	--	Biological Process: regulation of transcription, DNA-templated (GO:0006355);;	K11294|5.9e-06|nto:104117803|K11294 nucleolin | (RefSeq) nucleolin 2-like isoform X1	--	--	--	Protein of unknown function, DUF573	STOREKEEPER protein OS=Solanum tuberosum OX=4113 GN=STK PE=2 SV=1	S	Function unknown	STOREKEEPER protein-like [Camellia sinensis]	biological process: biological regulation (GO:0065007)
CSS0012516	CSS0012516	55.5168	3673	54.2238	2916	58.1939	3385	46.8271	3518	46.2945	2583	48.7057	3356	0.00610625	0.23348	up	[J]	Translation, ribosomal structure and biogenesis	--	K14564|3.6e-241|oeu:111390735|K14564 nucleolar protein 56 | (RefSeq) nucleolar protein 56-like	Ribosome biogenesis in eukaryotes (ko03008)	[AJ]	RNA processing and modification;; Translation, ribosomal structure and biogenesis	snoRNA binding domain, fibrillarin	Probable nucleolar protein 5-1 OS=Arabidopsis thaliana OX=3702 GN=NOP5-1 PE=1 SV=2	--	--	nucleolar protein 56-like [Camellia sinensis]	--
CSS0021059	CSS0021059	55.4582	4500	57.0359	3762	58.5333	4176	77.4566	7136	76.2663	5218	62.3637	5270	0.00346815	-0.314311	down	--	--	Biological Process: microtubule cytoskeleton organization (GO:0000226);; Biological Process: microtubule bundle formation (GO:0001578);; Biological Process: liver development (GO:0001889);; Biological Process: heart looping (GO:0001947);; Biological Process: morphogenesis of an epithelium (GO:0002009);; Biological Process: regionalization (GO:0003002);; Biological Process: heart morphogenesis (GO…	--	--	[T]	Signal transduction mechanisms	Leucine Rich repeats (2 copies)	--	T	Signal transduction mechanisms	uncharacterized protein LOC114317882 [Camellia sinensis]	biological process: cellular process (GO:0009987);; biological process: cellular component organization or biogenesis (GO:0071840);; biological process: multicellular organismal process (GO:0032501);; biological process: developmental process (GO:0032502);; biological process: single-organism process (GO:0044699);; biological process: biological regulation (GO:0065007);; molecular function: bindi…
CSS0036986	CSS0036986	55.2927	816	53.6173	644	54.8259	712	64.5863	1083	75.9992	946	73.3009	1127	0.00538125	-0.346858	down	--	--	Biological Process: blue light signaling pathway (GO:0009785);;	K01166|1.1e-14|dzi:111302682|K01166 ribonuclease T2 [EC:4.6.1.19] | (RefSeq) uncharacterized protein LOC111302682	--	--	--	--	Protein BIC1 OS=Arabidopsis thaliana OX=3702 GN=BIC1 PE=1 SV=1	--	--	protein BIC1-like [Camellia sinensis]	biological process: cellular process (GO:0009987);; biological process: signaling (GO:0023052);; biological process: single-organism process (GO:0044699);; biological process: response to stimulus (GO:0050896);; biological process: biological regulation (GO:0065007)
CSS0041737	CSS0041737	55.1619	3405	53.871	2703	58.3017	3164	42.3422	2968	46.3246	2411	42.8602	2756	9.3e-05	0.330717	up	[R]	General function prediction only	Molecular Function: metalloendopeptidase activity (GO:0004222);; Cellular Component: mitochondrion (GO:0005739);; Biological Process: protein processing involved in protein targeting to mitochondrion (GO:0006627);; Molecular Function: metal ion binding (GO:0046872);;	K01412|5.8e-238|vvi:100266273|K01412 mitochondrial-processing peptidase subunit alpha [EC:3.4.24.64] | (RefSeq) mitochondrial-processing peptidase subunit alpha	--	[O]	Posttranslational modification, protein turnover, chaperones	Insulinase (Peptidase family M16)	Mitochondrial-processing peptidase subunit alpha OS=Solanum tuberosum OX=4113 GN=MPP PE=1 SV=1	O	Posttranslational modification, protein turnover, chaperones	mitochondrial-processing peptidase subunit alpha-like [Camellia sinensis]	molecular function: catalytic activity (GO:0003824);; biological process: metabolic process (GO:0008152);; cellular component: cell (GO:0005623);; cellular component: organelle (GO:0043226);; cellular component: cell part (GO:0044464);; biological process: cellular process (GO:0009987);; molecular function: binding (GO:0005488)
CSS0014476	CSS0014476	54.2833	1530	55.2483	1266	57.4958	1425	79.2032	2534	83.0944	1975	82.2271	2413	3.02e-11	-0.520743	down	--	--	Molecular Function: DNA binding (GO:0003677);; Cellular Component: nucleus (GO:0005634);;	K09422|6.4e-84|qsu:112028209|K09422 transcription factor MYB, plant | (RefSeq) transcription factor MYB4-like	--	[K]	Transcription	Myb-like DNA-binding domain	Transcription factor MYB14 OS=Arabidopsis thaliana OX=3702 GN=MYB14 PE=2 SV=1	--	--	transcription factor MYB14-like [Camellia sinensis]	molecular function: binding (GO:0005488);; cellular component: cell (GO:0005623);; cellular component: organelle (GO:0043226);; cellular component: cell part (GO:0044464)
Camellia_sinensis_newGene_18374	--	53.8301	2129	47.2789	1520	51.225	1781	39.127	1757	41.8883	1397	37.7714	1556	0.00151716	0.334866	up	[Q]	Secondary metabolites biosynthesis, transport and catabolism	Molecular Function: oxidoreductase activity (GO:0016491);; Molecular Function: metal ion binding (GO:0046872);;	K24028|6.4e-87|qsu:112011540|K24028 salicylic acid 3-hydroxylase [EC:1.14.11.-] | (RefSeq) protein DOWNY MILDEW RESISTANCE 6-like	--	[QR]	Secondary metabolites biosynthesis, transport and catabolism;; General function prediction only	non-haem dioxygenase in morphine synthesis N-terminal	Protein DOWNY MILDEW RESISTANCE 6 OS=Arabidopsis thaliana OX=3702 GN=DMR6 PE=1 SV=1	Q	Secondary metabolites biosynthesis, transport and catabolism	protein DOWNY MILDEW RESISTANCE 6-like [Camellia sinensis]	molecular function: catalytic activity (GO:0003824);; molecular function: binding (GO:0005488)
CSS0014797	CSS0014797	53.7209	4586	57.8111	4012	53.7475	4034	66.0729	6405	61.63	4437	69.2738	6160	0.00685397	-0.242137	down	[P]	Inorganic ion transport and metabolism	Biological Process: regulation of pH (GO:0006885);; Molecular Function: sodium:proton antiporter activity (GO:0015385);; Cellular Component: integral component of membrane (GO:0016021);;	K14724|3.0e-240|ghi:107926372|K14724 solute carrier family 9 (sodium/hydrogen exchanger), member 8 | (RefSeq) sodium/hydrogen exchanger 2-like	--	[P]	Inorganic ion transport and metabolism	Sodium/hydrogen exchanger family	Sodium/hydrogen exchanger 2 OS=Arabidopsis thaliana OX=3702 GN=NHX2 PE=2 SV=2	P	Inorganic ion transport and metabolism	sodium/hydrogen exchanger 2-like isoform X1 [Camellia sinensis]	biological process: biological regulation (GO:0065007);; molecular function: transporter activity (GO:0005215);; biological process: single-organism process (GO:0044699);; biological process: localization (GO:0051179);; cellular component: membrane (GO:0016020);; cellular component: membrane part (GO:0044425)
Camellia_sinensis_newGene_2723	--	53.3081	1319	45.1398	1087	49.6688	1159	35.1826	971	34.531	697	28.8434	889	3.4e-11	0.601773	up	--	--	Molecular Function: DNA binding (GO:0003677);; Molecular Function: protein dimerization activity (GO:0046983);;	K21437|8.4e-25|ccav:112523844|K21437 ankyrin repeat domain-containing protein 13 | (RefSeq) uncharacterized protein LOC112523844	--	[L]	Replication, recombination and repair	hAT family C-terminal dimerisation region	Putative AC transposase OS=Zea mays OX=4577 PE=2 SV=2	E	Amino acid transport and metabolism	zinc finger BED domain-containing protein RICESLEEPER 2-like [Camellia sinensis]	molecular function: binding (GO:0005488)
CSS0010838	CSS0010838	53.1601	3081	48.5345	2287	47.0114	2395	37.1395	2444	40.2261	1966	35.8069	2161	0.000156241	0.369403	up	--	--	Molecular Function: iron ion binding (GO:0005506);; Biological Process: lipid biosynthetic process (GO:0008610);; Cellular Component: integral component of membrane (GO:0016021);; Molecular Function: oxidoreductase activity (GO:0016491);;	K15404|8.1e-122|smo:SELMODRAFT_129942|K15404 aldehyde decarbonylase [EC:4.1.99.5] | (RefSeq) CER1-2; hypothetical protein	Cutin, suberine and wax biosynthesis (ko00073)	--	--	WAX2 C-terminal domain	Very-long-chain aldehyde decarbonylase CER3 OS=Arabidopsis thaliana OX=3702 GN=CER3 PE=1 SV=1	S	Function unknown	very-long-chain aldehyde decarbonylase CER3-like [Camellia sinensis]	molecular function: binding (GO:0005488);; biological process: metabolic process (GO:0008152);; biological process: single-organism process (GO:0044699);; cellular component: membrane (GO:0016020);; cellular component: membrane part (GO:0044425);; molecular function: catalytic activity (GO:0003824)
CSS0017466	CSS0017466	53.1384	2389	51.431	1880	52.757	2085	43.0569	2198	45.5955	1729	42.4937	1990	0.00967304	0.249697	up	--	--	Biological Process: photosystem II assembly (GO:0010207);;	K03797|6.5e-80|cqi:110704832|K03797 carboxyl-terminal processing protease [EC:3.4.21.102] | (RefSeq) carboxyl-terminal-processing peptidase 2, chloroplastic-like isoform X1	--	--	--	Thylakoid formation protein	Protein THYLAKOID FORMATION1, chloroplastic OS=Solanum tuberosum OX=4113 GN=THF1 PE=2 SV=1	S	Function unknown	protein THYLAKOID FORMATION1, chloroplastic-like [Camellia sinensis]	biological process: cellular process (GO:0009987);; biological process: cellular component organization or biogenesis (GO:0071840)
CSS0012344	CSS0012344	52.4038	1992	49.2252	1521	50.4209	1685	34.9923	1511	40.0966	1286	34.6481	1372	1.14e-05	0.436992	up	[M]	Cell wall/membrane/envelope biogenesis	Molecular Function: protein serine/threonine kinase activity (GO:0004674);; Molecular Function: ATP binding (GO:0005524);;	K07760|6.6e-168|rcu:8273672|K07760 cyclin-dependent kinase [EC:2.7.11.22] | (RefSeq) cyclin-dependent kinase B2-2	--	[R]	General function prediction only	Protein kinase domain	Cyclin-dependent kinase B2-2 OS=Arabidopsis thaliana OX=3702 GN=CDKB2-2 PE=1 SV=2	T	Signal transduction mechanisms	cyclin-dependent kinase B2-2 [Camellia sinensis]	molecular function: catalytic activity (GO:0003824);; biological process: metabolic process (GO:0008152);; biological process: cellular process (GO:0009987);; molecular function: binding (GO:0005488)
CSS0039681	CSS0039681	52.2417	378	45.9717	271	42.3945	270	17.9419	148	18.1128	111	35.3717	267	0.00227863	0.613225	up	--	--	Molecular Function: structural constituent of ribosome (GO:0003735);; Cellular Component: ribosome (GO:0005840);; Biological Process: translation (GO:0006412);;	K02958|1.1e-25|rcu:8280171|K02958 small subunit ribosomal protein S15e | (RefSeq) 40S ribosomal protein S15	Ribosome (ko03010)	[J]	Translation, ribosomal structure and biogenesis	--	40S ribosomal protein S15 OS=Oryza sativa subsp. japonica OX=39947 GN=RPS15 PE=2 SV=2	J	Translation, ribosomal structure and biogenesis	hypothetical protein HYC85_031288 [Camellia sinensis]	molecular function: structural molecule activity (GO:0005198);; cellular component: cell (GO:0005623);; cellular component: macromolecular complex (GO:0032991);; cellular component: organelle (GO:0043226);; cellular component: cell part (GO:0044464);; biological process: metabolic process (GO:0008152);; biological process: cellular process (GO:0009987)
CSS0045683	CSS0045683	52.2379	4249	52.4229	3466	50.7816	3631	42.8621	3959	45.3288	3109	44.0278	3730	0.00719581	0.224689	up	--	--	Biological Process: gene silencing by RNA (GO:0031047);;	K17046|2.0e-62|ini:109192967|K17046 protein DEK | (RefSeq) factor of DNA methylation 4-like	--	--	--	XH domain	Protein INVOLVED IN DE NOVO 2 OS=Arabidopsis thaliana OX=3702 GN=IDN2 PE=1 SV=1	S	Function unknown	protein INVOLVED IN DE NOVO 2 [Camellia sinensis]	biological process: cellular process (GO:0009987);; biological process: single-organism process (GO:0044699);; biological process: biological regulation (GO:0065007)
CSS0033228	CSS0033228	51.4315	2649	51.4898	2156	53.9015	2441	44.8843	2625	43.6701	1897	39.5976	2124	0.00583984	0.274159	up	[J]	Translation, ribosomal structure and biogenesis	Molecular Function: structural constituent of ribosome (GO:0003735);; Cellular Component: ribosome (GO:0005840);; Biological Process: translation (GO:0006412);;	K02930|4.4e-204|gab:108467100|K02930 large subunit ribosomal protein L4e | (RefSeq) 60S ribosomal protein L4	Ribosome (ko03010)	[A]	RNA processing and modification	Ribosomal protein L4/L1 family	60S ribosomal protein L4 OS=Prunus armeniaca OX=36596 GN=RPL4 PE=2 SV=1	J	Translation, ribosomal structure and biogenesis	60S ribosomal protein L4-like [Camellia sinensis]	molecular function: structural molecule activity (GO:0005198);; cellular component: cell (GO:0005623);; cellular component: macromolecular complex (GO:0032991);; cellular component: organelle (GO:0043226);; cellular component: cell part (GO:0044464);; biological process: metabolic process (GO:0008152);; biological process: cellular process (GO:0009987)
CSS0000245	CSS0000245	51.1915	1921	52.9914	1617	50.9071	1680	72.3206	3082	61.1293	1935	65.7866	2571	0.000754986	-0.338622	down	[H]	Coenzyme transport and metabolism	Molecular Function: catalytic activity (GO:0003824);; Biological Process: heat acclimation (GO:0010286);; Biological Process: posttranscriptional regulation of gene expression (GO:0010608);;	--	--	--	--	(2R)-phospho-3-sulfolactate synthase (ComA)	Protein HEAT-STRESS-ASSOCIATED 32 OS=Arabidopsis thaliana OX=3702 GN=HSA32 PE=2 SV=1	K	Transcription	protein HEAT-STRESS-ASSOCIATED 32 isoform X1 [Camellia sinensis]	molecular function: catalytic activity (GO:0003824);; biological process: response to stimulus (GO:0050896);; biological process: biological regulation (GO:0065007)
CSS0045684	CSS0045684	51.0948	2941	55.3144	2588	50	2530	42.5387	2780	44.4728	2159	43.0701	2582	0.00775255	0.25236	up	--	--	Molecular Function: GTPase activity (GO:0003924);; Molecular Function: structural constituent of cytoskeleton (GO:0005200);; Molecular Function: GTP binding (GO:0005525);; Cellular Component: cytoplasm (GO:0005737);; Cellular Component: microtubule (GO:0005874);; Biological Process: microtubule-based process (GO:0007017);;	K07375|4.1e-259|aof:109836954|K07375 tubulin beta | (RefSeq) tubulin beta-2 chain-like	Phagosome (ko04145)	[Z]	Cytoskeleton	Tubulin/FtsZ family, GTPase domain	Tubulin beta-2 chain OS=Arabidopsis thaliana OX=3702 GN=TUBB2 PE=2 SV=2	Z	Cytoskeleton	tubulin beta-2 chain [Camellia sinensis]	molecular function: catalytic activity (GO:0003824);; molecular function: structural molecule activity (GO:0005198);; molecular function: binding (GO:0005488);; cellular component: cell (GO:0005623);; cellular component: cell part (GO:0044464);; cellular component: organelle (GO:0043226);; cellular component: organelle part (GO:0044422);; cellular component: supramolecular complex (GO:0099080);; …
CSS0049183	CSS0049183	50.8186	959	51.3004	787	52.8738	877	26.2822	563	24.1378	384	24.1154	474	7.94e-21	0.948696	up	[R]	General function prediction only	Cellular Component: cytosol (GO:0005829);; Cellular Component: retromer complex (GO:0030904);; Biological Process: retrograde transport, endosome to Golgi (GO:0042147);;	K18467|9.4e-104|sita:101786219|K18467 vacuolar protein sorting-associated protein 29 | (RefSeq) vacuolar protein sorting-associated protein 29	Endocytosis (ko04144)	[U]	Intracellular trafficking, secretion, and vesicular transport	Calcineurin-like phosphoesterase superfamily domain	Vacuolar protein sorting-associated protein 29 OS=Arabidopsis thaliana OX=3702 GN=VPS29 PE=2 SV=1	U	Intracellular trafficking, secretion, and vesicular transport	vacuolar protein sorting-associated protein 29 [Camellia sinensis]	cellular component: cell (GO:0005623);; cellular component: cell part (GO:0044464);; cellular component: membrane (GO:0016020);; cellular component: macromolecular complex (GO:0032991);; cellular component: membrane part (GO:0044425);; biological process: localization (GO:0051179)
CSS0015666	CSS0015666	50.6867	5646	54.8861	4970	55.4749	5433	44.6839	5652	47.676	4479	44.1839	5127	0.00854904	0.227695	up	--	--	Cellular Component: Golgi membrane (GO:0000139);; Molecular Function: structural molecule activity (GO:0005198);; Biological Process: intracellular protein transport (GO:0006886);; Biological Process: vesicle-mediated transport (GO:0016192);; Cellular Component: COPI vesicle coat (GO:0030126);;	K17301|0.0e+00|hbr:110658389|K17301 coatomer subunit beta | (RefSeq) coatomer subunit beta-1-like isoform X1	--	[U]	Intracellular trafficking, secretion, and vesicular transport	Adaptin N terminal region	Coatomer subunit beta-1 OS=Arabidopsis thaliana OX=3702 GN=At4g31480 PE=3 SV=2	U	Intracellular trafficking, secretion, and vesicular transport	coatomer subunit beta-1 [Camellia sinensis]	cellular component: cell (GO:0005623);; cellular component: membrane (GO:0016020);; cellular component: organelle (GO:0043226);; cellular component: organelle part (GO:0044422);; cellular component: cell part (GO:0044464);; molecular function: structural molecule activity (GO:0005198);; biological process: localization (GO:0051179);; cellular component: macromolecular complex (GO:0032991);; cellu…
CSS0041556	CSS0041556	50.6134	4084	48.84	3203	51.3315	3641	42.4904	3893	40.6395	2765	41.1142	3455	0.000695173	0.267929	up	[R]	General function prediction only	Molecular Function: GTP binding (GO:0005525);; Cellular Component: nucleolus (GO:0005730);; Biological Process: ribosome biogenesis (GO:0042254);;	K06943|0.0e+00|tcc:18599273|K06943 nucleolar GTP-binding protein | (RefSeq) nucleolar GTP-binding protein 1	Ribosome biogenesis in eukaryotes (ko03008)	[R]	General function prediction only	NOG1 N-terminal helical domain	Nucleolar GTP-binding protein 1 OS=Arabidopsis thaliana OX=3702 GN=At1g50920 PE=2 SV=1	S	Function unknown	nucleolar GTP-binding protein 1-like [Camellia sinensis]	molecular function: binding (GO:0005488);; cellular component: cell (GO:0005623);; cellular component: organelle (GO:0043226);; cellular component: organelle part (GO:0044422);; cellular component: cell part (GO:0044464);; biological process: cellular component organization or biogenesis (GO:0071840)
CSS0029507	CSS0029507	50.4299	2333	46.8679	1763	57.5464	2340	33.5304	1761	35.08	1369	38.1942	1840	1.05e-06	0.4931	up	[L]	Replication, recombination and repair	Molecular Function: DNA binding (GO:0003677);; Cellular Component: nucleus (GO:0005634);; Biological Process: DNA replication (GO:0006260);; Biological Process: regulation of DNA replication (GO:0006275);; Molecular Function: DNA polymerase processivity factor activity (GO:0030337);;	K04802|2.9e-132|han:110872711|K04802 proliferating cell nuclear antigen | (RefSeq) proliferating cell nuclear antigen-like	DNA replication (ko03030);; Base excision repair (ko03410);; Nucleotide excision repair (ko03420);; Mismatch repair (ko03430)	[L]	Replication, recombination and repair	Proliferating cell nuclear antigen, C-terminal domain	Proliferating cell nuclear antigen OS=Nicotiana tabacum OX=4097 GN=PCNA PE=2 SV=1	L	Replication, recombination and repair	proliferating cell nuclear antigen-like [Camellia sinensis]	molecular function: binding (GO:0005488);; cellular component: cell (GO:0005623);; cellular component: organelle (GO:0043226);; cellular component: cell part (GO:0044464);; biological process: metabolic process (GO:0008152);; biological process: cellular process (GO:0009987);; biological process: biological regulation (GO:0065007);; molecular function: molecular function regulator (GO:0098772)
CSS0037104	CSS0037104	50.2592	4675	49.978	3780	51.8938	4244	66.1756	6990	60.9817	4784	65.0631	6304	6.41e-06	-0.325237	down	--	--	--	--	--	--	--	--	--	U	Intracellular trafficking, secretion, and vesicular transport	hypothetical protein HYC85_006631 [Camellia sinensis]	--
CSS0001241	CSS0001241	50.2252	2179	53.5904	1890	50.0993	1911	39.737	1958	42.1237	1541	40.1337	1814	0.000537784	0.316968	up	[J]	Translation, ribosomal structure and biogenesis	Molecular Function: translation elongation factor activity (GO:0003746);; Molecular Function: GTPase activity (GO:0003924);; Molecular Function: GTP binding (GO:0005525);;	K02358|5.5e-232|spen:107031013|K02358 elongation factor Tu | (RefSeq) elongation factor Tu, mitochondrial	Plant-pathogen interaction (ko04626)	[J]	Translation, ribosomal structure and biogenesis	Elongation factor Tu GTP binding domain	Elongation factor Tu, mitochondrial OS=Arabidopsis thaliana OX=3702 GN=TUFA PE=1 SV=1	J	Translation, ribosomal structure and biogenesis	elongation factor Tu, mitochondrial [Camellia sinensis]	molecular function: binding (GO:0005488);; biological process: metabolic process (GO:0008152);; biological process: cellular process (GO:0009987);; molecular function: catalytic activity (GO:0003824)
CSS0036919	CSS0036919	50.1754	1506	46.4823	1134	50.6869	1337	69.5152	2368	64.1945	1624	71.3677	2230	1.05e-06	-0.445959	down	--	--	Molecular Function: DNA binding (GO:0003677);; Cellular Component: nucleus (GO:0005634);;	K09422|3.4e-71|pop:7491994|K09422 transcription factor MYB, plant | (RefSeq) myb-related protein 308	--	[K]	Transcription	Myb-like DNA-binding domain	Transcription factor MYB123 OS=Actinidia chinensis var. chinensis OX=1590841 GN=MYB123 PE=1 SV=1	--	--	hypothetical protein TEA_004154 [Camellia sinensis var. sinensis]	molecular function: binding (GO:0005488);; cellular component: cell (GO:0005623);; cellular component: organelle (GO:0043226);; cellular component: cell part (GO:0044464)
CSS0039428	CSS0039428	50.0816	950	69.0641	1065	54.2845	905	36.3964	784	35.9832	576	44.3211	876	0.00101332	0.482177	up	--	--	Molecular Function: DNA binding (GO:0003677);; Cellular Component: nucleus (GO:0005634);;	K09422|3.6e-11|cpap:110825591|K09422 transcription factor MYB, plant | (RefSeq) transcription factor CPC isoform X1	--	--	--	Myb-like DNA-binding domain	Transcription factor CPC OS=Arabidopsis thaliana OX=3702 GN=CPC PE=1 SV=1	K	Transcription	MYB-like transcription factor ETC1 [Camellia sinensis]	molecular function: binding (GO:0005488);; cellular component: cell (GO:0005623);; cellular component: organelle (GO:0043226);; cellular component: cell part (GO:0044464)
CSS0033078	CSS0033078	50.0743	6093	56.5349	5593	52.433	5610	80.728	11155	66.5638	6830	69.9068	8860	4.56e-06	-0.42196	down	--	--	Molecular Function: zinc ion binding (GO:0008270);; Molecular Function: transferase activity, transferring acyl groups (GO:0016746);;	K10144|4.6e-134|vvi:100252623|K10144 RING finger and CHY zinc finger domain-containing protein 1 [EC:2.3.2.27] | (RefSeq) RING finger and CHY zinc finger domain-containing protein 1-like	Ubiquitin mediated proteolysis (ko04120)	[R]	General function prediction only	Zinc-ribbon	Probable E3 ubiquitin-protein ligase RZFP34 OS=Oryza sativa subsp. japonica OX=39947 GN=RZFP34 PE=2 SV=1	O	Posttranslational modification, protein turnover, chaperones	hypothetical protein HYC85_027310 [Camellia sinensis]	molecular function: binding (GO:0005488);; molecular function: catalytic activity (GO:0003824)
CSS0016695	CSS0016695	49.8795	2518	51.5525	2116	51.222	2274	38.5866	2212	36.8484	1569	38.4099	2020	2.72e-07	0.402403	up	[G]	Carbohydrate transport and metabolism	--	K11883|4.9e-38|bna:106417507|K11883 RNA-binding protein NOB1 | (RefSeq) uncharacterized protein LOC106417507	Ribosome biogenesis in eukaryotes (ko03008)	[G]	Carbohydrate transport and metabolism	pfkB family carbohydrate kinase	--	G	Carbohydrate transport and metabolism	uncharacterized protein LOC114273292 [Camellia sinensis]	--
CSS0043096	CSS0043096	49.8166	3338	52.9429	2884	53.1898	3133	37.2081	2831	38.7882	2192	35.6166	2486	1.81e-09	0.459242	up	[R]	General function prediction only	Biological Process: lipid catabolic process (GO:0016042);; Molecular Function: hydrolase activity (GO:0016787);;	K16815|1.8e-11|gsl:Gasu_03780|K16815 calcium-independent phospholipase A2-gamma | (RefSeq) hypothetical protein	--	[I]	Lipid transport and metabolism	Patatin-like phospholipase	Patatin-like protein 2 OS=Arabidopsis thaliana OX=3702 GN=PLP2 PE=1 SV=1	I	Lipid transport and metabolism	hypothetical protein HYC85_008507 [Camellia sinensis]	biological process: metabolic process (GO:0008152);; biological process: single-organism process (GO:0044699);; molecular function: catalytic activity (GO:0003824)
CSS0043464	CSS0043464	49.7398	4324	56.6155	4001	49.58	3790	66.9068	6605	72.4915	5314	65.6977	5949	1.84e-05	-0.373878	down	[L]	Replication, recombination and repair	Molecular Function: ubiquitin-protein transferase activity (GO:0004842);; Biological Process: cell surface receptor signaling pathway (GO:0007166);;	K03283|1.4e-18|ppp:112288540|K03283 heat shock 70kDa protein 1/2/6/8 | (RefSeq) uncharacterized protein LOC112288540	Spliceosome (ko03040);; Protein processing in endoplasmic reticulum (ko04141);; Endocytosis (ko04144)	[S]	Function unknown	Armadillo/beta-catenin-like repeat	U-box domain-containing protein 14 OS=Arabidopsis thaliana OX=3702 GN=PUB14 PE=1 SV=1	L	Replication, recombination and repair	U-box domain-containing protein 14 [Camellia sinensis]	molecular function: catalytic activity (GO:0003824);; biological process: cellular process (GO:0009987);; biological process: signaling (GO:0023052);; biological process: single-organism process (GO:0044699);; biological process: response to stimulus (GO:0050896);; biological process: biological regulation (GO:0065007)
CSS0049998	CSS0049998	49.179	2379	55.809	2195	52.6479	2239	40.9832	2251	43.003	1754	40.4739	2039	0.000588146	0.32114	up	[E]	Amino acid transport and metabolism	Molecular Function: serine-type carboxypeptidase activity (GO:0004185);;	K16297|2.9e-205|pop:7468117|K16297 serine carboxypeptidase-like clade II [EC:3.4.16.-] | (RefSeq) serine carboxypeptidase-like 26	--	[OE]	Posttranslational modification, protein turnover, chaperones;; Amino acid transport and metabolism	Serine carboxypeptidase	Serine carboxypeptidase-like 26 OS=Oryza sativa subsp. japonica OX=39947 GN=SCP26 PE=2 SV=1	O	Posttranslational modification, protein turnover, chaperones	serine carboxypeptidase-like 26 isoform X1 [Camellia sinensis]	molecular function: catalytic activity (GO:0003824);; biological process: metabolic process (GO:0008152)
CSS0004941	CSS0004941	48.9153	3826	61.3569	3901	50.5215	3474	62.2724	5530	69.4764	4582	72.203	5881	0.00591454	-0.316259	down	[G]	Carbohydrate transport and metabolism	Molecular Function: glycogen (starch) synthase activity (GO:0004373);; Cellular Component: amyloplast (GO:0009501);; Cellular Component: chloroplast (GO:0009507);; Biological Process: starch biosynthetic process (GO:0019252);;	K13679|7.4e-304|jre:108993773|K13679 granule-bound starch synthase [EC:2.4.1.242] | (RefSeq) granule-bound starch synthase 1, chloroplastic/amyloplastic-like	Starch and sucrose metabolism (ko00500)	--	--	Starch synthase catalytic domain	Granule-bound starch synthase 1, chloroplastic/amyloplastic OS=Manihot esculenta OX=3983 GN=WAXY PE=2 SV=1	H	Coenzyme transport and metabolism	granule-bound starch synthase 1, chloroplastic/amyloplastic-like [Camellia sinensis]	molecular function: catalytic activity (GO:0003824);; cellular component: cell (GO:0005623);; cellular component: organelle (GO:0043226);; cellular component: cell part (GO:0044464);; biological process: metabolic process (GO:0008152);; biological process: cellular process (GO:0009987);; biological process: single-organism process (GO:0044699)
CSS0019989	CSS0019989	48.817	606	57.8493	584	54.5878	596	36.4235	514	40.7186	427	36.3661	471	0.0016009	0.438477	up	--	--	Cellular Component: nucleosome (GO:0000786);; Molecular Function: DNA binding (GO:0003677);; Cellular Component: nucleus (GO:0005634);; Molecular Function: protein heterodimerization activity (GO:0046982);;	K11253|4.6e-59|adu:107470357|K11253 histone H3 | (RefSeq) histone H3.2	--	[B]	Chromatin structure and dynamics	Core histone H2A/H2B/H3/H4	Histone H3.2 OS=Arabidopsis thaliana OX=3702 GN=HTR2 PE=1 SV=2	B	Chromatin structure and dynamics	Histone superfamily protein [Theobroma cacao]	cellular component: cell (GO:0005623);; cellular component: macromolecular complex (GO:0032991);; cellular component: organelle (GO:0043226);; cellular component: organelle part (GO:0044422);; cellular component: cell part (GO:0044464);; molecular function: binding (GO:0005488)
CSS0015177	CSS0015177	48.6936	2459	37.8738	1555	40.3597	1792	74.443	4268	79.3481	3378	77.4998	4075	6.07e-17	-0.790683	down	--	--	Cellular Component: integral component of membrane (GO:0016021);; Molecular Function: transmembrane transporter activity (GO:0022857);;	K15283|1.4e-170|nta:107776420|K15283 solute carrier family 35, member E1 | (RefSeq) glucose-6-phosphate/phosphate translocator 2, chloroplastic-like	--	[GE]	Carbohydrate transport and metabolism;; Amino acid transport and metabolism	Triose-phosphate Transporter family	Glucose-6-phosphate/phosphate translocator 2, chloroplastic OS=Arabidopsis thaliana OX=3702 GN=GPT2 PE=2 SV=2	--	--	glucose-6-phosphate/phosphate translocator 2, chloroplastic-like [Camellia sinensis]	cellular component: membrane (GO:0016020);; cellular component: membrane part (GO:0044425);; molecular function: transporter activity (GO:0005215);; biological process: localization (GO:0051179)
CSS0043596	CSS0043596	48.6735	3930	49.8316	3271	51.9117	3685	70.7684	6489	63.2641	4308	59.2981	4987	0.000226652	-0.342072	down	--	--	Cellular Component: extracellular region (GO:0005576);; Cellular Component: cell wall (GO:0005618);; Biological Process: plant-type cell wall organization (GO:0009664);; Cellular Component: membrane (GO:0016020);;	K20628|1.4e-123|jcu:105640551|K20628 expansin | (RefSeq) expansin-A1	--	--	--	Expansin C-terminal domain	Expansin-A15 OS=Arabidopsis thaliana OX=3702 GN=EXPA15 PE=2 SV=2	S	Function unknown	expansin-A15-like [Camellia sinensis]	cellular component: extracellular region (GO:0005576);; cellular component: cell (GO:0005623);; cellular component: cell part (GO:0044464);; biological process: cellular process (GO:0009987);; biological process: cellular component organization or biogenesis (GO:0071840);; cellular component: membrane (GO:0016020)
CSS0025629	CSS0025629	48.6584	3273	48.2826	2640	52.4239	3100	40.732	3111	41.9674	2381	41.9381	2938	0.0039121	0.249514	up	[G]	Carbohydrate transport and metabolism	Molecular Function: hydrolase activity, hydrolyzing O-glycosyl compounds (GO:0004553);; Biological Process: carbohydrate metabolic process (GO:0005975);;	K05349|2.7e-309|mdm:103453963|K05349 beta-glucosidase [EC:3.2.1.21] | (RefSeq) uncharacterized protein LOC103453963 isoform X1	Cyanoamino acid metabolism (ko00460);; Starch and sucrose metabolism (ko00500);; Phenylpropanoid biosynthesis (ko00940)	--	--	Glycosyl hydrolase family 3 N terminal domain	Beta-xylosidase/alpha-L-arabinofuranosidase 2 OS=Medicago sativa subsp. varia OX=36902 GN=Xyl2 PE=2 SV=1	G	Carbohydrate transport and metabolism	uncharacterized protein LOC114302309 [Camellia sinensis]	molecular function: catalytic activity (GO:0003824);; biological process: metabolic process (GO:0008152)
CSS0002573	CSS0002573	48.6129	3992	45.0416	3007	52.4881	3789	34.7376	3239	34.9619	2421	38.5567	3298	3.81e-06	0.407714	up	[L]	Replication, recombination and repair	Molecular Function: DNA binding (GO:0003677);; Molecular Function: DNA helicase activity (GO:0003678);; Molecular Function: ATP binding (GO:0005524);; Cellular Component: nucleus (GO:0005634);; Biological Process: DNA replication initiation (GO:0006270);; Cellular Component: MCM complex (GO:0042555);;	K02210|0.0e+00|hbr:110657791|K02210 DNA replication licensing factor MCM7 [EC:3.6.4.12] | (RefSeq) DNA replication licensing factor MCM7	DNA replication (ko03030)	[L]	Replication, recombination and repair	MCM P-loop domain	DNA replication licensing factor MCM7 OS=Oryza sativa subsp. japonica OX=39947 GN=MCM7 PE=2 SV=1	L	Replication, recombination and repair	DNA replication licensing factor MCM7 isoform X1 [Camellia sinensis]	molecular function: binding (GO:0005488);; molecular function: catalytic activity (GO:0003824);; cellular component: cell (GO:0005623);; cellular component: organelle (GO:0043226);; cellular component: cell part (GO:0044464);; biological process: metabolic process (GO:0008152);; biological process: cellular process (GO:0009987);; cellular component: macromolecular complex (GO:0032991)
CSS0011876	CSS0011876	48.3907	3165	44.4716	2365	49.798	2864	36.1714	2687	36.7876	2029	36.5754	2492	1.4e-05	0.362419	up	--	--	Molecular Function: AT DNA binding (GO:0003680);; Cellular Component: nucleus (GO:0005634);;	--	--	--	--	Plants and Prokaryotes Conserved (PCC) domain	AT-hook motif nuclear-localized protein 11 OS=Arabidopsis thaliana OX=3702 GN=AHL11 PE=2 SV=1	K	Transcription	AT-hook motif nuclear-localized protein 9-like isoform X1 [Camellia sinensis]	molecular function: binding (GO:0005488);; cellular component: cell (GO:0005623);; cellular component: organelle (GO:0043226);; cellular component: cell part (GO:0044464)
CSS0043896	CSS0043896	48.3039	3103	47.3345	2472	47.0848	2659	59.5744	4345	57.3849	3108	58.5162	3915	0.000220503	-0.28603	down	[G]	Carbohydrate transport and metabolism	Cellular Component: integral component of membrane (GO:0016021);; Molecular Function: transmembrane transporter activity (GO:0022857);;	K08193|7.2e-247|oeu:111369695|K08193 MFS transporter, ACS family, solute carrier family 17 (sodium-dependent inorganic phosphate cotransporter), other | (RefSeq) sodium-dependent phosphate transport protein 1, chloroplastic-like isoform X1	--	[G]	Carbohydrate transport and metabolism	Major Facilitator Superfamily	Sodium-dependent phosphate transport protein 1, chloroplastic OS=Arabidopsis thaliana OX=3702 GN=ANTR1 PE=1 SV=1	G	Carbohydrate transport and metabolism	sodium-dependent phosphate transport protein 1, chloroplastic-like [Camellia sinensis]	cellular component: membrane (GO:0016020);; cellular component: membrane part (GO:0044425);; molecular function: transporter activity (GO:0005215);; biological process: localization (GO:0051179)
CSS0033713	CSS0033713	48.2886	3026	38.3228	1953	53.8648	2968	31.0312	2209	30.3171	1602	38.8935	2539	0.00244554	0.423996	up	--	--	Cellular Component: endoplasmic reticulum membrane (GO:0005789);; Cellular Component: integral component of membrane (GO:0016021);;	--	--	--	--	Pollen protein Ole e 1 like	Proline-rich protein 4 OS=Arabidopsis thaliana OX=3702 GN=PRP4 PE=2 SV=1	S	Function unknown	proline-rich protein 4-like [Camellia sinensis]	cellular component: cell (GO:0005623);; cellular component: membrane (GO:0016020);; cellular component: organelle (GO:0043226);; cellular component: organelle part (GO:0044422);; cellular component: membrane part (GO:0044425);; cellular component: cell part (GO:0044464)
CSS0013271	CSS0013271	48.1156	1140	47.9231	923	49.2916	1027	60.8917	1638	64.0387	1279	61.4873	1517	0.000739203	-0.335166	down	--	--	--	--	--	--	--	--	Protein PROTON GRADIENT REGULATION 5, chloroplastic OS=Arabidopsis thaliana OX=3702 GN=PGR5 PE=1 SV=1	S	Function unknown	hypothetical protein HYC85_019583 [Camellia sinensis]	--
CSS0034713	CSS0034713	48.1143	2182	46.8667	1728	45.6932	1822	58.8151	3028	53.7875	2057	60.239	2845	0.00376251	-0.280448	down	--	--	Cellular Component: chloroplast (GO:0009507);;	K18342|1.4e-37|jre:109019778|K18342 OTU domain-containing protein 6 [EC:3.4.19.12] | (RefSeq) OVARIAN TUMOR DOMAIN-containing deubiquitinating enzyme 4-like isoform X1	--	[TO]	Signal transduction mechanisms;; Posttranslational modification, protein turnover, chaperones	OTU-like cysteine protease	OVARIAN TUMOR DOMAIN-containing deubiquitinating enzyme 4 OS=Arabidopsis thaliana OX=3702 GN=OTU4 PE=1 SV=1	O	Posttranslational modification, protein turnover, chaperones	OTU domain-containing protein At3g57810 isoform X2 [Camellia sinensis]	cellular component: cell (GO:0005623);; cellular component: organelle (GO:0043226);; cellular component: cell part (GO:0044464)
CSS0018512	CSS0018512	48.0864	2605	46.7593	2059	44.8256	2135	36.3642	2237	39.9998	1827	36.822	2078	0.00333963	0.287118	up	--	--	Biological Process: lipid metabolic process (GO:0006629);; Cellular Component: integral component of membrane (GO:0016021);;	K10258|5.8e-164|qsu:112027661|K10258 very-long-chain enoyl-CoA reductase [EC:1.3.1.93] | (RefSeq) very-long-chain enoyl-CoA reductase	Fatty acid elongation (ko00062);; Biosynthesis of unsaturated fatty acids (ko01040);; Fatty acid metabolism (ko01212)	[I]	Lipid transport and metabolism	3-oxo-5-alpha-steroid 4-dehydrogenase	Very-long-chain enoyl-CoA reductase OS=Arabidopsis thaliana OX=3702 GN=ECR PE=1 SV=1	I	Lipid transport and metabolism	hypothetical protein HYC85_000781 [Camellia sinensis]	biological process: metabolic process (GO:0008152);; biological process: single-organism process (GO:0044699);; cellular component: membrane (GO:0016020);; cellular component: membrane part (GO:0044425)
Camellia_sinensis_newGene_25800	--	48.0646	2563	49.8279	2267	40.2676	2129	53.1665	3649	45.9255	2554	64.2187	3457	0.00473556	-0.281605	down	[J]	Translation, ribosomal structure and biogenesis	Molecular Function: RNA binding (GO:0003723);;	K12897|2.1e-28|pop:7458189|K12897 transformer-2 protein | (RefSeq) serine/arginine-rich splicing factor SR45a	Spliceosome (ko03040)	[K]	Transcription	RNA recognition motif. (a.k.a. RRM, RBD, or RNP domain)	Serine/arginine-rich splicing factor SR45a OS=Arabidopsis thaliana OX=3702 GN=SR45A PE=1 SV=1	A	RNA processing and modification	serine/arginine-rich splicing factor SR45a [Camellia sinensis]	molecular function: binding (GO:0005488)
CSS0004684	CSS0004684	48.0159	2124	45.8447	1649	41.4465	1612	31.363	1576	26.2882	981	36.5612	1685	0.000316074	0.460953	up	[T]	Signal transduction mechanisms	Biological Process: chlorophyll catabolic process (GO:0015996);; Molecular Function: chlorophyllase activity (GO:0047746);;	K08099|2.3e-96|vvi:100243499|K08099 chlorophyllase [EC:3.1.1.14] | (RefSeq) chlorophyllase-1	Porphyrin and chlorophyll metabolism (ko00860)	--	--	Chlorophyllase	Chlorophyllase-1, chloroplastic OS=Citrus unshiu OX=55188 PE=2 SV=1	S	Function unknown	chlorophyllase-1, chloroplastic-like [Camellia sinensis]	biological process: metabolic process (GO:0008152);; biological process: cellular process (GO:0009987);; biological process: single-organism process (GO:0044699);; molecular function: catalytic activity (GO:0003824)
CSS0015155	CSS0015155	47.8674	1751	53.7047	1597	49.3786	1588	62.2264	2585	63.5324	1960	68.3526	2604	0.000310531	-0.34169	down	--	--	Molecular Function: DNA binding (GO:0003677);; Molecular Function: transcription factor activity, sequence-specific DNA binding (GO:0003700);; Cellular Component: nucleus (GO:0005634);;	K09286|9.1e-53|vvi:100243603|K09286 EREBP-like factor | (RefSeq) ethylene-responsive transcription factor-like	--	--	--	AP2 domain	Ethylene-responsive transcription factor 4 OS=Arabidopsis thaliana OX=3702 GN=ERF4 PE=1 SV=1	K	Transcription	hypothetical protein HYC85_001447 [Camellia sinensis]	molecular function: binding (GO:0005488);; molecular function: nucleic acid binding transcription factor activity (GO:0001071);; biological process: biological regulation (GO:0065007);; cellular component: cell (GO:0005623);; cellular component: organelle (GO:0043226);; cellular component: cell part (GO:0044464)
CSS0010595	CSS0010595	47.6529	517	48.6655	430	50.8138	485	29.6146	365	25.5796	234	28.5632	323	1.51e-07	0.68876	up	--	--	Molecular Function: DNA binding (GO:0003677);; Cellular Component: nucleus (GO:0005634);; Cellular Component: host cell nucleus (GO:0042025);; Molecular Function: metal ion binding (GO:0046872);;	K20641|1.8e-06|cvr:CHLNCDRAFT_59250|K20641 Rho GTPase-activating protein 20 | (RefSeq) hypothetical protein	--	--	--	SBP domain	Squamosa promoter-binding protein 1 OS=Antirrhinum majus OX=4151 GN=SBP1 PE=2 SV=1	K	Transcription	squamosa promoter-binding protein 1-like [Camellia sinensis]	molecular function: binding (GO:0005488);; cellular component: cell (GO:0005623);; cellular component: organelle (GO:0043226);; cellular component: cell part (GO:0044464);; cellular component: other organism (GO:0044215);; cellular component: other organism part (GO:0044217)
CSS0031509	CSS0031509	47.6374	3944	45.8565	3087	47.9431	3490	56.8422	5344	55.7433	3892	62.3093	5374	0.000375336	-0.292583	down	[T]	Signal transduction mechanisms	Biological Process: phosphorelay signal transduction system (GO:0000160);; Cellular Component: nucleus (GO:0005634);;	K12130|4.1e-207|vvi:100853219|K12130 pseudo-response regulator 5 | (RefSeq) two-component response regulator-like APRR5	Circadian rhythm - plant (ko04712)	[K]	Transcription	Response regulator receiver domain	Two-component response regulator-like APRR5 OS=Arabidopsis thaliana OX=3702 GN=APRR5 PE=1 SV=2	K	Transcription	two-component response regulator-like APRR5 [Camellia sinensis]	biological process: cellular process (GO:0009987);; biological process: signaling (GO:0023052);; biological process: single-organism process (GO:0044699);; biological process: response to stimulus (GO:0050896);; biological process: biological regulation (GO:0065007);; cellular component: cell (GO:0005623);; cellular component: organelle (GO:0043226);; cellular component: cell part (GO:0044464)
CSS0047397	CSS0047397	47.616	2018	48.1733	1660	48.224	1797	40.7831	1963	39.0021	1394	40.0825	1769	0.00906486	0.250618	up	[J]	Translation, ribosomal structure and biogenesis	Molecular Function: translation initiation factor activity (GO:0003743);; Cellular Component: nucleolus (GO:0005730);; Cellular Component: cytoplasm (GO:0005737);; Biological Process: mature ribosome assembly (GO:0042256);; Biological Process: ribosomal large subunit biogenesis (GO:0042273);; Molecular Function: ribosome binding (GO:0043022);; Molecular Function: ribosomal large subunit binding (…	K03264|1.6e-95|jre:108979950|K03264 translation initiation factor 6 | (RefSeq) eukaryotic translation initiation factor 6-2	Ribosome biogenesis in eukaryotes (ko03008)	[J]	Translation, ribosomal structure and biogenesis	eIF-6 family	Eukaryotic translation initiation factor 6-2 OS=Arabidopsis thaliana OX=3702 GN=EIF6-2 PE=2 SV=1	J	Translation, ribosomal structure and biogenesis	eukaryotic translation initiation factor 6-2-like [Camellia sinensis]	molecular function: binding (GO:0005488);; biological process: metabolic process (GO:0008152);; biological process: cellular process (GO:0009987);; cellular component: cell (GO:0005623);; cellular component: organelle (GO:0043226);; cellular component: organelle part (GO:0044422);; cellular component: cell part (GO:0044464);; biological process: cellular component organization or biogenesis (GO:0…
CSS0044082	CSS0044082	47.5877	1574	41.6732	1120	41.6574	1211	56.4003	2118	53.4944	1492	56.2228	1936	0.00395651	-0.317323	down	[I]	Lipid transport and metabolism	Molecular Function: iron ion binding (GO:0005506);; Biological Process: lipid biosynthetic process (GO:0008610);; Cellular Component: integral component of membrane (GO:0016021);; Molecular Function: oxidoreductase activity (GO:0016491);;	K15746|1.8e-133|nta:107809222|K15746 beta-carotene 3-hydroxylase [EC:1.14.15.24] | (RefSeq) CrtR-b1; beta-carotene hydroxylase 2, chloroplastic-like	Carotenoid biosynthesis (ko00906)	--	--	Fatty acid hydroxylase superfamily	Beta-carotene hydroxylase 2, chloroplastic OS=Capsicum annuum OX=4072 GN=CA2 PE=1 SV=2	S	Function unknown	beta-carotene hydroxylase 2, chloroplastic-like isoform X1 [Camellia sinensis]	molecular function: binding (GO:0005488);; biological process: metabolic process (GO:0008152);; biological process: single-organism process (GO:0044699);; cellular component: membrane (GO:0016020);; cellular component: membrane part (GO:0044425);; molecular function: catalytic activity (GO:0003824)
CSS0043457	CSS0043457	47.3099	1991	49.4293	1691	51.1551	1893	39.5947	1892	41.1141	1459	40.1817	1762	0.00361821	0.275142	up	--	--	Biological Process: formation of cytoplasmic translation initiation complex (GO:0001732);; Molecular Function: translation initiation factor activity (GO:0003743);; Cellular Component: eukaryotic translation initiation factor 3 complex (GO:0005852);; Cellular Component: eukaryotic 43S preinitiation complex (GO:0016282);; Molecular Function: translation initiation factor binding (GO:0031369);; Cel…	K03249|8.1e-144|han:110904924|K03249 translation initiation factor 3 subunit F | (RefSeq) eukaryotic translation initiation factor 3 subunit F-like	RNA transport (ko03013)	[J]	Translation, ribosomal structure and biogenesis	Maintenance of mitochondrial structure and function	Eukaryotic translation initiation factor 3 subunit F OS=Arabidopsis thaliana OX=3702 GN=TIF3F1 PE=1 SV=1	J	Translation, ribosomal structure and biogenesis	hypothetical protein TEA_000791 [Camellia sinensis var. sinensis]	biological process: cellular process (GO:0009987);; biological process: cellular component organization or biogenesis (GO:0071840);; molecular function: binding (GO:0005488);; biological process: metabolic process (GO:0008152);; cellular component: cell (GO:0005623);; cellular component: macromolecular complex (GO:0032991);; cellular component: cell part (GO:0044464)
CSS0009981	CSS0009981	46.975	1113	42.281	814	47.9694	999	36.5814	984	27.2866	545	33.8372	835	0.00226107	0.425157	up	--	--	--	--	--	--	--	cAMP-regulated phosphoprotein/endosulfine conserved region	--	S	Function unknown	uncharacterized protein LOC114315163 [Camellia sinensis]	--
Camellia_sinensis_newGene_22364	--	46.956	4518	56.2089	4007	42.5485	3867	62.8601	6903	74.1503	5181	76.7808	7245	8.86e-08	-0.44447	down	--	--	--	--	--	--	--	--	--	--	--	--	--
CSS0032880	CSS0032880	46.8534	1201	42.6082	888	44.918	1013	54.4192	1584	56.098	1213	60.1389	1606	0.0040265	-0.317987	down	--	--	--	--	--	--	--	--	--	--	--	uncharacterized protein LOC114309608 [Camellia sinensis]	--
CSS0047619	CSS0047619	46.7657	3339	45.0702	2616	48.0104	3014	34.2019	2773	36.7692	2214	37.2245	2768	1.19e-05	0.35346	up	--	--	Molecular Function: actin binding (GO:0003779);;	K20478|2.5e-06|tcc:18606657|K20478 golgin subfamily B member 1 | (RefSeq) golgin subfamily B member 1	--	--	--	KIP1-like protein	Protein NETWORKED 4A OS=Arabidopsis thaliana OX=3702 GN=NET4A PE=2 SV=1	--	--	protein NETWORKED 4A-like [Camellia sinensis]	molecular function: binding (GO:0005488)
CSS0024858	CSS0024858	46.1807	2951	41.5818	2161	45.3776	2550	36.6434	2659	36.9156	1990	35.292	2349	0.00375677	0.275697	up	[J]	Translation, ribosomal structure and biogenesis	Molecular Function: arginine-tRNA ligase activity (GO:0004814);; Molecular Function: ATP binding (GO:0005524);; Cellular Component: cytoplasm (GO:0005737);; Biological Process: arginyl-tRNA aminoacylation (GO:0006420);;	K01887|1.3e-282|sind:105159081|K01887 arginyl-tRNA synthetase [EC:6.1.1.19] | (RefSeq) arginine--tRNA ligase, cytoplasmic isoform X1	Aminoacyl-tRNA biosynthesis (ko00970)	[J]	Translation, ribosomal structure and biogenesis	tRNA synthetases class I (R)	Arginine--tRNA ligase, chloroplastic/mitochondrial OS=Arabidopsis thaliana OX=3702 GN=EMB1027 PE=1 SV=1	J	Translation, ribosomal structure and biogenesis	arginine--tRNA ligase, cytoplasmic-like isoform X2 [Camellia sinensis]	molecular function: catalytic activity (GO:0003824);; molecular function: binding (GO:0005488);; cellular component: cell (GO:0005623);; cellular component: cell part (GO:0044464);; biological process: metabolic process (GO:0008152);; biological process: cellular process (GO:0009987);; biological process: single-organism process (GO:0044699)
CSS0041301	CSS0041301	46.1193	3023	45.57	2428	46.8893	2702	38.7454	2884	38.6581	2137	39.0528	2666	0.00414664	0.240512	up	[M]	Cell wall/membrane/envelope biogenesis	Molecular Function: protein serine/threonine kinase activity (GO:0004674);; Molecular Function: ATP binding (GO:0005524);; Cellular Component: integral component of membrane (GO:0016021);;	K01180|5.7e-74|cmax:111487562|K01180 endo-1,3(4)-beta-glucanase [EC:3.2.1.6] | (RefSeq) uncharacterized protein LOC111487562	--	[T]	Signal transduction mechanisms	Protein kinase domain	Probable serine/threonine-protein kinase At1g01540 OS=Arabidopsis thaliana OX=3702 GN=At1g01540 PE=1 SV=2	T	Signal transduction mechanisms	probable serine/threonine-protein kinase At1g01540 [Camellia sinensis]	molecular function: catalytic activity (GO:0003824);; biological process: metabolic process (GO:0008152);; biological process: cellular process (GO:0009987);; molecular function: binding (GO:0005488);; cellular component: membrane (GO:0016020);; cellular component: membrane part (GO:0044425)
CSS0014324	CSS0014324	45.7262	2513	46.3213	2069	47.3107	2286	53.2943	3326	54.7614	2538	63.7498	3649	0.00645189	-0.283074	down	--	--	Molecular Function: UDP-glycosyltransferase activity (GO:0008194);;	K22950|3.7e-117|fve:101295404|K22950 acylphloroglucinol glucosyltransferase [EC:2.4.1.358] | (RefSeq) anthocyanidin 3-O-glucosyltransferase 2-like	--	[GC]	Carbohydrate transport and metabolism;; Energy production and conversion	UDP-glucoronosyl and UDP-glucosyl transferase	Putative UDP-glucose flavonoid 3-O-glucosyltransferase 3 OS=Fragaria ananassa OX=3747 GN=GT3 PE=2 SV=1	--	--	anthocyanidin 3-O-glucosyltransferase 2-like [Camellia sinensis]	molecular function: catalytic activity (GO:0003824)
CSS0017104	CSS0017104	45.6151	3544	43.7887	2766	44.6481	3050	54.7891	4833	53.8194	3526	59.1283	4784	0.000104998	-0.308901	down	[T]	Signal transduction mechanisms	Biological Process: phosphorelay signal transduction system (GO:0000160);; Cellular Component: nucleus (GO:0005634);;	K12130|4.1e-207|vvi:100853219|K12130 pseudo-response regulator 5 | (RefSeq) two-component response regulator-like APRR5	Circadian rhythm - plant (ko04712)	[K]	Transcription	Response regulator receiver domain	Two-component response regulator-like APRR5 OS=Arabidopsis thaliana OX=3702 GN=APRR5 PE=1 SV=2	K	Transcription	two-component response regulator-like APRR5 [Camellia sinensis]	biological process: cellular process (GO:0009987);; biological process: signaling (GO:0023052);; biological process: single-organism process (GO:0044699);; biological process: response to stimulus (GO:0050896);; biological process: biological regulation (GO:0065007);; cellular component: cell (GO:0005623);; cellular component: organelle (GO:0043226);; cellular component: cell part (GO:0044464)
CSS0031098	CSS0031098	45.4179	2203	47.9558	1891	50.0434	2134	63.478	3496	55.3099	2262	57.6853	2914	0.0053649	-0.282556	down	[R]	General function prediction only	Biological Process: nitrogen compound metabolic process (GO:0006807);; Molecular Function: hydrolase activity, acting on carbon-nitrogen (but not peptide) bonds (GO:0016810);;	K13035|4.5e-181|cic:CICLE_v10028755mg|K13035 beta-cyano-L-alanine hydratase/nitrilase [EC:3.5.5.4 4.2.1.65] | (RefSeq) hypothetical protein	Cyanoamino acid metabolism (ko00460)	[E]	Amino acid transport and metabolism	Carbon-nitrogen hydrolase	Bifunctional nitrilase/nitrile hydratase NIT4A OS=Nicotiana tabacum OX=4097 GN=NIT4A PE=2 SV=1	E	Amino acid transport and metabolism	nitrilase [Camellia sinensis]	biological process: metabolic process (GO:0008152);; molecular function: catalytic activity (GO:0003824)
CSS0042137	CSS0042137	45.337	1400	43.6138	1095	44.895	1219	36.4185	1277	35.9323	936	34.5584	1112	0.00466993	0.302166	up	[J]	Translation, ribosomal structure and biogenesis	Molecular Function: structural constituent of ribosome (GO:0003735);; Cellular Component: ribosome (GO:0005840);; Biological Process: translation (GO:0006412);; Molecular Function: rRNA binding (GO:0019843);;	K02933|2.7e-100|vvi:100263647|K02933 large subunit ribosomal protein L6 | (RefSeq) 50S ribosomal protein L6, chloroplastic	Ribosome (ko03010)	[J]	Translation, ribosomal structure and biogenesis	Ribosomal protein L6	50S ribosomal protein L6, chloroplastic OS=Arabidopsis thaliana OX=3702 GN=RPL6 PE=2 SV=1	J	Translation, ribosomal structure and biogenesis	50S ribosomal protein L6, chloroplastic [Camellia sinensis]	molecular function: structural molecule activity (GO:0005198);; cellular component: cell (GO:0005623);; cellular component: macromolecular complex (GO:0032991);; cellular component: organelle (GO:0043226);; cellular component: cell part (GO:0044464);; biological process: metabolic process (GO:0008152);; biological process: cellular process (GO:0009987);; molecular function: binding (GO:0005488)
CSS0024760	CSS0024760	45.1458	693	41.3409	516	47.6671	643	140.741	2452	156.711	2028	116.996	1870	1.33e-41	-1.43101	down	--	--	Molecular Function: molecular_function (GO:0003674);; Molecular Function: binding (GO:0005488);; Molecular Function: protein binding (GO:0005515);; Molecular Function: chaperone binding (GO:0051087);;	--	--	[O]	Posttranslational modification, protein turnover, chaperones	--	--	O	Posttranslational modification, protein turnover, chaperones	hypothetical protein TEA_000735 [Camellia sinensis var. sinensis]	molecular function: binding (GO:0005488)
CSS0037535	CSS0037535	44.8652	3881	48.2252	3392	48.1335	3661	58.3256	5730	53.0036	3867	60.8558	5484	0.00239503	-0.272915	down	--	--	Molecular Function: transcription factor activity, sequence-specific DNA binding (GO:0003700);; Cellular Component: nucleus (GO:0005634);; Cellular Component: host cell nucleus (GO:0042025);; Molecular Function: sequence-specific DNA binding (GO:0043565);;	K09419|8.3e-90|zju:107425896|K09419 heat shock transcription factor, other eukaryote | (RefSeq) heat stress transcription factor A-7a-like	--	[K]	Transcription	--	Heat stress transcription factor A-2b OS=Oryza sativa subsp. japonica OX=39947 GN=HSFA2B PE=2 SV=1	K	Transcription	hypothetical protein HYC85_031305 [Camellia sinensis]	molecular function: nucleic acid binding transcription factor activity (GO:0001071);; biological process: biological regulation (GO:0065007);; cellular component: cell (GO:0005623);; cellular component: organelle (GO:0043226);; cellular component: cell part (GO:0044464);; cellular component: other organism (GO:0044215);; cellular component: other organism part (GO:0044217);; molecular function: b…
CSS0033566	CSS0033566	44.3601	3497	39.5298	2533	41.0791	2847	30.2445	2707	29.3864	1954	24.2689	1993	3.12e-07	0.526179	up	[QV]	Secondary metabolites biosynthesis, transport and catabolism;; Defense mechanisms	Molecular Function: monooxygenase activity (GO:0004497);; Molecular Function: iron ion binding (GO:0005506);; Cellular Component: integral component of membrane (GO:0016021);; Molecular Function: oxidoreductase activity, acting on paired donors, with incorporation or reduction of molecular oxygen (GO:0016705);; Molecular Function: heme binding (GO:0020037);;	K15398|2.9e-267|vvi:100247907|K15398 fatty acid omega-hydroxylase [EC:1.14.-.-] | (RefSeq) cytochrome P450 86A22	Cutin, suberine and wax biosynthesis (ko00073)	[QI]	Secondary metabolites biosynthesis, transport and catabolism;; Lipid transport and metabolism	Cytochrome P450	Cytochrome P450 86A22 OS=Petunia hybrida OX=4102 GN=CYP86A22 PE=1 SV=1	Q	Secondary metabolites biosynthesis, transport and catabolism	cytochrome P450 86A22-like [Camellia sinensis]	molecular function: catalytic activity (GO:0003824);; biological process: metabolic process (GO:0008152);; biological process: single-organism process (GO:0044699);; molecular function: binding (GO:0005488);; cellular component: membrane (GO:0016020);; cellular component: membrane part (GO:0044425)
CSS0031915	CSS0031915	43.8651	2642	35.4604	1736	38.1279	2019	31.3971	2147	31.3047	1590	25.8395	1621	0.0044464	0.366561	up	[QV]	Secondary metabolites biosynthesis, transport and catabolism;; Defense mechanisms	Molecular Function: monooxygenase activity (GO:0004497);; Molecular Function: iron ion binding (GO:0005506);; Cellular Component: integral component of membrane (GO:0016021);; Molecular Function: oxidoreductase activity, acting on paired donors, with incorporation or reduction of molecular oxygen (GO:0016705);; Molecular Function: heme binding (GO:0020037);;	K21995|2.2e-245|sind:105179689|K21995 cytochrome P450 family 77 subfamily A [EC:1.14.-.-] | (RefSeq) cytochrome P450 77A2-like	Cutin, suberine and wax biosynthesis (ko00073)	[Q]	Secondary metabolites biosynthesis, transport and catabolism	Cytochrome P450	Cytochrome P450 77A2 OS=Solanum melongena OX=4111 GN=CYP77A2 PE=2 SV=1	Q	Secondary metabolites biosynthesis, transport and catabolism	cytochrome P450 77A2-like [Camellia sinensis]	molecular function: catalytic activity (GO:0003824);; biological process: metabolic process (GO:0008152);; biological process: single-organism process (GO:0044699);; molecular function: binding (GO:0005488);; cellular component: membrane (GO:0016020);; cellular component: membrane part (GO:0044425)
CSS0032849	CSS0032849	43.767	1664	39.3342	1216	40.6272	1358	31.5596	1363	33.3727	1070	33.1374	1312	0.00373545	0.313221	up	[E]	Amino acid transport and metabolism	Biological Process: polyamine biosynthetic process (GO:0006596);; Molecular Function: transferase activity (GO:0016740);;	K00797|1.6e-171|hbr:110637495|K00797 spermidine synthase [EC:2.5.1.16] | (RefSeq) spermine synthase-like isoform X1	Cysteine and methionine metabolism (ko00270);; Arginine and proline metabolism (ko00330);; Glutathione metabolism (ko00480)	[E]	Amino acid transport and metabolism	Spermine/spermidine synthase domain	Spermine synthase OS=Arabidopsis thaliana OX=3702 GN=SPMS PE=1 SV=1	H	Coenzyme transport and metabolism	spermine synthase-like [Camellia sinensis]	biological process: metabolic process (GO:0008152);; biological process: cellular process (GO:0009987);; molecular function: catalytic activity (GO:0003824)
CSS0030452	CSS0030452	43.5905	2076	41.2445	1597	41.385	1733	49.5892	2682	52.5139	2109	50.77	2518	0.00604426	-0.260804	down	[V]	Defense mechanisms	Molecular Function: ATP binding (GO:0005524);; Molecular Function: ATPase activity (GO:0016887);;	K12608|2.2e-141|dcr:108222708|K12608 CCR4-NOT complex subunit CAF16 | (RefSeq) ABC transporter I family member 19	RNA degradation (ko03018)	[RK]	General function prediction only;; Transcription	ABC transporter	ABC transporter I family member 19 OS=Arabidopsis thaliana OX=3702 GN=ABCI19 PE=2 SV=1	K	Transcription	ABC transporter I family member 21-like [Camellia sinensis]	molecular function: binding (GO:0005488);; molecular function: catalytic activity (GO:0003824)
CSS0028243	CSS0028243	43.4457	2932	44.5053	2442	46.7901	2777	55.2834	4237	53.6529	3054	52.9924	3725	0.0022932	-0.254648	down	--	--	--	--	--	[Z]	Cytoskeleton	Interferon-related developmental regulator (IFRD)	--	Z	Cytoskeleton	interferon-related developmental regulator 1-like isoform X1 [Camellia sinensis]	--
CSS0040673	CSS0040673	43.1677	2299	44.7693	1938	46.785	2191	35.0554	2120	37.3422	1677	37.6977	2091	0.00309679	0.276126	up	[E]	Amino acid transport and metabolism	Molecular Function: indole-3-glycerol-phosphate synthase activity (GO:0004425);; Biological Process: tryptophan metabolic process (GO:0006568);;	K01609|5.5e-175|vvi:100251045|K01609 indole-3-glycerol phosphate synthase [EC:4.1.1.48] | (RefSeq) indole-3-glycerol phosphate synthase, chloroplastic	Phenylalanine, tyrosine and tryptophan biosynthesis (ko00400);; Biosynthesis of amino acids (ko01230)	[E]	Amino acid transport and metabolism	Indole-3-glycerol phosphate synthase	Indole-3-glycerol phosphate synthase, chloroplastic OS=Arabidopsis thaliana OX=3702 GN=IGPS PE=1 SV=2	E	Amino acid transport and metabolism	indole-3-glycerol phosphate synthase, chloroplastic-like isoform X1 [Camellia sinensis]	molecular function: catalytic activity (GO:0003824);; biological process: metabolic process (GO:0008152);; biological process: cellular process (GO:0009987);; biological process: single-organism process (GO:0044699)
CSS0028721	CSS0028721	42.9951	2626	45.8943	2279	45.2626	2431	54.8224	3802	64.4198	3318	52.9974	3371	0.00130415	-0.335254	down	[S]	Function unknown	--	K15015|4.5e-15|aip:107609646|K15015 solute carrier family 32 (vesicular inhibitory amino acid transporter) | (RefSeq) uncharacterized protein LOC107609646 isoform X1	--	--	--	--	IQ domain-containing protein IQM4 OS=Arabidopsis thaliana OX=3702 GN=IQM4 PE=2 SV=1	S	Function unknown	IQ domain-containing protein IQM1-like isoform X1 [Camellia sinensis]	--
CSS0015088	CSS0015088	42.5764	2166	38.7623	1604	35.2909	1579	53.4511	3088	55.5864	2385	49.2318	2609	0.000136066	-0.404168	down	[R]	General function prediction only	Molecular Function: hydrolase activity (GO:0016787);;	K14664|6.6e-185|qsu:111993955|K14664 IAA-amino acid hydrolase [EC:3.5.1.-] | (RefSeq) IAA-amino acid hydrolase ILR1-like 1	--	--	--	Peptidase family M20/M25/M40	IAA-amino acid hydrolase ILR1-like 1 OS=Oryza sativa subsp. indica OX=39946 GN=ILL1 PE=2 SV=1	G	Carbohydrate transport and metabolism	IAA-amino acid hydrolase ILR1-like 1 [Camellia sinensis]	molecular function: catalytic activity (GO:0003824)
CSS0020149	CSS0020149	42.5166	2655	46.3886	2355	43.5921	2393	36.044	2556	32.2153	1697	32.5913	2120	5.65e-05	0.368823	up	[G]	Carbohydrate transport and metabolism	Molecular Function: hydrolase activity, hydrolyzing O-glycosyl compounds (GO:0004553);; Biological Process: carbohydrate metabolic process (GO:0005975);;	K05349|1.5e-302|oeu:111391295|K05349 beta-glucosidase [EC:3.2.1.21] | (RefSeq) uncharacterized protein LOC111391295 isoform X1	Cyanoamino acid metabolism (ko00460);; Starch and sucrose metabolism (ko00500);; Phenylpropanoid biosynthesis (ko00940)	--	--	Glycosyl hydrolase family 3 N terminal domain	Beta-xylosidase/alpha-L-arabinofuranosidase 2 OS=Medicago sativa subsp. varia OX=36902 GN=Xyl2 PE=2 SV=1	G	Carbohydrate transport and metabolism	uncharacterized protein LOC114271165 [Camellia sinensis]	molecular function: catalytic activity (GO:0003824);; biological process: metabolic process (GO:0008152)
CSS0027598	CSS0027598	42.2575	1697	45.159	1475	45.0929	1593	30.9607	1412	29.8541	1011	36.904	1544	0.000291805	0.40159	up	--	--	Biological Process: formation of cytoplasmic translation initiation complex (GO:0001732);; Molecular Function: translation initiation factor activity (GO:0003743);; Cellular Component: eukaryotic 43S preinitiation complex (GO:0016282);; Cellular Component: eukaryotic 48S preinitiation complex (GO:0033290);; Cellular Component: eukaryotic translation initiation factor 3 complex, eIF3m (GO:0071541)…	K15030|9.4e-194|qsu:111985185|K15030 translation initiation factor 3 subunit M | (RefSeq) eukaryotic translation initiation factor 3 subunit M-like	--	[R]	General function prediction only	PCI domain	--	J	Translation, ribosomal structure and biogenesis	eukaryotic translation initiation factor 3 subunit M-like [Camellia sinensis]	biological process: cellular process (GO:0009987);; biological process: cellular component organization or biogenesis (GO:0071840);; molecular function: binding (GO:0005488);; biological process: metabolic process (GO:0008152);; cellular component: cell (GO:0005623);; cellular component: macromolecular complex (GO:0032991);; cellular component: cell part (GO:0044464)
CSS0014188	CSS0014188	42.1545	2008	43.1664	1671	38.5336	1614	29.5706	1599	29.2997	1177	34.477	1710	0.000572802	0.375734	up	[IR]	Lipid transport and metabolism;; General function prediction only	Molecular Function: hydrolase activity, acting on ester bonds (GO:0016788);;	K00679|5.5e-52|cic:CICLE_v10027727mg|K00679 phospholipid:diacylglycerol acyltransferase [EC:2.3.1.158] | (RefSeq) hypothetical protein	Glycerolipid metabolism (ko00561)	--	--	GDSL-like Lipase/Acylhydrolase	GDSL esterase/lipase At4g18970 OS=Arabidopsis thaliana OX=3702 GN=At4g18970 PE=2 SV=1	L	Replication, recombination and repair	GDSL esterase/lipase At5g45670-like isoform X1 [Camellia sinensis]	molecular function: catalytic activity (GO:0003824)
CSS0019921	CSS0019921	41.6863	1996	43.4013	1690	40.6258	1711	51.9924	2827	56.6274	2287	49.7979	2484	0.00148656	-0.312711	down	--	--	Molecular Function: calcium ion binding (GO:0005509);;	K02183|7.1e-37|egu:105033554|K02183 calmodulin | (RefSeq) calmodulin-like protein 3	MAPK signaling pathway - plant (ko04016);; Phosphatidylinositol signaling system (ko04070);; Plant-pathogen interaction (ko04626)	[T]	Signal transduction mechanisms	EF hand	Calmodulin-like protein 3 OS=Arabidopsis thaliana OX=3702 GN=CML3 PE=2 SV=1	T	Signal transduction mechanisms	calmodulin-like protein 3 [Camellia sinensis]	molecular function: binding (GO:0005488)
CSS0015186	CSS0015186	41.6231	2761	41.1326	2218	43.757	2551	34.7929	2620	35.9037	2008	35.6446	2462	0.00718794	0.239652	up	[G]	Carbohydrate transport and metabolism	Molecular Function: UDP-glycosyltransferase activity (GO:0008194);;	K23452|2.4e-87|eus:EUTSA_v10007489mg|K23452 UDP-glucosyltransferase 85A [EC:2.4.1.-] | (RefSeq) hypothetical protein	Zeatin biosynthesis (ko00908)	[GC]	Carbohydrate transport and metabolism;; Energy production and conversion	UDP-glucoronosyl and UDP-glucosyl transferase	7-deoxyloganetic acid glucosyl transferase OS=Catharanthus roseus OX=4058 GN=7DLGT PE=1 SV=1	--	--	7-deoxyloganetic acid glucosyltransferase-like isoform X1 [Camellia sinensis]	molecular function: catalytic activity (GO:0003824)
CSS0002351	CSS0002351	41.5155	1469	35.3039	1016	32.6991	1017	27.47	1104	26.6592	796	27.5051	1014	0.00339769	0.379997	up	[Q]	Secondary metabolites biosynthesis, transport and catabolism	--	--	--	--	--	Glyoxalase/Bleomycin resistance protein/Dioxygenase superfamily	--	S	Function unknown	uncharacterized protein LOC114311194 [Camellia sinensis]	--
CSS0035331	CSS0035331	41.3841	1110	43.3962	946	43.4395	1024	32.5038	990	32.9614	746	25.2314	705	0.000999415	0.43811	up	--	--	Molecular Function: magnesium ion binding (GO:0000287);; Molecular Function: terpene synthase activity (GO:0010333);; Cellular Component: integral component of membrane (GO:0016021);;	--	--	--	--	--	--	--	--	uncharacterized protein LOC114314500 [Camellia sinensis]	molecular function: binding (GO:0005488);; molecular function: catalytic activity (GO:0003824);; cellular component: membrane (GO:0016020);; cellular component: membrane part (GO:0044425)
CSS0036227	CSS0036227	40.9718	1003	34.982	696	40.7445	877	55.6506	1546	58.0733	1198	64.8271	1652	3.27e-07	-0.553012	down	--	--	--	--	--	--	--	--	--	--	--	uncharacterized protein LOC114303574 [Camellia sinensis]	--
CSS0044338	CSS0044338	40.5753	1060	31.7173	674	25.9637	597	53.8327	1597	59.2925	1306	73.2747	1994	2.05e-07	-0.746936	down	--	--	Cellular Component: cellular_component (GO:0005575);; Cellular Component: intracellular (GO:0005622);; Cellular Component: cell (GO:0005623);; Cellular Component: cytoplasm (GO:0005737);; Biological Process: transport (GO:0006810);; Biological Process: response to stress (GO:0006950);; Biological Process: biological_process (GO:0008150);; Biological Process: response to temperature stimulus (GO:0…	K17290|8.5e-11|apro:F751_3177|K17290 oxidoreductase [EC:1.1.1.-] | (RefSeq) Oxidoreductase HTATIP2	--	--	--	Chlorophyll A-B binding protein	Early light-induced protein 1, chloroplastic OS=Arabidopsis thaliana OX=3702 GN=ELIP1 PE=1 SV=1	S	Function unknown	early light-induced protein 1, chloroplastic-like isoform X1 [Camellia sinensis]	cellular component: cell (GO:0005623);; cellular component: cell part (GO:0044464);; biological process: localization (GO:0051179);; biological process: response to stimulus (GO:0050896);; cellular component: organelle (GO:0043226);; cellular component: organelle part (GO:0044422);; cellular component: membrane (GO:0016020);; biological process: biological regulation (GO:0065007);; biological pro…
CSS0002395	CSS0002395	40.3867	2611	40.3816	2123	38.9319	2213	51.9242	3812	50.2087	2738	49.3779	3325	5.23e-05	-0.324802	down	--	--	Biological Process: regulation of transcription, DNA-templated (GO:0006355);; Biological Process: circadian rhythm (GO:0007623);;	--	--	--	--	--	Protein LNK1 OS=Arabidopsis thaliana OX=3702 GN=LNK1 PE=1 SV=1	S	Function unknown	protein LNK1-like isoform X1 [Camellia sinensis]	biological process: biological regulation (GO:0065007);; biological process: rhythmic process (GO:0048511)
CSS0001798	CSS0001798	40.1475	1575	39.2876	1253	39.5267	1363	27.6767	1233	30.5778	1012	31.0658	1269	0.000106492	0.385775	up	[O]	Posttranslational modification, protein turnover, chaperones	--	K09529|1.6e-107|cit:102612826|K09529 DnaJ homolog subfamily C member 9 | (RefSeq) chaperone protein dnaJ 6	--	[O]	Posttranslational modification, protein turnover, chaperones	DnaJ domain	Chaperone protein dnaJ 6 OS=Arabidopsis thaliana OX=3702 GN=ATJ6 PE=2 SV=1	O	Posttranslational modification, protein turnover, chaperones	chaperone protein dnaJ 6-like [Camellia sinensis]	--
CSS0045376	CSS0045376	40.1141	1495	40.6581	1232	42.6477	1398	81.8957	3465	67.4488	2120	68.0454	2641	6.79e-16	-0.752002	down	--	--	--	K01213|2.1e-10|dcr:108212198|K01213 galacturan 1,4-alpha-galacturonidase [EC:3.2.1.67] | (RefSeq) exopolygalacturonase-like	Pentose and glucuronate interconversions (ko00040)	[R]	General function prediction only	--	--	S	Function unknown	hypothetical protein HYC85_031953 [Camellia sinensis]	--
CSS0044508	CSS0044508	39.7242	2244	37.7668	1734	36.6572	1821	28.4465	1825	31.3998	1496	30.8722	1816	0.0016649	0.312387	up	--	--	Cellular Component: nuclear pore (GO:0005643);; Biological Process: intracellular transport (GO:0046907);;	--	--	[U]	Intracellular trafficking, secretion, and vesicular transport	RanBP1 domain	Nuclear pore complex protein NUP50A OS=Arabidopsis thaliana OX=3702 GN=NUP50A PE=1 SV=1	U	Intracellular trafficking, secretion, and vesicular transport	nuclear pore complex protein NUP50A-like [Camellia sinensis]	cellular component: cell (GO:0005623);; cellular component: macromolecular complex (GO:0032991);; cellular component: organelle (GO:0043226);; cellular component: organelle part (GO:0044422);; cellular component: cell part (GO:0044464);; biological process: localization (GO:0051179)
CSS0046490	CSS0046490	39.6546	3241	38.5771	2563	42.1643	3030	26.9497	2501	28.4408	1960	28.6425	2438	5.78e-11	0.494369	up	[L]	Replication, recombination and repair	Molecular Function: DNA helicase activity (GO:0003678);; Molecular Function: DNA replication origin binding (GO:0003688);; Molecular Function: ATP binding (GO:0005524);; Cellular Component: nucleus (GO:0005634);; Biological Process: DNA replication initiation (GO:0006270);; Cellular Component: MCM complex (GO:0042555);;	K02209|0.0e+00|dcr:108216116|K02209 DNA replication licensing factor MCM5 [EC:3.6.4.12] | (RefSeq) DNA replication licensing factor MCM5	DNA replication (ko03030)	[L]	Replication, recombination and repair	MCM P-loop domain	DNA replication licensing factor MCM5 OS=Oryza sativa subsp. japonica OX=39947 GN=MCM5 PE=2 SV=1	L	Replication, recombination and repair	DNA replication licensing factor MCM5 [Camellia sinensis]	molecular function: catalytic activity (GO:0003824);; molecular function: binding (GO:0005488);; cellular component: cell (GO:0005623);; cellular component: organelle (GO:0043226);; cellular component: cell part (GO:0044464);; biological process: metabolic process (GO:0008152);; biological process: cellular process (GO:0009987);; cellular component: macromolecular complex (GO:0032991)
CSS0003662	CSS0003662	39.5345	5079	39.5555	4131	38.2901	4325	32.5396	4747	33.9064	3673	33.9101	4537	0.00648426	0.218341	up	--	--	--	--	--	[T]	Signal transduction mechanisms	T-complex protein 11	--	T	Signal transduction mechanisms	hypothetical protein HYC85_024302 [Camellia sinensis]	--
CSS0031741	CSS0031741	39.3521	1782	40.9679	1508	36.0914	1437	45.5449	2342	47.7409	1823	54.2155	2557	0.00583984	-0.314584	down	[M]	Cell wall/membrane/envelope biogenesis	Molecular Function: O-acyltransferase activity (GO:0008374);; Cellular Component: integral component of membrane (GO:0016021);;	--	--	--	--	Membrane bound O-acyl transferase family	Acyl-CoA--sterol O-acyltransferase 1 OS=Arabidopsis thaliana OX=3702 GN=ASAT1 PE=1 SV=1	S	Function unknown	acyl-CoA--sterol O-acyltransferase 1-like [Camellia sinensis]	molecular function: catalytic activity (GO:0003824);; cellular component: membrane (GO:0016020);; cellular component: membrane part (GO:0044425)
CSS0028609	CSS0028609	39.0331	4581	39.981	3814	38.7535	3999	25.9965	3465	28.3966	2810	27.4248	3352	3.82e-13	0.504172	up	--	--	Biological Process: mRNA splicing, via spliceosome (GO:0000398);;	K11984|4.5e-217|vvi:100266959|K11984 U4/U6.U5 tri-snRNP-associated protein 1 | (RefSeq) SART-1 family protein DOT2	Spliceosome (ko03040)	[A]	RNA processing and modification	SART-1 family	SART-1 family protein DOT2 OS=Arabidopsis thaliana OX=3702 GN=DOT2 PE=1 SV=1	A	RNA processing and modification	SART-1 family protein DOT2 isoform X1 [Camellia sinensis]	biological process: metabolic process (GO:0008152);; biological process: cellular process (GO:0009987)
CSS0034181	CSS0034181	38.6915	2255	42.9838	2036	41.7903	2141	33.6092	2224	33.1334	1628	31.7635	1928	0.00101332	0.306783	up	[O]	Posttranslational modification, protein turnover, chaperones	Molecular Function: peptidyl-prolyl cis-trans isomerase activity (GO:0003755);;	K14826|8.1e-134|nnu:104611203|K14826 FK506-binding nuclear protein [EC:5.2.1.8] | (RefSeq) peptidyl-prolyl cis-trans isomerase FKBP53	--	[O]	Posttranslational modification, protein turnover, chaperones	FKBP-type peptidyl-prolyl cis-trans isomerase	Peptidyl-prolyl cis-trans isomerase FKBP53 OS=Arabidopsis thaliana OX=3702 GN=FKBP53 PE=1 SV=1	O	Posttranslational modification, protein turnover, chaperones	peptidyl-prolyl cis-trans isomerase FKBP53 [Camellia sinensis]	molecular function: catalytic activity (GO:0003824)
CSS0032453	CSS0032453	38.6339	2572	38.5288	2086	37.0722	2170	30.424	2300	32.1503	1805	29.8217	2068	0.00144505	0.291022	up	[C]	Energy production and conversion	Molecular Function: oxidoreductase activity (GO:0016491);; Molecular Function: FAD binding (GO:0071949);;	K22395|2.3e-155|dzi:111274109|K22395 cinnamyl-alcohol dehydrogenase [EC:1.1.1.195] | (RefSeq) berberine bridge enzyme-like 13	Phenylpropanoid biosynthesis (ko00940)	--	--	FAD binding domain	Berberine bridge enzyme-like 8 OS=Arabidopsis thaliana OX=3702 GN=At1g30700 PE=2 SV=1	C	Energy production and conversion	berberine bridge enzyme-like 8 [Camellia sinensis]	molecular function: catalytic activity (GO:0003824);; molecular function: binding (GO:0005488)
Camellia_sinensis_newGene_4195	--	38.3952	2202	35.2582	1644	37.4933	1901	46.3989	3037	43.5704	2105	51.8011	3097	0.00146925	-0.326986	down	--	--	--	--	--	--	--	--	--	--	--	--	--
CSS0023294	CSS0023294	38.3516	2781	36.9709	2179	39.1816	2498	28.0747	2312	29.8588	1826	28.0294	2117	1.19e-06	0.393599	up	[G]	Carbohydrate transport and metabolism	Molecular Function: hydrolase activity, hydrolyzing O-glycosyl compounds (GO:0004553);; Biological Process: carbohydrate metabolic process (GO:0005975);;	K05349|1.0e-311|oeu:111391295|K05349 beta-glucosidase [EC:3.2.1.21] | (RefSeq) uncharacterized protein LOC111391295 isoform X1	Cyanoamino acid metabolism (ko00460);; Starch and sucrose metabolism (ko00500);; Phenylpropanoid biosynthesis (ko00940)	--	--	Glycosyl hydrolase family 3 N terminal domain	Beta-xylosidase/alpha-L-arabinofuranosidase 2 OS=Medicago sativa subsp. varia OX=36902 GN=Xyl2 PE=2 SV=1	G	Carbohydrate transport and metabolism	uncharacterized protein LOC114271165 [Camellia sinensis]	molecular function: catalytic activity (GO:0003824);; biological process: metabolic process (GO:0008152)
CSS0031581	CSS0031581	38.3417	1885	36.1436	1445	33.66	1455	22.7874	1272	27.0353	1121	24.1627	1237	1.87e-06	0.502623	up	[QV]	Secondary metabolites biosynthesis, transport and catabolism;; Defense mechanisms	Molecular Function: monooxygenase activity (GO:0004497);; Molecular Function: iron ion binding (GO:0005506);; Molecular Function: oxidoreductase activity, acting on paired donors, with incorporation or reduction of molecular oxygen (GO:0016705);; Molecular Function: heme binding (GO:0020037);;	K15405|2.4e-135|csat:104750245|K15405 midchain alkane hydroxylase | (RefSeq) alkane hydroxylase MAH1-like	Cutin, suberine and wax biosynthesis (ko00073)	[QI]	Secondary metabolites biosynthesis, transport and catabolism;; Lipid transport and metabolism	Cytochrome P450	Alkane hydroxylase MAH1 OS=Arabidopsis thaliana OX=3702 GN=CYP96A15 PE=2 SV=1	Q	Secondary metabolites biosynthesis, transport and catabolism	hypothetical protein HYC85_001786 [Camellia sinensis]	molecular function: catalytic activity (GO:0003824);; biological process: metabolic process (GO:0008152);; biological process: single-organism process (GO:0044699);; molecular function: binding (GO:0005488)
CSS0041397	CSS0041397	38.3102	1521	47.8518	1545	41.9785	1466	52.539	2369	58.5271	1960	63.1346	2611	0.000474764	-0.403331	down	--	--	Cellular Component: integral component of membrane (GO:0016021);;	K19038|3.1e-29|nnu:104613160|K19038 E3 ubiquitin-protein ligase ATL41 [EC:2.3.2.27] | (RefSeq) E3 ubiquitin-protein ligase ATL41-like	--	[O]	Posttranslational modification, protein turnover, chaperones	Ring finger domain	RING-H2 finger protein ATL2 OS=Arabidopsis thaliana OX=3702 GN=ATL2 PE=2 SV=2	O	Posttranslational modification, protein turnover, chaperones	hypothetical protein HYC85_019250 [Camellia sinensis]	cellular component: membrane (GO:0016020);; cellular component: membrane part (GO:0044425)
Camellia_sinensis_newGene_9619	--	37.7624	2567	38.4269	2124	40.621	2428	23.297	1799	27.0649	1552	27.2223	1928	3.75e-10	0.552126	up	--	--	Molecular Function: DNA binding (GO:0003677);; Molecular Function: protein dimerization activity (GO:0046983);;	K03283|3.7e-17|jre:108998998|K03283 heat shock 70kDa protein 1/2/6/8 | (RefSeq) heat shock cognate 70 kDa protein 2	Spliceosome (ko03040);; Protein processing in endoplasmic reticulum (ko04141);; Endocytosis (ko04144)	[L]	Replication, recombination and repair	--	Putative AC transposase OS=Zea mays OX=4577 PE=2 SV=2	L	Replication, recombination and repair	zinc finger BED domain-containing protein RICESLEEPER 2-like [Camellia sinensis]	molecular function: binding (GO:0005488)
CSS0038662	CSS0038662	37.7144	1530	33.7251	1112	33.241	1186	43.4638	2002	42.6674	1459	48.9487	2068	0.00310138	-0.33685	down	--	--	Biological Process: response to reactive oxygen species (GO:0000302);; Biological Process: response to acid chemical (GO:0001101);; Biological Process: response to stress (GO:0006950);; Biological Process: response to oxidative stress (GO:0006979);; Biological Process: biological_process (GO:0008150);; Biological Process: response to radiation (GO:0009314);; Biological Process: response to UV (GO…	K09060|4.9e-65|oeu:111382929|K09060 plant G-box-binding factor | (RefSeq) bZIP transcription factor 16-like	--	--	--	Protein of unknown function (DUF760)	UV-B-induced protein At3g17800, chloroplastic OS=Arabidopsis thaliana OX=3702 GN=At3g17800 PE=2 SV=1	S	Function unknown	UV-B-induced protein At3g17800, chloroplastic-like [Camellia sinensis]	biological process: response to stimulus (GO:0050896)
CSS0024160	CSS0024160	37.4397	1245	40.2106	1087	36.7546	1075	50.3162	1900	51.0499	1432	43.8715	1520	0.00757825	-0.316399	down	--	--	Molecular Function: kinase activity (GO:0016301);;	--	--	--	--	--	--	--	--	leucine-rich repeat extensin-like protein 1 [Camellia sinensis]	molecular function: catalytic activity (GO:0003824)
CSS0015110	CSS0015110	37.244	1805	39.6316	1562	37.6289	1604	49.2555	2711	52.8415	2160	44.6703	2255	0.00137298	-0.333242	down	[E]	Amino acid transport and metabolism	Molecular Function: oxidoreductase activity (GO:0016491);;	K13366|4.0e-247|hbr:110659983|K13366 polyamine oxidase [EC:1.5.3.14 1.5.3.16 1.5.3.-] | (RefSeq) polyamine oxidase 1-like isoform X1	Arginine and proline metabolism (ko00330);; beta-Alanine metabolism (ko00410)	[Q]	Secondary metabolites biosynthesis, transport and catabolism	Flavin containing amine oxidoreductase	Polyamine oxidase 1 OS=Arabidopsis thaliana OX=3702 GN=PAO1 PE=1 SV=1	Q	Secondary metabolites biosynthesis, transport and catabolism	LOW QUALITY PROTEIN: polyamine oxidase 1 [Camellia sinensis]	molecular function: catalytic activity (GO:0003824)
CSS0002003	CSS0002003	37.0171	3485	35.7883	2739	39.1054	3237	26.107	2791	30.6933	2437	30.1687	2958	0.00035687	0.342277	up	[F]	Nucleotide transport and metabolism	Molecular Function: ribonucleoside-diphosphate reductase activity, thioredoxin disulfide as acceptor (GO:0004748);; Molecular Function: ATP binding (GO:0005524);; Biological Process: DNA replication (GO:0006260);;	K10807|0.0e+00|gmx:548020|K10807 ribonucleoside-diphosphate reductase subunit M1 [EC:1.17.4.1] | (RefSeq) ribonucleoside-diphosphate reductase large subunit	Purine metabolism (ko00230);; Pyrimidine metabolism (ko00240);; Glutathione metabolism (ko00480)	[F]	Nucleotide transport and metabolism	Ribonucleotide reductase, barrel domain	Ribonucleoside-diphosphate reductase large subunit OS=Arabidopsis thaliana OX=3702 GN=RNR1 PE=1 SV=1	F	Nucleotide transport and metabolism	hypothetical protein HYC85_001577 [Camellia sinensis]	molecular function: catalytic activity (GO:0003824);; biological process: metabolic process (GO:0008152);; biological process: single-organism process (GO:0044699);; molecular function: binding (GO:0005488);; biological process: cellular process (GO:0009987)
CSS0048035	CSS0048035	36.9324	1203	43.5583	1154	37.3084	1069	49.7672	1841	49.0887	1349	51.6307	1752	0.0039121	-0.326843	down	--	--	Cellular Component: integral component of membrane (GO:0016021);;	K17616|6.0e-65|oeu:111404463|K17616 CTD small phosphatase-like protein 2 [EC:3.1.3.-] | (RefSeq) uncharacterized protein LOC111404463	--	--	--	Rubber elongation factor protein (REF)	REF/SRPP-like protein At1g67360 OS=Arabidopsis thaliana OX=3702 GN=At1g67360 PE=2 SV=1	S	Function unknown	REF/SRPP-like protein At1g67360 [Camellia sinensis]	cellular component: membrane (GO:0016020);; cellular component: membrane part (GO:0044425)
CSS0023997	CSS0023997	36.8906	3099	33.933	2318	36.7665	2716	28.4434	2713	29.7305	2106	29.179	2553	0.00115559	0.286986	up	[G]	Carbohydrate transport and metabolism	Molecular Function: transketolase activity (GO:0004802);;	K00615|0.0e+00|nnu:104611478|K00615 transketolase [EC:2.2.1.1] | (RefSeq) transketolase, chloroplastic	Pentose phosphate pathway (ko00030);; Carbon fixation in photosynthetic organisms (ko00710);; Carbon metabolism (ko01200);; Biosynthesis of amino acids (ko01230)	[G]	Carbohydrate transport and metabolism	Transketolase, thiamine diphosphate binding domain	Transketolase, chloroplastic OS=Solanum tuberosum OX=4113 PE=2 SV=1	G	Carbohydrate transport and metabolism	transketolase [Camellia sinensis]	molecular function: catalytic activity (GO:0003824)
CSS0014093	CSS0014093	36.6667	1413	42.8531	1343	37.5493	1272	28.6684	1255	28.9628	942	27.341	1098	7.01e-05	0.423163	up	--	--	Molecular Function: phosphomannomutase activity (GO:0004615);; Cellular Component: cytoplasm (GO:0005737);; Biological Process: GDP-mannose biosynthetic process (GO:0009298);;	K17497|4.3e-129|gmx:732605|K17497 phosphomannomutase [EC:5.4.2.8] | (RefSeq) phosphomannomutase	Fructose and mannose metabolism (ko00051);; Amino sugar and nucleotide sugar metabolism (ko00520)	[I]	Lipid transport and metabolism	Eukaryotic phosphomannomutase	Phosphomannomutase OS=Glycine max OX=3847 PE=2 SV=1	I	Lipid transport and metabolism	phosphomannomutase isoform X1 [Camellia sinensis]	molecular function: catalytic activity (GO:0003824);; cellular component: cell (GO:0005623);; cellular component: cell part (GO:0044464);; biological process: metabolic process (GO:0008152);; biological process: cellular process (GO:0009987)
CSS0028565	CSS0028565	36.5323	1036	44.1375	1017	41.1487	1026	47.3165	1523	59.9135	1432	55.0968	1627	0.00483956	-0.369651	down	--	--	Molecular Function: transcription factor activity, sequence-specific DNA binding (GO:0003700);; Cellular Component: nucleus (GO:0005634);; Molecular Function: sequence-specific DNA binding (GO:0043565);;	K18834|1.1e-10|mcha:111007823|K18834 WRKY transcription factor 1 | (RefSeq) WRKY transcription factor 1 isoform X1	Plant-pathogen interaction (ko04626)	--	--	WRKY DNA -binding domain	Probable WRKY transcription factor 40 OS=Arabidopsis thaliana OX=3702 GN=WRKY40 PE=1 SV=1	K	Transcription	hypothetical protein TEA_009933 [Camellia sinensis var. sinensis]	molecular function: nucleic acid binding transcription factor activity (GO:0001071);; biological process: biological regulation (GO:0065007);; cellular component: cell (GO:0005623);; cellular component: organelle (GO:0043226);; cellular component: cell part (GO:0044464);; molecular function: binding (GO:0005488)
CSS0027366	CSS0027366	36.526	889	40.7414	806	36.9382	791	46.0759	1273	51.098	1049	64.416	1633	0.0019791	-0.434158	down	--	--	Molecular Function: DNA binding (GO:0003677);; Molecular Function: transcription factor activity, sequence-specific DNA binding (GO:0003700);; Cellular Component: nucleus (GO:0005634);;	K09286|1.0e-81|nsy:104217398|K09286 EREBP-like factor | (RefSeq) ethylene-responsive transcription factor 2	--	--	--	AP2 domain	Ethylene-responsive transcription factor 2 OS=Nicotiana sylvestris OX=4096 GN=ERF2 PE=2 SV=1	K	Transcription	ethylene-responsive transcription factor 2-like [Camellia sinensis]	molecular function: binding (GO:0005488);; molecular function: nucleic acid binding transcription factor activity (GO:0001071);; biological process: biological regulation (GO:0065007);; cellular component: cell (GO:0005623);; cellular component: organelle (GO:0043226);; cellular component: cell part (GO:0044464)
CSS0006418	CSS0006418	36.517	2565	28.5518	1630	33.9436	2096	22.7422	1814	24.8375	1471	23.6366	1729	0.000106062	0.434222	up	[E]	Amino acid transport and metabolism	Molecular Function: glycine hydroxymethyltransferase activity (GO:0004372);; Molecular Function: methyltransferase activity (GO:0008168);; Biological Process: glycine biosynthetic process from serine (GO:0019264);; Molecular Function: pyridoxal phosphate binding (GO:0030170);; Biological Process: methylation (GO:0032259);; Biological Process: tetrahydrofolate interconversion (GO:0035999);;	K00600|2.4e-222|mesc:110628494|K00600 glycine hydroxymethyltransferase [EC:2.1.2.1] | (RefSeq) serine hydroxymethyltransferase, mitochondrial	Glycine, serine and threonine metabolism (ko00260);; Cyanoamino acid metabolism (ko00460);; Glyoxylate and dicarboxylate metabolism (ko00630);; One carbon pool by folate (ko00670);; Carbon metabolism (ko01200);; Biosynthesis of amino acids (ko01230)	[E]	Amino acid transport and metabolism	Serine hydroxymethyltransferase	Serine hydroxymethyltransferase, mitochondrial OS=Solanum tuberosum OX=4113 PE=2 SV=1	E	Amino acid transport and metabolism	serine hydroxymethyltransferase, mitochondrial-like [Camellia sinensis]	molecular function: catalytic activity (GO:0003824);; biological process: metabolic process (GO:0008152);; biological process: cellular process (GO:0009987);; biological process: single-organism process (GO:0044699);; molecular function: binding (GO:0005488)
CSS0047698	CSS0047698	36.435	3436	33.489	2567	35.496	2943	23.3613	2502	27.2412	2166	26.2473	2578	1.7e-06	0.429485	up	[L]	Replication, recombination and repair	Molecular Function: DNA binding (GO:0003677);; Molecular Function: DNA helicase activity (GO:0003678);; Molecular Function: ATP binding (GO:0005524);; Cellular Component: nucleus (GO:0005634);; Biological Process: DNA replication initiation (GO:0006270);; Cellular Component: MCM complex (GO:0042555);;	K02541|0.0e+00|vvi:100253704|K02541 DNA replication licensing factor MCM3 [EC:3.6.4.12] | (RefSeq) DNA replication licensing factor MCM3 homolog 2	DNA replication (ko03030)	[L]	Replication, recombination and repair	MCM P-loop domain	DNA replication licensing factor MCM3 homolog 2 OS=Zea mays OX=4577 GN=ROA2 PE=2 SV=1	L	Replication, recombination and repair	DNA replication licensing factor MCM3 homolog 2 [Camellia sinensis]	molecular function: binding (GO:0005488);; molecular function: catalytic activity (GO:0003824);; cellular component: cell (GO:0005623);; cellular component: organelle (GO:0043226);; cellular component: cell part (GO:0044464);; biological process: metabolic process (GO:0008152);; biological process: cellular process (GO:0009987);; cellular component: macromolecular complex (GO:0032991)
CSS0024971	CSS0024971	36.0303	500	31.5556	356	38.2133	467	23.5396	371	23.8795	280	26.5667	384	0.00592053	0.433112	up	[C]	Energy production and conversion	Molecular Function: NADH dehydrogenase (ubiquinone) activity (GO:0008137);; Cellular Component: chloroplast thylakoid membrane (GO:0009535);; Cellular Component: integral component of membrane (GO:0016021);; Biological Process: photosynthesis, light reaction (GO:0019684);; Biological Process: ATP synthesis coupled electron transport (GO:0042773);; Molecular Function: quinone binding (GO:0048038);;	K05573|3.1e-72|cmax:CYL43_pgp020|K05573 NAD(P)H-quinone oxidoreductase subunit 2 [EC:7.1.1.2] | (RefSeq) ndhB; NADH dehydrogenase subunit 2	Oxidative phosphorylation (ko00190)	[C]	Energy production and conversion	Proton-conducting membrane transporter	NAD(P)H-quinone oxidoreductase subunit 2 A, chloroplastic OS=Coffea arabica OX=13443 GN=ndhB1 PE=3 SV=1	C	Energy production and conversion	NAD(P)H-quinone oxidoreductase subunit 2 B like [Actinidia chinensis var. chinensis]	molecular function: catalytic activity (GO:0003824);; biological process: metabolic process (GO:0008152);; biological process: single-organism process (GO:0044699);; cellular component: cell (GO:0005623);; cellular component: membrane (GO:0016020);; cellular component: organelle (GO:0043226);; cellular component: organelle part (GO:0044422);; cellular component: cell part (GO:0044464);; cellular …
CSS0037567	CSS0037567	35.8487	3189	30.0834	2176	34.1257	2669	40.4645	4087	42.3565	3177	44.9713	4167	0.00106121	-0.328822	down	[O]	Posttranslational modification, protein turnover, chaperones	Molecular Function: ATP binding (GO:0005524);; Biological Process: protein folding (GO:0006457);; Cellular Component: integral component of membrane (GO:0016021);; Molecular Function: unfolded protein binding (GO:0051082);;	K03283|0.0e+00|egu:105051365|K03283 heat shock 70kDa protein 1/2/6/8 | (RefSeq) stromal 70 kDa heat shock-related protein, chloroplastic	Spliceosome (ko03040);; Protein processing in endoplasmic reticulum (ko04141);; Endocytosis (ko04144)	[O]	Posttranslational modification, protein turnover, chaperones	Hsp70 protein	Stromal 70 kDa heat shock-related protein, chloroplastic OS=Pisum sativum OX=3888 GN=HSP70 PE=2 SV=1	O	Posttranslational modification, protein turnover, chaperones	stromal 70 kDa heat shock-related protein, chloroplastic-like [Camellia sinensis]	molecular function: binding (GO:0005488);; biological process: cellular process (GO:0009987);; cellular component: membrane (GO:0016020);; cellular component: membrane part (GO:0044425)
CSS0006061	CSS0006061	35.8426	2674	31.0608	1884	33.8991	2223	27.806	2355	27.322	1719	26.2788	2042	0.00512416	0.289651	up	[C]	Energy production and conversion	Molecular Function: ATP:ADP antiporter activity (GO:0005471);; Molecular Function: ATP binding (GO:0005524);; Cellular Component: integral component of membrane (GO:0016021);; Cellular Component: chloroplast membrane (GO:0031969);;	K03301|2.5e-307|sind:105164169|K03301 ATP:ADP antiporter, AAA family | (RefSeq) plastidic ATP/ADP-transporter	--	--	--	TLC ATP/ADP transporter	Plastidic ATP/ADP-transporter OS=Solanum tuberosum OX=4113 PE=2 SV=2	P	Inorganic ion transport and metabolism	plastidic ATP/ADP-transporter-like [Camellia sinensis]	molecular function: transporter activity (GO:0005215);; biological process: single-organism process (GO:0044699);; biological process: localization (GO:0051179);; molecular function: binding (GO:0005488);; cellular component: membrane (GO:0016020);; cellular component: membrane part (GO:0044425);; cellular component: cell (GO:0005623);; cellular component: organelle (GO:0043226);; cellular compon…
CSS0047800	CSS0047800	35.6646	2730	31.4945	1960	32.661	2198	40.0272	3479	45.1115	2912	48.5339	3870	0.000135193	-0.389229	down	[O]	Posttranslational modification, protein turnover, chaperones	Molecular Function: metalloendopeptidase activity (GO:0004222);; Molecular Function: ATP binding (GO:0005524);; Cellular Component: integral component of membrane (GO:0016021);;	K03798|0.0e+00|qsu:111999978|K03798 cell division protease FtsH [EC:3.4.24.-] | (RefSeq) ATP-dependent zinc metalloprotease FTSH, chloroplastic	--	[O]	Posttranslational modification, protein turnover, chaperones	Peptidase family M41	ATP-dependent zinc metalloprotease FTSH, chloroplastic OS=Nicotiana tabacum OX=4097 GN=FTSH PE=2 SV=2	O	Posttranslational modification, protein turnover, chaperones	hypothetical protein TEA_009515 [Camellia sinensis var. sinensis]	molecular function: catalytic activity (GO:0003824);; biological process: metabolic process (GO:0008152);; molecular function: binding (GO:0005488);; cellular component: membrane (GO:0016020);; cellular component: membrane part (GO:0044425)
CSS0036446	CSS0036446	35.4607	524	32.5067	390	26.3726	343	50.3223	844	46.4181	578	61.3052	943	3.87e-05	-0.609243	down	[O]	Posttranslational modification, protein turnover, chaperones	Biological Process: response to reactive oxygen species (GO:0000302);; Cellular Component: cellular_component (GO:0005575);; Cellular Component: intracellular (GO:0005622);; Cellular Component: cell (GO:0005623);; Cellular Component: cytoplasm (GO:0005737);; Biological Process: response to stress (GO:0006950);; Biological Process: response to oxidative stress (GO:0006979);; Biological Process: bi…	K13993|3.4e-61|cpap:110812188|K13993 HSP20 family protein | (RefSeq) 17.3 kDa class I heat shock protein	Protein processing in endoplasmic reticulum (ko04141)	[O]	Posttranslational modification, protein turnover, chaperones	Hsp20/alpha crystallin family	18.2 kDa class I heat shock protein OS=Medicago sativa OX=3879 GN=HSP18.2 PE=2 SV=1	O	Posttranslational modification, protein turnover, chaperones	18.2 kDa class I heat shock protein-like [Camellia sinensis]	biological process: response to stimulus (GO:0050896);; cellular component: cell (GO:0005623);; cellular component: cell part (GO:0044464);; cellular component: organelle (GO:0043226)
CSS0001490	CSS0001490	35.4194	1920	33.7363	1487	34.2623	1633	42.3763	2608	45.9295	2099	51.6427	2916	5.08e-05	-0.404119	down	--	--	Biological Process: response to reactive oxygen species (GO:0000302);; Biological Process: response to acid chemical (GO:0001101);; Biological Process: response to stress (GO:0006950);; Biological Process: response to oxidative stress (GO:0006979);; Biological Process: biological_process (GO:0008150);; Biological Process: response to radiation (GO:0009314);; Biological Process: response to UV (GO…	K09060|8.5e-73|oeu:111382929|K09060 plant G-box-binding factor | (RefSeq) bZIP transcription factor 16-like	--	--	--	Protein of unknown function (DUF760)	UV-B-induced protein At3g17800, chloroplastic OS=Arabidopsis thaliana OX=3702 GN=At3g17800 PE=2 SV=1	S	Function unknown	UV-B-induced protein At3g17800, chloroplastic-like [Camellia sinensis]	biological process: response to stimulus (GO:0050896)
CSS0017875	CSS0017875	35.1792	675	27.7106	433	33.748	570	23.549	513	23.5457	381	22.802	456	0.00920967	0.401241	up	--	--	Cellular Component: nucleosome (GO:0000786);; Molecular Function: DNA binding (GO:0003677);; Cellular Component: nucleus (GO:0005634);; Molecular Function: protein heterodimerization activity (GO:0046982);;	K11253|1.4e-66|adu:107470357|K11253 histone H3 | (RefSeq) histone H3.2	--	[B]	Chromatin structure and dynamics	Core histone H2A/H2B/H3/H4	Histone H3.2 OS=Arabidopsis thaliana OX=3702 GN=HTR2 PE=1 SV=2	B	Chromatin structure and dynamics	Histone superfamily protein [Theobroma cacao]	cellular component: cell (GO:0005623);; cellular component: macromolecular complex (GO:0032991);; cellular component: organelle (GO:0043226);; cellular component: organelle part (GO:0044422);; cellular component: cell part (GO:0044464);; molecular function: binding (GO:0005488)
CSS0039080	CSS0039080	35.105	1369	30.6957	973	31.6692	1086	39.7372	1760	40.8234	1343	44.7987	1820	0.00366283	-0.332692	down	--	--	--	--	--	--	--	--	--	A	RNA processing and modification	hypothetical protein HYC85_030301 [Camellia sinensis]	--
CSS0022907	CSS0022907	35.0814	1012	31.3857	736	30.8735	783	49.5501	1622	44.9723	1094	46.622	1400	4.59e-06	-0.488072	down	--	--	Molecular Function: DNA binding (GO:0003677);; Molecular Function: transcription factor activity, sequence-specific DNA binding (GO:0003700);; Cellular Component: nucleus (GO:0005634);;	K09286|4.1e-58|nto:104108257|K09286 EREBP-like factor | (RefSeq) ethylene-responsive transcription factor RAP2-4-like	--	--	--	AP2 domain	Ethylene-responsive transcription factor RAP2-4 OS=Arabidopsis thaliana OX=3702 GN=RAP2-4 PE=1 SV=1	K	Transcription	hypothetical protein HYC85_020605 [Camellia sinensis]	molecular function: binding (GO:0005488);; molecular function: nucleic acid binding transcription factor activity (GO:0001071);; biological process: biological regulation (GO:0065007);; cellular component: cell (GO:0005623);; cellular component: organelle (GO:0043226);; cellular component: cell part (GO:0044464)
CSS0018905	CSS0018905	35.0533	4682	33.3591	3623	35.0907	4121	27.552	4179	30.3216	3416	29.1372	4054	0.00563736	0.240289	up	--	--	Molecular Function: RNA binding (GO:0003723);; Cellular Component: cytoplasm (GO:0005737);; Biological Process: intracellular distribution of mitochondria (GO:0048312);;	K03255|0.0e+00|vvi:100264871|K03255 protein TIF31 | (RefSeq) clustered mitochondria protein	--	[R]	General function prediction only	Clustered mitochondria	Clustered mitochondria protein OS=Arabidopsis thaliana OX=3702 GN=FMT PE=2 SV=1	S	Function unknown	clustered mitochondria protein [Camellia sinensis]	molecular function: binding (GO:0005488);; cellular component: cell (GO:0005623);; cellular component: cell part (GO:0044464);; biological process: cellular process (GO:0009987);; biological process: localization (GO:0051179);; biological process: cellular component organization or biogenesis (GO:0071840)
CSS0005240	CSS0005240	34.9414	2820	31.6744	2079	32.8018	2328	24.1719	2216	28.5994	1947	26.5639	2233	0.00436236	0.304932	up	[I]	Lipid transport and metabolism	Molecular Function: catalytic activity (GO:0003824);; Cellular Component: integral component of membrane (GO:0016021);;	K01895|1.2e-29|cam:101494555|K01895 acetyl-CoA synthetase [EC:6.2.1.1] | (RefSeq) acetyl-coenzyme A synthetase, chloroplastic/glyoxysomal	Glycolysis / Gluconeogenesis (ko00010);; Pyruvate metabolism (ko00620);; Glyoxylate and dicarboxylate metabolism (ko00630);; Propanoate metabolism (ko00640);; Carbon metabolism (ko01200)	[I]	Lipid transport and metabolism	AMP-binding enzyme	Probable acyl-activating enzyme 18, peroxisomal OS=Arabidopsis thaliana OX=3702 GN=AAE18 PE=2 SV=1	I	Lipid transport and metabolism	probable acyl-activating enzyme 18, peroxisomal isoform X3 [Camellia sinensis]	molecular function: catalytic activity (GO:0003824);; cellular component: membrane (GO:0016020);; cellular component: membrane part (GO:0044425)
CSS0041262	CSS0041262	34.9097	2238	32.4344	1690	29.7315	1676	41.6495	3032	40.6558	2198	40.1328	2680	0.00240186	-0.312243	down	[T]	Signal transduction mechanisms	Molecular Function: protein kinase activity (GO:0004672);; Molecular Function: ATP binding (GO:0005524);;	K13430|2.5e-95|nta:107764193|K13430 serine/threonine-protein kinase PBS1 [EC:2.7.11.1] | (RefSeq) serine/threonine-protein kinase PBS1-like	Plant-pathogen interaction (ko04626)	--	--	Protein kinase domain	Probable receptor-like serine/threonine-protein kinase At5g57670 OS=Arabidopsis thaliana OX=3702 GN=At5g57670 PE=2 SV=1	T	Signal transduction mechanisms	probable receptor-like serine/threonine-protein kinase At5g57670 isoform X2 [Camellia sinensis]	molecular function: catalytic activity (GO:0003824);; biological process: metabolic process (GO:0008152);; biological process: cellular process (GO:0009987);; molecular function: binding (GO:0005488)
CSS0036940	CSS0036940	34.5882	825	30.3369	588	32.6241	684	40.0883	1086	42.6068	857	43.4267	1079	0.00809434	-0.334255	down	--	--	Biological Process: polysaccharide biosynthetic process (GO:0000271);; Molecular Function: pattern binding (GO:0001871);; Molecular Function: molecular_function (GO:0003674);; Molecular Function: binding (GO:0005488);; Cellular Component: cellular_component (GO:0005575);; Cellular Component: intracellular (GO:0005622);; Cellular Component: cell (GO:0005623);; Cellular Component: cytoplasm (GO:000…	K08963|9.3e-08|lsv:111892453|K08963 methylthioribose-1-phosphate isomerase [EC:5.3.1.23] | (RefSeq) methylthioribose-1-phosphate isomerase-like	Cysteine and methionine metabolism (ko00270)	[G]	Carbohydrate transport and metabolism	Glycogen recognition site of AMP-activated protein kinase	Protein PTST, chloroplastic OS=Arabidopsis thaliana OX=3702 GN=PTST PE=1 SV=1	G	Carbohydrate transport and metabolism	hypothetical protein HYC85_002227 [Camellia sinensis]	biological process: metabolic process (GO:0008152);; biological process: single-organism process (GO:0044699);; molecular function: binding (GO:0005488);; cellular component: cell (GO:0005623);; cellular component: cell part (GO:0044464);; biological process: cellular process (GO:0009987);; biological process: biological regulation (GO:0065007);; cellular component: organelle (GO:0043226);; cellu…
CSS0011131	CSS0011131	34.5274	3677	35.3688	3062	34.3585	3217	27.5159	3327	28.8536	2591	28.6438	3177	0.00027739	0.283025	up	--	--	Biological Process: response to acid chemical (GO:0001101);; Molecular Function: protein binding (GO:0005515);; Cellular Component: cellular_component (GO:0005575);; Cellular Component: intracellular (GO:0005622);; Cellular Component: cell (GO:0005623);; Cellular Component: nucleus (GO:0005634);; Cellular Component: cytoplasm (GO:0005737);; Cellular Component: cytosol (GO:0005829);; Cellular Comp…	--	--	--	--	Protein of unknown function (DUF4005)	Protein IQ-DOMAIN 32 OS=Arabidopsis thaliana OX=3702 GN=IQD32 PE=1 SV=3	S	Function unknown	protein IQ-DOMAIN 32-like [Camellia sinensis]	biological process: response to stimulus (GO:0050896);; molecular function: binding (GO:0005488);; cellular component: cell (GO:0005623);; cellular component: cell part (GO:0044464);; cellular component: organelle (GO:0043226);; cellular component: macromolecular complex (GO:0032991);; cellular component: organelle part (GO:0044422);; cellular component: membrane (GO:0016020)
CSS0034187	CSS0034187	34.2257	1696	28.5613	1151	32.9334	1435	23.9954	1350	23.4982	982	24.7439	1277	0.00083975	0.373651	up	[G]	Carbohydrate transport and metabolism	Molecular Function: glucose-6-phosphate dehydrogenase activity (GO:0004345);; Biological Process: glucose metabolic process (GO:0006006);; Molecular Function: NADP binding (GO:0050661);;	K00036|2.4e-191|vvi:100266583|K00036 glucose-6-phosphate 1-dehydrogenase [EC:1.1.1.49 1.1.1.363] | (RefSeq) glucose-6-phosphate 1-dehydrogenase, chloroplastic	Pentose phosphate pathway (ko00030);; Glutathione metabolism (ko00480);; Carbon metabolism (ko01200)	[G]	Carbohydrate transport and metabolism	Glucose-6-phosphate dehydrogenase, C-terminal domain	Glucose-6-phosphate 1-dehydrogenase, chloroplastic OS=Solanum tuberosum OX=4113 PE=1 SV=1	G	Carbohydrate transport and metabolism	glucose-6-phosphate 1-dehydrogenase, chloroplastic-like isoform X1 [Camellia sinensis]	molecular function: catalytic activity (GO:0003824);; biological process: metabolic process (GO:0008152);; biological process: single-organism process (GO:0044699);; molecular function: binding (GO:0005488)
CSS0014490	CSS0014490	34.1508	1773	32.8273	1386	28.4166	1298	23.5278	1387	26.6533	1167	21.6851	1173	0.00467524	0.367658	up	[IR]	Lipid transport and metabolism;; General function prediction only	Molecular Function: hydrolase activity, acting on ester bonds (GO:0016788);;	K00679|9.8e-46|cic:CICLE_v10027727mg|K00679 phospholipid:diacylglycerol acyltransferase [EC:2.3.1.158] | (RefSeq) hypothetical protein	Glycerolipid metabolism (ko00561)	--	--	GDSL-like Lipase/Acylhydrolase	GDSL esterase/lipase 7 OS=Arabidopsis thaliana OX=3702 GN=GLIP7 PE=2 SV=1	I	Lipid transport and metabolism	GDSL esterase/lipase 7-like [Camellia sinensis]	molecular function: catalytic activity (GO:0003824)
CSS0008952	CSS0008952	33.9363	1372	33.2535	1093	37.4817	1332	44.387	2038	44.2433	1508	46.0137	1938	0.000496307	-0.34071	down	--	--	--	--	--	--	--	Tetratricopeptide repeat	--	S	Function unknown	uncharacterized protein LOC114260969 [Camellia sinensis]	--
Camellia_sinensis_newGene_15113	--	33.9157	689	49.8672	823	64.3152	1148	103.908	2395	88.4647	1514	109.395	2312	0.00426186	-0.596622	down	--	--	Molecular Function: peptidyl-prolyl cis-trans isomerase activity (GO:0003755);;	K09571|4.1e-33|gab:108486921|K09571 FK506-binding protein 4/5 [EC:5.2.1.8] | (RefSeq) peptidyl-prolyl cis-trans isomerase FKBP62-like	--	[O]	Posttranslational modification, protein turnover, chaperones	FKBP-type peptidyl-prolyl cis-trans isomerase	Peptidyl-prolyl cis-trans isomerase FKBP65 OS=Arabidopsis thaliana OX=3702 GN=FKBP65 PE=1 SV=1	O	Posttranslational modification, protein turnover, chaperones	hypothetical protein HYC85_019573 [Camellia sinensis]	molecular function: catalytic activity (GO:0003824)
CSS0006328	CSS0006328	33.8343	1712	32.0768	1319	35.4928	1579	59.3486	3409	53.7687	2294	64.0139	3373	1.34e-18	-0.750184	down	--	--	Cellular Component: integral component of membrane (GO:0016021);;	K13348|2.8e-160|nnu:104605628|K13348 protein Mpv17 | (RefSeq) uncharacterized LOC104605628	Peroxisome (ko04146)	[R]	General function prediction only	Mpv17 / PMP22 family	--	S	Function unknown	uncharacterized protein LOC114284036 isoform X1 [Camellia sinensis]	cellular component: membrane (GO:0016020);; cellular component: membrane part (GO:0044425)
Camellia_sinensis_newGene_12607	--	33.804	2515	37.8238	2512	39.4741	2709	48.6515	4598	53.3609	3420	59.4827	5418	8.1e-07	-0.553684	down	--	--	--	--	--	--	--	--	--	--	--	--	--
CSS0007722	CSS0007722	33.7896	1557	42.3102	1584	34.1998	1385	23.9264	1252	26.5617	1032	22.6574	1087	6.79e-06	0.528313	up	[P]	Inorganic ion transport and metabolism	Cellular Component: vacuolar membrane (GO:0005774);; Molecular Function: calcium:proton antiporter activity (GO:0015369);; Cellular Component: integral component of membrane (GO:0016021);;	K07300|5.8e-181|tcc:18590500|K07300 Ca2+:H+ antiporter | (RefSeq) vacuolar cation/proton exchanger 3	--	[P]	Inorganic ion transport and metabolism	Sodium/calcium exchanger protein	Vacuolar cation/proton exchanger 3 OS=Arabidopsis thaliana OX=3702 GN=CAX3 PE=1 SV=1	P	Inorganic ion transport and metabolism	hypothetical protein HYC85_031690 [Camellia sinensis]	cellular component: cell (GO:0005623);; cellular component: membrane (GO:0016020);; cellular component: organelle (GO:0043226);; cellular component: organelle part (GO:0044422);; cellular component: cell part (GO:0044464);; molecular function: transporter activity (GO:0005215);; biological process: single-organism process (GO:0044699);; biological process: localization (GO:0051179);; cellular com…
CSS0036611	CSS0036611	33.7754	3086	30.6892	2280	34.7074	2788	23.0553	2392	23.5805	1817	26.9673	2567	3.44e-05	0.401436	up	[S]	Function unknown	Molecular Function: ATP binding (GO:0005524);;	K19001|0.0e+00|jcu:105633941|K19001 ATP-dependent DNA helicase | (RefSeq) ATP-dependent DNA helicase DDM1	--	[K]	Transcription	SNF2 family N-terminal domain	ATP-dependent DNA helicase DDM1 OS=Arabidopsis thaliana OX=3702 GN=DDM1 PE=1 SV=1	K	Transcription	ATP-dependent DNA helicase DDM1 isoform X2 [Camellia sinensis]	molecular function: binding (GO:0005488)
CSS0001087	CSS0001087	33.3205	1298	36.0283	1141	33.076	1133	43.8876	1942	48.3423	1588	50.0382	2031	5.71e-06	-0.440444	down	--	--	--	--	--	[R]	General function prediction only	C2H2-type zinc finger	Zinc finger protein ZAT10 OS=Arabidopsis thaliana OX=3702 GN=ZAT10 PE=2 SV=1	S	Function unknown	zinc finger protein ZAT10-like [Camellia sinensis]	--
CSS0034690	CSS0034690	32.6965	1612	33.9385	1360	37.2591	1615	27.1688	1521	25.5277	1061	21.6268	1111	0.000204758	0.434961	up	--	--	--	K13081|2.3e-136|bvg:104908227|K13081 leucoanthocyanidin reductase [EC:1.17.1.3] | (RefSeq) leucoanthocyanidin reductase	Flavonoid biosynthesis (ko00941)	--	--	NmrA-like family	Leucoanthocyanidin reductase OS=Desmodium uncinatum OX=225101 GN=LAR PE=1 SV=1	S	Function unknown	leucoanthocyanidin reductase-like [Camellia sinensis]	--
CSS0043232	CSS0043232	32.2718	1431	28.1822	1016	34.2727	1336	46.4334	2338	43.3587	1621	51.8848	2396	5.86e-07	-0.528459	down	--	--	Molecular Function: DNA binding (GO:0003677);; Cellular Component: nucleus (GO:0005634);; Biological Process: regulation of transcription, DNA-templated (GO:0006355);;	K00521|1.3e-43|cmos:111447866|K00521 ferric-chelate reductase [EC:1.16.1.7] | (RefSeq) ferric reduction oxidase 7, chloroplastic-like	--	--	--	No apical meristem (NAM) protein	NAC domain-containing protein 2 OS=Arabidopsis thaliana OX=3702 GN=NAC002 PE=1 SV=2	K	Transcription	NAC domain-containing protein 2-like [Camellia sinensis]	molecular function: binding (GO:0005488);; cellular component: cell (GO:0005623);; cellular component: organelle (GO:0043226);; cellular component: cell part (GO:0044464);; biological process: biological regulation (GO:0065007)
CSS0003146	CSS0003146	32.2324	1462	35.9796	1327	32.5964	1300	45.162	2325	46.7568	1788	47.1307	2226	9.2e-07	-0.435836	down	--	--	Biological Process: intracellular signal transduction (GO:0035556);;	K03283|2.5e-33|qsu:112007277|K03283 heat shock 70kDa protein 1/2/6/8 | (RefSeq) heat shock 70 kDa protein 18-like isoform X1	Spliceosome (ko03040);; Protein processing in endoplasmic reticulum (ko04141);; Endocytosis (ko04144)	--	--	C1 domain	--	S	Function unknown	hypothetical protein HYC85_000769 [Camellia sinensis]	biological process: cellular process (GO:0009987);; biological process: signaling (GO:0023052);; biological process: single-organism process (GO:0044699);; biological process: response to stimulus (GO:0050896);; biological process: biological regulation (GO:0065007)
CSS0030143	CSS0030143	32.1	1603	26.5138	1077	31.4813	1382	38.9493	2209	43.6206	1837	41.2739	2147	0.000106669	-0.418999	down	[EH]	Amino acid transport and metabolism;; Coenzyme transport and metabolism	Molecular Function: oxidoreductase activity, acting on a sulfur group of donors, disulfide as acceptor (GO:0016671);; Biological Process: sulfate reduction (GO:0019419);;	K05907|1.1e-223|nau:109212240|K05907 adenylyl-sulfate reductase (glutathione) [EC:1.8.4.9] | (RefSeq) 5'-adenylylsulfate reductase 3, chloroplastic-like	Sulfur metabolism (ko00920)	[E]	Amino acid transport and metabolism	Phosphoadenosine phosphosulfate reductase family	5'-adenylylsulfate reductase 1, chloroplastic OS=Arabidopsis thaliana OX=3702 GN=APR1 PE=1 SV=2	--	--	5'-adenylylsulfate reductase 1, chloroplastic-like [Camellia sinensis]	molecular function: catalytic activity (GO:0003824);; biological process: metabolic process (GO:0008152);; biological process: single-organism process (GO:0044699);; biological process: cellular process (GO:0009987)
CSS0019982	CSS0019982	31.9567	1394	31.0071	1100	34.5651	1326	27.4593	1360	24.6298	906	21.5979	982	0.00494977	0.362031	up	--	--	Molecular Function: peroxidase activity (GO:0004601);; Cellular Component: extracellular region (GO:0005576);; Biological Process: response to oxidative stress (GO:0006979);; Molecular Function: heme binding (GO:0020037);; Biological Process: hydrogen peroxide catabolic process (GO:0042744);; Molecular Function: metal ion binding (GO:0046872);;	K00430|3.3e-157|nnu:104593959|K00430 peroxidase [EC:1.11.1.7] | (RefSeq) peroxidase 72-like	Phenylpropanoid biosynthesis (ko00940)	--	--	Peroxidase	Peroxidase 72 OS=Arabidopsis thaliana OX=3702 GN=PER72 PE=1 SV=1	Q	Secondary metabolites biosynthesis, transport and catabolism	peroxidase 72-like [Camellia sinensis]	molecular function: catalytic activity (GO:0003824);; molecular function: antioxidant activity (GO:0016209);; biological process: metabolic process (GO:0008152);; biological process: cellular process (GO:0009987);; biological process: single-organism process (GO:0044699);; biological process: response to stimulus (GO:0050896);; biological process: detoxification (GO:0098754);; cellular component:…
CSS0029680	CSS0029680	31.9161	2358	35.1544	2111	30.6278	1990	43.3475	3636	40.3216	2512	43.7057	3363	8.52e-05	-0.360737	down	[HC]	Coenzyme transport and metabolism;; Energy production and conversion	--	--	--	--	--	--	--	--	--	uncharacterized protein LOC114320552 isoform X2 [Camellia sinensis]	--
CSS0016076	CSS0016076	31.7854	820	31.201	655	33.9678	771	42.5848	1248	43.5186	947	47.6022	1279	0.000100219	-0.42382	down	[R]	General function prediction only	Molecular Function: ATP binding (GO:0005524);; Molecular Function: hydrolase activity (GO:0016787);;	K18798|1.5e-27|han:110886114|K18798 peroxisome-assembly ATPase [EC:3.6.4.7] | (RefSeq) AFG1-like ATPase isoform X1	--	[R]	General function prediction only	AFG1-like ATPase	--	S	Function unknown	AFG1-like ATPase [Camellia sinensis]	molecular function: binding (GO:0005488);; molecular function: catalytic activity (GO:0003824)
CSS0029741	CSS0029741	31.6285	699	29.9598	538	32.936	640	44.3024	1111	41.5752	775	41.2885	950	0.00111244	-0.387952	down	--	--	--	--	--	--	--	--	--	--	--	hypothetical protein TEA_021460 [Camellia sinensis var. sinensis]	--
CSS0048547	CSS0048547	31.5955	2034	29.9361	1567	28.1303	1592	41.8573	3059	42.4141	2302	42.9974	2883	1.16e-08	-0.475637	down	--	--	--	--	--	--	--	Tetratricopeptide repeat	--	--	--	uncharacterized protein LOC114312498 [Camellia sinensis]	--
CSS0048290	CSS0048290	31.514	2822	32.0401	2332	29.3137	2308	39.922	4059	40.145	3031	47.8435	4462	8.08e-06	-0.429405	down	--	--	Molecular Function: molecular_function (GO:0003674);; Molecular Function: nucleic acid binding (GO:0003676);; Molecular Function: RNA binding (GO:0003723);; Molecular Function: catalytic activity (GO:0003824);; Molecular Function: nuclease activity (GO:0004518);; Molecular Function: endonuclease activity (GO:0004519);; Molecular Function: binding (GO:0005488);; Cellular Component: cellular_compon…	--	--	[R]	General function prediction only	PPR repeat family	Pentatricopeptide repeat-containing protein At1g74750 OS=Arabidopsis thaliana OX=3702 GN=At1g74750 PE=2 SV=1	S	Function unknown	pentatricopeptide repeat-containing protein At1g74750-like [Camellia sinensis]	molecular function: binding (GO:0005488);; molecular function: catalytic activity (GO:0003824);; biological process: metabolic process (GO:0008152);; biological process: cellular process (GO:0009987);; cellular component: cell (GO:0005623);; cellular component: cell part (GO:0044464);; cellular component: organelle (GO:0043226)
Camellia_sinensis_newGene_12818	--	31.4584	1875	29.7255	1441	35.506	1861	19.9506	1351	22.6148	1137	17.2227	1070	6.81e-08	0.617349	up	--	--	Molecular Function: DNA binding (GO:0003677);; Molecular Function: protein dimerization activity (GO:0046983);;	K21437|3.1e-24|ccav:112523844|K21437 ankyrin repeat domain-containing protein 13 | (RefSeq) uncharacterized protein LOC112523844	--	[L]	Replication, recombination and repair	hAT family C-terminal dimerisation region	Zinc finger BED domain-containing protein RICESLEEPER 4 OS=Oryza sativa subsp. japonica OX=39947 GN=Os01g0518400 PE=2 SV=3	L	Replication, recombination and repair	zinc finger BED domain-containing protein RICESLEEPER 2-like [Camellia sinensis]	molecular function: binding (GO:0005488)
CSS0044464	CSS0044464	31.3821	3068	29.5116	2345	31.0381	2668	19.8436	2203	22.3282	1841	22.5106	2292	1.32e-08	0.479134	up	[L]	Replication, recombination and repair	Molecular Function: DNA binding (GO:0003677);; Molecular Function: DNA helicase activity (GO:0003678);; Molecular Function: ATP binding (GO:0005524);; Cellular Component: nucleus (GO:0005634);; Biological Process: DNA replication initiation (GO:0006270);; Cellular Component: MCM complex (GO:0042555);;	K02542|0.0e+00|vvi:100260804|K02542 DNA replication licensing factor MCM6 [EC:3.6.4.12] | (RefSeq) MCM6; DNA replication licensing factor MCM6	DNA replication (ko03030)	[L]	Replication, recombination and repair	MCM P-loop domain	DNA replication licensing factor MCM6 OS=Arabidopsis thaliana OX=3702 GN=MCM6 PE=1 SV=1	L	Replication, recombination and repair	DNA replication licensing factor MCM6 isoform X2 [Camellia sinensis]	molecular function: binding (GO:0005488);; molecular function: catalytic activity (GO:0003824);; cellular component: cell (GO:0005623);; cellular component: organelle (GO:0043226);; cellular component: cell part (GO:0044464);; biological process: metabolic process (GO:0008152);; biological process: cellular process (GO:0009987);; cellular component: macromolecular complex (GO:0032991)
CSS0002926	CSS0002926	31.2756	1658	34.098	1469	29.9921	1398	40.3776	2430	37.8236	1691	40.6301	2243	0.00405437	-0.297769	down	[H]	Coenzyme transport and metabolism	Molecular Function: molecular_function (GO:0003674);; Molecular Function: catalytic activity (GO:0003824);; Molecular Function: riboflavin synthase activity (GO:0004746);; Biological Process: vitamin metabolic process (GO:0006766);; Biological Process: water-soluble vitamin metabolic process (GO:0006767);; Biological Process: riboflavin metabolic process (GO:0006771);; Biological Process: nitroge…	K00793|2.0e-107|vvi:100257400|K00793 riboflavin synthase [EC:2.5.1.9] | (RefSeq) riboflavin synthase	Riboflavin metabolism (ko00740)	[H]	Coenzyme transport and metabolism	Lumazine binding domain	--	H	Coenzyme transport and metabolism	riboflavin synthase-like [Camellia sinensis]	molecular function: catalytic activity (GO:0003824);; biological process: metabolic process (GO:0008152);; biological process: single-organism process (GO:0044699);; biological process: cellular process (GO:0009987)
CSS0018608	CSS0018608	31.2058	193	29.1955	147	31.835	173	17.7163	124	15.8719	83	18.8917	122	0.00340836	0.565703	up	--	--	Molecular Function: DNA binding (GO:0003677);; Cellular Component: nucleus (GO:0005634);; Cellular Component: host cell nucleus (GO:0042025);; Molecular Function: metal ion binding (GO:0046872);;	--	--	--	--	SBP domain	Squamosa promoter-binding-like protein 5 OS=Arabidopsis thaliana OX=3702 GN=SPL5 PE=2 SV=1	K	Transcription	squamosa promoter-binding protein 1-like [Camellia sinensis]	molecular function: binding (GO:0005488);; cellular component: cell (GO:0005623);; cellular component: organelle (GO:0043226);; cellular component: cell part (GO:0044464);; cellular component: other organism (GO:0044215);; cellular component: other organism part (GO:0044217)
CSS0019433	CSS0019433	31.1668	2243	26.2386	1535	30.9666	1959	21.1359	1727	20.7239	1258	23.8857	1790	0.000436713	0.391374	up	--	--	Cellular Component: nuclear chromosome (GO:0000228);; Cellular Component: chromatin (GO:0000785);; Cellular Component: nuclear chromatin (GO:0000790);; Biological Process: sister chromatid segregation (GO:0000819);; Molecular Function: molecular_function (GO:0003674);; Molecular Function: chromatin binding (GO:0003682);; Molecular Function: binding (GO:0005488);; Cellular Component: cellular_comp…	--	--	[S]	Function unknown	Mini-chromosome maintenance replisome factor	Mini-chromosome maintenance complex-binding protein OS=Arabidopsis thaliana OX=3702 GN=ETG1 PE=1 SV=1	S	Function unknown	mini-chromosome maintenance complex-binding protein isoform X1 [Camellia sinensis]	cellular component: cell (GO:0005623);; cellular component: organelle (GO:0043226);; cellular component: organelle part (GO:0044422);; cellular component: cell part (GO:0044464);; cellular component: membrane-enclosed lumen (GO:0031974);; biological process: cellular process (GO:0009987);; biological process: single-organism process (GO:0044699);; biological process: cellular component organizati…
CSS0020045	CSS0020045	31.145	3098	29.8486	2414	29.0317	2539	38.3526	4332	37.7726	3169	33.9292	3516	0.0055908	-0.273249	down	[J]	Translation, ribosomal structure and biogenesis	Molecular Function: nucleic acid binding (GO:0003676);; Molecular Function: RNA helicase activity (GO:0003724);; Molecular Function: ATP binding (GO:0005524);; Molecular Function: metal ion binding (GO:0046872);;	K14442|1.7e-50|soe:110794780|K14442 ATP-dependent RNA helicase DHX36 [EC:3.6.4.13] | (RefSeq) DExH-box ATP-dependent RNA helicase DExH1	RNA degradation (ko03018)	[A]	RNA processing and modification	Helicase conserved C-terminal domain	DExH-box ATP-dependent RNA helicase DExH8 OS=Arabidopsis thaliana OX=3702 GN=At2g47680 PE=2 SV=2	A	RNA processing and modification	DExH-box ATP-dependent RNA helicase DExH8 [Camellia sinensis]	molecular function: binding (GO:0005488);; molecular function: catalytic activity (GO:0003824)
CSS0049537	CSS0049537	30.8903	892	30.2962	711	32.9421	836	23.9841	786	23.8571	581	21.7396	654	0.00123354	0.393176	up	--	--	Cellular Component: mitochondrial matrix (GO:0005759);;	K15414|3.1e-94|vvi:100266772|K15414 complement component 1 Q subcomponent-binding protein, mitochondrial | (RefSeq) uncharacterized protein At2g39795, mitochondrial	--	[C]	Energy production and conversion	Mitochondrial glycoprotein	Uncharacterized protein At2g39795, mitochondrial OS=Arabidopsis thaliana OX=3702 GN=At2g39795 PE=1 SV=1	C	Energy production and conversion	uncharacterized protein At2g39795, mitochondrial-like [Camellia sinensis]	cellular component: cell (GO:0005623);; cellular component: membrane-enclosed lumen (GO:0031974);; cellular component: organelle (GO:0043226);; cellular component: organelle part (GO:0044422);; cellular component: cell part (GO:0044464)
CSS0022449	CSS0022449	30.6935	2353	26.5112	1652	26.7684	1804	34.4384	2997	36.3325	2348	41.9547	3349	0.000496307	-0.387435	down	[O]	Posttranslational modification, protein turnover, chaperones	Molecular Function: metalloendopeptidase activity (GO:0004222);; Molecular Function: ATP binding (GO:0005524);; Cellular Component: integral component of membrane (GO:0016021);;	K03798|0.0e+00|qsu:111999978|K03798 cell division protease FtsH [EC:3.4.24.-] | (RefSeq) ATP-dependent zinc metalloprotease FTSH, chloroplastic	--	[O]	Posttranslational modification, protein turnover, chaperones	Peptidase family M41	ATP-dependent zinc metalloprotease FTSH, chloroplastic OS=Nicotiana tabacum OX=4097 GN=FTSH PE=2 SV=2	O	Posttranslational modification, protein turnover, chaperones	hypothetical protein TEA_009515 [Camellia sinensis var. sinensis]	molecular function: catalytic activity (GO:0003824);; biological process: metabolic process (GO:0008152);; molecular function: binding (GO:0005488);; cellular component: membrane (GO:0016020);; cellular component: membrane part (GO:0044425)
CSS0020360	CSS0020360	30.6353	1485	31.8938	1257	26.9096	1147	37.9325	2088	41.8314	1710	37.7079	1904	0.0013591	-0.360277	down	[E]	Amino acid transport and metabolism	Molecular Function: oxidoreductase activity (GO:0016491);;	K13366|1.8e-247|hbr:110659983|K13366 polyamine oxidase [EC:1.5.3.14 1.5.3.16 1.5.3.-] | (RefSeq) polyamine oxidase 1-like isoform X1	Arginine and proline metabolism (ko00330);; beta-Alanine metabolism (ko00410)	[Q]	Secondary metabolites biosynthesis, transport and catabolism	Flavin containing amine oxidoreductase	Polyamine oxidase 1 OS=Arabidopsis thaliana OX=3702 GN=PAO1 PE=1 SV=1	Q	Secondary metabolites biosynthesis, transport and catabolism	LOW QUALITY PROTEIN: polyamine oxidase 1 [Camellia sinensis]	molecular function: catalytic activity (GO:0003824)
CSS0050130	CSS0050130	30.635	966	33.8103	867	32.5241	902	25.0596	898	24.7089	657	23.588	775	0.0016009	0.366327	up	--	--	Molecular Function: DNA binding (GO:0003677);; Cellular Component: nucleus (GO:0005634);; Biological Process: DNA replication (GO:0006260);; Biological Process: DNA repair (GO:0006281);; Biological Process: DNA recombination (GO:0006310);;	K10739|9.3e-113|nnu:104600508|K10739 replication factor A2 | (RefSeq) replication protein A 32 kDa subunit A	DNA replication (ko03030);; Nucleotide excision repair (ko03420);; Mismatch repair (ko03430);; Homologous recombination (ko03440)	[L]	Replication, recombination and repair	Replication protein A C terminal	Replication protein A 32 kDa subunit A OS=Arabidopsis thaliana OX=3702 GN=RPA2A PE=1 SV=2	L	Replication, recombination and repair	replication protein A 32 kDa subunit A-like isoform X2 [Camellia sinensis]	molecular function: binding (GO:0005488);; cellular component: cell (GO:0005623);; cellular component: organelle (GO:0043226);; cellular component: cell part (GO:0044464);; biological process: metabolic process (GO:0008152);; biological process: cellular process (GO:0009987);; biological process: response to stimulus (GO:0050896)
CSS0020543	CSS0020543	30.1242	1757	29.5554	1401	30.0398	1540	25.0068	1656	22.7611	1119	23.1719	1408	0.00156207	0.316533	up	[QV]	Secondary metabolites biosynthesis, transport and catabolism;; Defense mechanisms	Molecular Function: monooxygenase activity (GO:0004497);; Molecular Function: iron ion binding (GO:0005506);; Cellular Component: integral component of membrane (GO:0016021);; Molecular Function: oxidoreductase activity, acting on paired donors, with incorporation or reduction of molecular oxygen (GO:0016705);; Molecular Function: heme binding (GO:0020037);;	K09587|2.4e-228|zju:107408649|K09587 steroid 22-alpha-hydroxylase [EC:1.14.13.-] | (RefSeq) cytochrome P450 90B1-like	Brassinosteroid biosynthesis (ko00905)	[QI]	Secondary metabolites biosynthesis, transport and catabolism;; Lipid transport and metabolism	Cytochrome P450	Cytochrome P450 90B1 OS=Arabidopsis thaliana OX=3702 GN=CYP90B1 PE=1 SV=2	Q	Secondary metabolites biosynthesis, transport and catabolism	cytochrome P450 90B1 isoform X1 [Camellia sinensis]	molecular function: catalytic activity (GO:0003824);; biological process: metabolic process (GO:0008152);; biological process: single-organism process (GO:0044699);; molecular function: binding (GO:0005488);; cellular component: membrane (GO:0016020);; cellular component: membrane part (GO:0044425)
CSS0046026	CSS0046026	30.0975	1967	37.4045	1987	30.8723	1774	20.3464	1510	25.5012	1405	22.4927	1531	9.45e-05	0.470216	up	[GI]	Carbohydrate transport and metabolism;; Lipid transport and metabolism	Molecular Function: enzyme inhibitor activity (GO:0004857);; Molecular Function: pectinesterase activity (GO:0030599);; Biological Process: cell wall modification (GO:0042545);; Molecular Function: aspartyl esterase activity (GO:0045330);; Biological Process: pectin catabolic process (GO:0045490);;	K01051|3.3e-226|jre:108994228|K01051 pectinesterase [EC:3.1.1.11] | (RefSeq) pectinesterase-like	Pentose and glucuronate interconversions (ko00040)	--	--	Pectinesterase	Pectinesterase OS=Actinidia deliciosa OX=3627 PE=1 SV=1	G	Carbohydrate transport and metabolism	hypothetical protein HYC85_032270 [Camellia sinensis]	molecular function: molecular function regulator (GO:0098772);; biological process: biological regulation (GO:0065007);; molecular function: catalytic activity (GO:0003824);; biological process: cellular process (GO:0009987);; biological process: cellular component organization or biogenesis (GO:0071840);; biological process: metabolic process (GO:0008152)
Camellia_sinensis_newGene_2499	--	29.9343	1881	34.3483	1755	30.3835	1679	22.6421	1616	21.0119	1114	19.2782	1262	1.12e-07	0.538395	up	[V]	Defense mechanisms	Molecular Function: antiporter activity (GO:0015297);; Cellular Component: integral component of membrane (GO:0016021);; Molecular Function: xenobiotic transporter activity (GO:0042910);;	K03327|1.4e-210|jre:109019248|K03327 multidrug resistance protein, MATE family | (RefSeq) protein DETOXIFICATION 41-like	--	[R]	General function prediction only	MatE	Protein DETOXIFICATION 41 OS=Arabidopsis thaliana OX=3702 GN=DTX41 PE=2 SV=1	V	Defense mechanisms	protein DETOXIFICATION 41-like [Camellia sinensis]	molecular function: transporter activity (GO:0005215);; biological process: localization (GO:0051179);; cellular component: membrane (GO:0016020);; cellular component: membrane part (GO:0044425)
CSS0009783	CSS0009783	29.7857	2091	28.0934	1603	27.9209	1723	34.247	2730	34.0747	2017	35.0327	2562	0.00744867	-0.254315	down	--	--	Cellular Component: integral component of membrane (GO:0016021);;	K22651|4.8e-76|mdm:103443441|K22651 E3 ubiquitin-protein ligase RNF4 [EC:2.3.2.27] | (RefSeq) LOW QUALITY PROTEIN: pentatricopeptide repeat-containing protein At1g50270-like	--	[R]	General function prediction only	PPR repeat family	Pentatricopeptide repeat-containing protein At3g29230 OS=Arabidopsis thaliana OX=3702 GN=PCMP-E27 PE=2 SV=1	S	Function unknown	LOW QUALITY PROTEIN: pentatricopeptide repeat-containing protein At3g29230 [Camellia sinensis]	cellular component: membrane (GO:0016020);; cellular component: membrane part (GO:0044425)
CSS0022597	CSS0022597	29.7415	1917	27.2368	1428	29.9236	1696	21.8999	1603	20.277	1103	24.6834	1658	0.00211121	0.347301	up	--	--	Biological Process: metal ion transport (GO:0030001);; Molecular Function: metal ion binding (GO:0046872);;	--	--	[P]	Inorganic ion transport and metabolism	--	Heavy metal-associated isoprenylated plant protein 37 OS=Arabidopsis thaliana OX=3702 GN=HIPP37 PE=2 SV=1	--	--	hypothetical protein HYC85_015792 [Camellia sinensis]	biological process: localization (GO:0051179);; molecular function: binding (GO:0005488)
CSS0049542	CSS0049542	29.7293	1399	25.1969	964	28.6313	1184	39.6849	2120	40.3214	1600	33.9252	1662	0.000652485	-0.40365	down	--	--	Molecular Function: zinc ion binding (GO:0008270);; Cellular Component: integral component of membrane (GO:0016021);;	K10661|1.4e-08|han:110877983|K10661 E3 ubiquitin-protein ligase MARCH6 [EC:2.3.2.27] | (RefSeq) probable E3 ubiquitin ligase SUD1	Protein processing in endoplasmic reticulum (ko04141)	[A]	RNA processing and modification	Protein of unknown function (DUF3675)	--	A	RNA processing and modification	uncharacterized protein LOC114315104 [Camellia sinensis]	molecular function: binding (GO:0005488);; cellular component: membrane (GO:0016020);; cellular component: membrane part (GO:0044425)
CSS0038083	CSS0038083	29.4363	2809	27.9558	2169	28.3398	2378	35.215	3816	36.9882	2977	39.1033	3887	1.24e-05	-0.357619	down	--	--	Cellular Component: cytoplasm (GO:0005737);; Biological Process: exocytosis (GO:0006887);;	--	--	--	--	--	Senescence-associated protein SPA15, chloroplastic OS=Ipomoea batatas OX=4120 GN=SPA15 PE=2 SV=1	S	Function unknown	hypothetical protein HYC85_005143 [Camellia sinensis]	cellular component: cell (GO:0005623);; cellular component: cell part (GO:0044464);; biological process: cellular process (GO:0009987);; biological process: single-organism process (GO:0044699);; biological process: localization (GO:0051179)
CSS0003976	CSS0003976	29.4257	1272	35.145	1235	29.8259	1134	41.8719	2055	43.7885	1596	37.8069	1702	0.00350787	-0.352733	down	--	--	--	--	--	[R]	General function prediction only	C2 domain	--	S	Function unknown	protein SRC2 homolog [Camellia sinensis]	--
CSS0033756	CSS0033756	29.0562	843	34.8789	822	33.0583	843	37.3467	1230	46.8171	1145	44.5383	1345	0.00836938	-0.361924	down	[T]	Signal transduction mechanisms	Molecular Function: calcium ion binding (GO:0005509);;	K13448|5.5e-48|fve:105352384|K13448 calcium-binding protein CML | (RefSeq) calcium-binding protein CML38	Plant-pathogen interaction (ko04626)	[T]	Signal transduction mechanisms	EF hand	Putative calcium-binding protein CML23 OS=Oryza sativa subsp. japonica OX=39947 GN=CML23 PE=3 SV=1	T	Signal transduction mechanisms	putative calcium-binding protein CML23 [Camellia sinensis]	molecular function: binding (GO:0005488)
CSS0040205	CSS0040205	28.9578	914	27.7254	712	27.5886	766	36.2434	1299	40.5923	1081	35.2788	1160	0.00144361	-0.373216	down	--	--	Cellular Component: nucleus (GO:0005634);; Molecular Function: zinc ion binding (GO:0008270);;	K12135|1.4e-22|thj:104802991|K12135 zinc finger protein CONSTANS | (RefSeq) zinc finger protein CONSTANS-LIKE 2-like	Circadian rhythm - plant (ko04712)	[K]	Transcription	CCT motif	Zinc finger protein CONSTANS-LIKE 5 OS=Arabidopsis thaliana OX=3702 GN=COL5 PE=2 SV=2	K	Transcription	zinc finger protein CONSTANS-LIKE 5-like [Camellia sinensis]	cellular component: cell (GO:0005623);; cellular component: organelle (GO:0043226);; cellular component: cell part (GO:0044464);; molecular function: binding (GO:0005488)
CSS0032292	CSS0032292	28.8019	1597	26.0401	1174	28.1624	1373	35.2515	2219	37.0182	1731	38.5237	2225	3.44e-05	-0.38894	down	[E]	Amino acid transport and metabolism	Molecular Function: prephenate dehydratase activity (GO:0004664);; Biological Process: L-phenylalanine biosynthetic process (GO:0009094);; Cellular Component: chloroplast stroma (GO:0009570);; Molecular Function: arogenate dehydratase activity (GO:0047769);;	K05359|5.1e-203|vvi:100267022|K05359 arogenate/prephenate dehydratase [EC:4.2.1.91 4.2.1.51] | (RefSeq) arogenate dehydratase/prephenate dehydratase 6, chloroplastic-like	Phenylalanine, tyrosine and tryptophan biosynthesis (ko00400);; Biosynthesis of amino acids (ko01230)	[E]	Amino acid transport and metabolism	Prephenate dehydratase	Arogenate dehydratase 3, chloroplastic OS=Arabidopsis thaliana OX=3702 GN=ADT3 PE=1 SV=1	E	Amino acid transport and metabolism	arogenate dehydratase/prephenate dehydratase 6, chloroplastic-like [Camellia sinensis]	molecular function: catalytic activity (GO:0003824);; biological process: metabolic process (GO:0008152);; biological process: cellular process (GO:0009987);; biological process: single-organism process (GO:0044699);; cellular component: cell (GO:0005623);; cellular component: organelle (GO:0043226);; cellular component: organelle part (GO:0044422);; cellular component: cell part (GO:0044464)
CSS0009095	CSS0009095	28.7965	1260	25.9819	924	28.0761	1080	22.003	1093	16.256	600	18.0608	823	0.00023413	0.484624	up	--	--	Molecular Function: molecular_function (GO:0003674);; Molecular Function: catalytic activity (GO:0003824);; Cellular Component: cellular_component (GO:0005575);; Cellular Component: intracellular (GO:0005622);; Cellular Component: cell (GO:0005623);; Cellular Component: cytoplasm (GO:0005737);; Cellular Component: vacuole (GO:0005773);; Cellular Component: Golgi apparatus (GO:0005794);; Cellular …	K23877|3.9e-34|brp:103831563|K23877 xyloglucan O-acetyltransferase | (RefSeq) protein ALTERED XYLOGLUCAN 4	--	--	--	GDSL/SGNH-like Acyl-Esterase family found in Pmr5 and Cas1p	Protein trichome birefringence-like 39 OS=Arabidopsis thaliana OX=3702 GN=TBL39 PE=2 SV=1	S	Function unknown	protein trichome birefringence-like 39 [Camellia sinensis]	molecular function: catalytic activity (GO:0003824);; cellular component: cell (GO:0005623);; cellular component: cell part (GO:0044464);; cellular component: organelle (GO:0043226);; cellular component: cell junction (GO:0030054);; biological process: cellular process (GO:0009987);; cellular component: symplast (GO:0055044)
CSS0025097	CSS0025097	28.7823	1287	27.4415	997	27.0572	1063	33.339	1692	35.4602	1337	33.9317	1580	0.00954189	-0.281499	down	[P]	Inorganic ion transport and metabolism	Molecular Function: gamma-glutamylcyclotransferase activity (GO:0003839);; Biological Process: glutathione catabolic process (GO:0006751);;	K22596|3.1e-106|jre:109009548|K22596 gamma-glutamylcyclotransferase, plant [EC:4.3.2.9] | (RefSeq) gamma-glutamylcyclotransferase 2-1-like	Glutathione metabolism (ko00480)	[P]	Inorganic ion transport and metabolism	ChaC-like protein	Gamma-glutamylcyclotransferase 2-2 OS=Arabidopsis thaliana OX=3702 GN=GGCT2;2 PE=1 SV=1	P	Inorganic ion transport and metabolism	hypothetical protein TEA_001351 [Camellia sinensis var. sinensis]	molecular function: catalytic activity (GO:0003824);; biological process: metabolic process (GO:0008152);; biological process: cellular process (GO:0009987)
CSS0042253	CSS0042253	28.672	3045	26.0806	2252	28.1187	2625	22.4813	2711	21.7452	1947	22.1819	2454	0.000552311	0.30375	up	[L]	Replication, recombination and repair	Molecular Function: DNA binding (GO:0003677);; Molecular Function: DNA topoisomerase type II (ATP-hydrolyzing) activity (GO:0003918);; Molecular Function: ATP binding (GO:0005524);; Biological Process: DNA topological change (GO:0006265);;	K02469|0.0e+00|vvi:100250492|K02469 DNA gyrase subunit A [EC:5.6.2.2] | (RefSeq) DNA gyrase subunit A, chloroplastic/mitochondrial	--	[B]	Chromatin structure and dynamics	DNA gyrase/topoisomerase IV, subunit A	DNA gyrase subunit A, chloroplastic/mitochondrial OS=Nicotiana benthamiana OX=4100 GN=GYRA PE=2 SV=1	B	Chromatin structure and dynamics	DNA gyrase subunit A, chloroplastic/mitochondrial isoform X1 [Camellia sinensis]	molecular function: binding (GO:0005488);; molecular function: catalytic activity (GO:0003824);; biological process: metabolic process (GO:0008152);; biological process: cellular process (GO:0009987);; biological process: cellular component organization or biogenesis (GO:0071840)
CSS0034421	CSS0034421	28.6201	423	22.7915	274	15.2683	199	37.3212	626	34.7659	433	43.1123	663	0.00228284	-0.566802	down	[O]	Posttranslational modification, protein turnover, chaperones	Biological Process: response to reactive oxygen species (GO:0000302);; Cellular Component: cellular_component (GO:0005575);; Cellular Component: intracellular (GO:0005622);; Cellular Component: cell (GO:0005623);; Cellular Component: cytoplasm (GO:0005737);; Biological Process: response to stress (GO:0006950);; Biological Process: response to oxidative stress (GO:0006979);; Biological Process: bi…	K13993|2.0e-61|cpap:110812188|K13993 HSP20 family protein | (RefSeq) 17.3 kDa class I heat shock protein	Protein processing in endoplasmic reticulum (ko04141)	[O]	Posttranslational modification, protein turnover, chaperones	Hsp20/alpha crystallin family	18.2 kDa class I heat shock protein OS=Medicago sativa OX=3879 GN=HSP18.2 PE=2 SV=1	O	Posttranslational modification, protein turnover, chaperones	18.2 kDa class I heat shock protein-like [Camellia sinensis]	biological process: response to stimulus (GO:0050896);; cellular component: cell (GO:0005623);; cellular component: cell part (GO:0044464);; cellular component: organelle (GO:0043226)
CSS0021623	CSS0021623	28.3673	533	35.0797	535	33.5855	554	24.3266	519	21.6252	343	21.7442	425	0.00334057	0.438108	up	--	--	Molecular Function: electron carrier activity (GO:0009055);;	--	--	--	--	Plastocyanin-like domain	Early nodulin-like protein 1 OS=Arabidopsis thaliana OX=3702 GN=At2g25060 PE=2 SV=2	S	Function unknown	early nodulin-like protein 1 [Camellia sinensis]	molecular function: electron carrier activity (GO:0009055)
Camellia_sinensis_newGene_25251	--	28.1322	1088	30.9676	974	25.4479	865	46.4782	2041	46.8067	1526	39.6462	1597	1.3e-07	-0.586301	down	--	--	Biological Process: intracellular signal transduction (GO:0035556);;	--	--	--	--	--	--	--	--	hypothetical protein HYC85_000771 [Camellia sinensis]	biological process: cellular process (GO:0009987);; biological process: signaling (GO:0023052);; biological process: single-organism process (GO:0044699);; biological process: response to stimulus (GO:0050896);; biological process: biological regulation (GO:0065007)
CSS0005445	CSS0005445	28.106	1555	38.4296	1728	31.454	1530	22.9462	1441	24.7169	1153	24.8096	1430	0.00318142	0.386539	up	--	--	Molecular Function: transferase activity, transferring acyl groups other than amino-acyl groups (GO:0016747);;	K13065|4.5e-149|vvi:100246835|K13065 shikimate O-hydroxycinnamoyltransferase [EC:2.3.1.133] | (RefSeq) spermidine hydroxycinnamoyl transferase-like	Phenylpropanoid biosynthesis (ko00940);; Flavonoid biosynthesis (ko00941);; Stilbenoid, diarylheptanoid and gingerol biosynthesis (ko00945)	--	--	Transferase family	Spermidine hydroxycinnamoyl transferase OS=Arabidopsis thaliana OX=3702 GN=SHT PE=1 SV=1	S	Function unknown	spermidine hydroxycinnamoyl transferase-like [Camellia sinensis]	molecular function: catalytic activity (GO:0003824)
Camellia_sinensis_newGene_11619	--	28.0458	3894	29.8232	3185	29.32	3385	39.6139	6241	38.2857	4724	37.5194	5034	2.95e-07	-0.426075	down	--	--	Biological Process: immune system process (GO:0002376);; Cellular Component: cellular_component (GO:0005575);; Cellular Component: cell (GO:0005623);; Cellular Component: plasma membrane (GO:0005886);; Cellular Component: cell-cell junction (GO:0005911);; Biological Process: response to stress (GO:0006950);; Biological Process: defense response (GO:0006952);; Biological Process: immune response (…	--	--	--	--	Late embryogenesis abundant protein	Protein NDR1 OS=Arabidopsis thaliana OX=3702 GN=NDR1 PE=1 SV=1	S	Function unknown	hypothetical protein HYC85_032181 [Camellia sinensis]	biological process: immune system process (GO:0002376);; cellular component: cell (GO:0005623);; cellular component: membrane (GO:0016020);; cellular component: cell part (GO:0044464);; cellular component: cell junction (GO:0030054);; biological process: response to stimulus (GO:0050896);; biological process: cellular process (GO:0009987);; biological process: single-organism process (GO:0044699)…
Camellia_sinensis_newGene_16209	--	27.9953	1679	29.5646	1442	25.1876	1446	34.1536	2396	30.8137	1690	38.8871	2447	0.00231162	-0.319667	down	--	--	--	--	--	--	--	--	--	--	--	--	--
CSS0017857	CSS0017857	27.8823	1791	19.7532	1032	18.9594	1071	36.264	2645	31.5872	1711	40.382	2702	3.02e-05	-0.5869	down	[O]	Posttranslational modification, protein turnover, chaperones	Cellular Component: integral component of membrane (GO:0016021);;	--	--	--	--	--	Probable zinc metallopeptidase EGY3, chloroplastic OS=Arabidopsis thaliana OX=3702 GN=EGY3 PE=1 SV=1	M	Cell wall/membrane/envelope biogenesis	probable zinc metallopeptidase EGY3, chloroplastic [Camellia sinensis]	cellular component: membrane (GO:0016020);; cellular component: membrane part (GO:0044425)
CSS0008840	CSS0008840	27.8027	2439	30.5502	2179	32.3044	2492	38.1474	3800	38.4234	2842	40.7703	3725	5.3e-05	-0.353026	down	[T]	Signal transduction mechanisms	Molecular Function: protein serine/threonine phosphatase activity (GO:0004722);; Molecular Function: metal ion binding (GO:0046872);;	K14497|3.3e-159|vvi:100267957|K14497 protein phosphatase 2C [EC:3.1.3.16] | (RefSeq) protein phosphatase 2C 77	MAPK signaling pathway - plant (ko04016);; Plant hormone signal transduction (ko04075)	[T]	Signal transduction mechanisms	Protein phosphatase 2C	Protein phosphatase 2C 16 OS=Arabidopsis thaliana OX=3702 GN=HAB1 PE=1 SV=1	T	Signal transduction mechanisms	protein phosphatase 2C 50-like [Camellia sinensis]	molecular function: catalytic activity (GO:0003824);; biological process: metabolic process (GO:0008152);; biological process: cellular process (GO:0009987);; molecular function: binding (GO:0005488)
CSS0030946	CSS0030946	27.6761	1625	28.0783	1340	26.5539	1371	36.3777	2425	33.7968	1673	38.4475	2351	7.01e-05	-0.375293	down	--	--	Cellular Component: integral component of membrane (GO:0016021);;	K09648|5.7e-24|pavi:110762209|K09648 mitochondrial inner membrane protease subunit 2 [EC:3.4.21.-] | (RefSeq) uncharacterized protein LOC110762209 isoform X1	Protein export (ko03060)	--	--	--	--	--	--	uncharacterized protein LOC114286495 isoform X1 [Camellia sinensis]	cellular component: membrane (GO:0016020);; cellular component: membrane part (GO:0044425)
CSS0031339	CSS0031339	27.599	1355	30.3423	1211	30.408	1313	22.3447	1246	24.7426	1025	23.2723	1190	0.00671205	0.30419	up	--	--	Molecular Function: molecular_function (GO:0003674);; Molecular Function: nucleic acid binding (GO:0003676);; Molecular Function: RNA binding (GO:0003723);; Molecular Function: catalytic activity (GO:0003824);; Molecular Function: nuclease activity (GO:0004518);; Molecular Function: endonuclease activity (GO:0004519);; Molecular Function: binding (GO:0005488);; Cellular Component: cellular_compon…	--	--	[R]	General function prediction only	PPR repeat family	Pentatricopeptide repeat-containing protein At1g55890, mitochondrial OS=Arabidopsis thaliana OX=3702 GN=At1g55890 PE=1 SV=1	S	Function unknown	pentatricopeptide repeat-containing protein At1g55890, mitochondrial-like [Camellia sinensis]	molecular function: binding (GO:0005488);; molecular function: catalytic activity (GO:0003824);; biological process: metabolic process (GO:0008152);; biological process: cellular process (GO:0009987);; cellular component: cell (GO:0005623);; cellular component: cell part (GO:0044464);; cellular component: organelle (GO:0043226);; cellular component: membrane (GO:0016020)
CSS0019866	CSS0019866	27.5716	2001	29.3617	1733	30.4169	1941	22.5655	1860	22.5535	1381	24.5435	1856	0.00156822	0.306171	up	--	--	--	--	--	--	--	Remorin, C-terminal region	--	S	Function unknown	uncharacterized protein LOC114258289 isoform X2 [Camellia sinensis]	--
CSS0022348	CSS0022348	27.4845	2722	28.6622	2307	30.785	2680	41.2444	4638	37.6856	3147	33.5398	3459	0.00107152	-0.345972	down	--	--	Cellular Component: ubiquitin ligase complex (GO:0000151);; Molecular Function: protein binding (GO:0005515);; Cellular Component: cellular_component (GO:0005575);; Cellular Component: intracellular (GO:0005622);; Cellular Component: cell (GO:0005623);; Cellular Component: nucleus (GO:0005634);; Biological Process: proteolysis (GO:0006508);; Biological Process: ubiquitin-dependent protein catabol…	K14515|2.8e-187|pper:18790012|K14515 EIN3-binding F-box protein | (RefSeq) EIN3-binding F-box protein 1	MAPK signaling pathway - plant (ko04016);; Plant hormone signal transduction (ko04075)	[R]	General function prediction only	Leucine Rich repeat	EIN3-binding F-box protein 1 OS=Arabidopsis thaliana OX=3702 GN=EBF1 PE=1 SV=1	S	Function unknown	hypothetical protein TEA_005962 [Camellia sinensis var. sinensis]	cellular component: cell (GO:0005623);; cellular component: macromolecular complex (GO:0032991);; cellular component: cell part (GO:0044464);; molecular function: binding (GO:0005488);; cellular component: organelle (GO:0043226);; biological process: metabolic process (GO:0008152);; biological process: cellular process (GO:0009987);; biological process: response to stimulus (GO:0050896);; biologi…
CSS0033486	CSS0033486	27.482	1229	24.2624	882	28.7709	1131	33.0974	1680	35.9413	1355	35.9668	1674	0.00191923	-0.350332	down	[T]	Signal transduction mechanisms	Molecular Function: protein serine/threonine kinase activity (GO:0004674);; Molecular Function: ATP binding (GO:0005524);;	K08794|6.3e-109|nnu:104600864|K08794 calcium/calmodulin-dependent protein kinase I [EC:2.7.11.17] | (RefSeq) phosphoenolpyruvate carboxylase kinase 1-like	--	[T]	Signal transduction mechanisms	Protein kinase domain	Phosphoenolpyruvate carboxylase kinase 1 OS=Arabidopsis thaliana OX=3702 GN=PPCK1 PE=1 SV=1	T	Signal transduction mechanisms	hypothetical protein HYC85_014111 [Camellia sinensis]	molecular function: catalytic activity (GO:0003824);; biological process: metabolic process (GO:0008152);; biological process: cellular process (GO:0009987);; molecular function: binding (GO:0005488)
Camellia_sinensis_newGene_17217	--	27.4804	1435	26.254	1115	35.7396	1641	20.6944	1227	22.7392	1002	23.3169	1268	0.00836938	0.371608	up	--	--	--	--	--	--	--	--	Protein E6 OS=Gossypium hirsutum OX=3635 GN=E6 PE=2 SV=1	--	--	protein E6-like [Camellia sinensis]	--
CSS0019126	CSS0019126	27.1845	2858	26.1898	2238	28.1654	2603	18.3867	2195	22.0965	1959	19.4102	2125	1.51e-05	0.41603	up	[L]	Replication, recombination and repair	Molecular Function: DNA binding (GO:0003677);; Molecular Function: DNA helicase activity (GO:0003678);; Molecular Function: ATP binding (GO:0005524);; Cellular Component: nucleus (GO:0005634);; Biological Process: DNA replication initiation (GO:0006270);; Cellular Component: MCM complex (GO:0042555);; Biological Process: negative regulation of DNA helicase activity (GO:1905775);;	K02540|0.0e+00|ccav:112528203|K02540 DNA replication licensing factor MCM2 [EC:3.6.4.12] | (RefSeq) DNA replication licensing factor MCM2	DNA replication (ko03030)	[L]	Replication, recombination and repair	MCM P-loop domain	DNA replication licensing factor MCM2 OS=Oryza sativa subsp. indica OX=39946 GN=OsI_36121 PE=3 SV=1	L	Replication, recombination and repair	hypothetical protein HYC85_006237 [Camellia sinensis]	molecular function: binding (GO:0005488);; molecular function: catalytic activity (GO:0003824);; cellular component: cell (GO:0005623);; cellular component: organelle (GO:0043226);; cellular component: cell part (GO:0044464);; biological process: metabolic process (GO:0008152);; biological process: cellular process (GO:0009987);; cellular component: macromolecular complex (GO:0032991);; biologica…
CSS0050442	CSS0050442	27.184	1313	29.2998	1151	24.5398	1043	20.5941	1130	20.1099	820	19.6017	987	0.000804026	0.387295	up	--	--	Molecular Function: intramolecular transferase activity (GO:0016866);; Biological Process: plant-type cell wall organization or biogenesis (GO:0071669);;	K13379|6.7e-204|mdm:103437908|K13379 reversibly glycosylated polypeptide / UDP-arabinopyranose mutase [EC:2.4.1.- 5.4.99.30] | (RefSeq) probable UDP-arabinopyranose mutase 2	Amino sugar and nucleotide sugar metabolism (ko00520)	--	--	Reversibly glycosylated polypeptide	Probable UDP-arabinopyranose mutase 2 OS=Solanum tuberosum OX=4113 GN=UPTG2 PE=1 SV=1	S	Function unknown	probable UDP-arabinopyranose mutase 2 [Camellia sinensis]	molecular function: catalytic activity (GO:0003824);; biological process: cellular process (GO:0009987)
Camellia_sinensis_newGene_7364	--	27.1525	1142	28.8311	986	34.6671	1282	17.3125	827	18.0818	642	17.3762	761	2.74e-10	0.695578	up	--	--	Molecular Function: DNA binding (GO:0003677);; Molecular Function: protein dimerization activity (GO:0046983);;	K21437|5.6e-14|ccav:112523844|K21437 ankyrin repeat domain-containing protein 13 | (RefSeq) uncharacterized protein LOC112523844	--	[L]	Replication, recombination and repair	Domain of unknown function (DUF4413)	Zinc finger BED domain-containing protein RICESLEEPER 2 OS=Oryza sativa subsp. japonica OX=39947 GN=Os03g0733400 PE=2 SV=1	L	Replication, recombination and repair	zinc finger BED domain-containing protein RICESLEEPER 2-like [Camellia sinensis]	molecular function: binding (GO:0005488)
CSS0026705	CSS0026705	27.1196	1250	33.7112	1263	26.8886	1090	90.9221	4759	91.7717	3567	95.0198	4562	3.26e-72	-1.53525	down	[O]	Posttranslational modification, protein turnover, chaperones	Molecular Function: molecular_function (GO:0003674);; Molecular Function: binding (GO:0005488);; Molecular Function: protein binding (GO:0005515);; Molecular Function: chaperone binding (GO:0051087);;	K09510|6.1e-11|mpp:MICPUCDRAFT_28590|K09510 DnaJ homolog subfamily B member 4 | (RefSeq) hypothetical protein	--	[O]	Posttranslational modification, protein turnover, chaperones	DnaJ domain	Chaperone protein dnaJ 49 OS=Arabidopsis thaliana OX=3702 GN=ATJ49 PE=2 SV=2	O	Posttranslational modification, protein turnover, chaperones	dnaJ homolog subfamily B member 8 isoform X2 [Camellia sinensis]	molecular function: binding (GO:0005488)
CSS0046141	CSS0046141	27.0672	2627	28.147	2221	24.9553	2129	20.3761	2245	22.1925	1816	22.3601	2260	0.00512416	0.286462	up	--	--	Molecular Function: DNA binding (GO:0003677);; Cellular Component: nucleus (GO:0005634);; Biological Process: regulation of transcription, DNA-templated (GO:0006355);; Biological Process: auxin-activated signaling pathway (GO:0009734);;	K14486|5.0e-164|pda:103720239|K14486 auxin response factor | (RefSeq) LOW QUALITY PROTEIN: auxin response factor 15-like	Plant hormone signal transduction (ko04075)	--	--	Auxin response factor	Auxin response factor 4 OS=Arabidopsis thaliana OX=3702 GN=ARF4 PE=1 SV=1	K	Transcription	hypothetical protein HYC85_025294 [Camellia sinensis]	molecular function: binding (GO:0005488);; cellular component: cell (GO:0005623);; cellular component: organelle (GO:0043226);; cellular component: cell part (GO:0044464);; biological process: biological regulation (GO:0065007);; biological process: cellular process (GO:0009987);; biological process: signaling (GO:0023052);; biological process: single-organism process (GO:0044699);; biological pr…
Camellia_sinensis_newGene_16885	--	27.0196	2644	29.5739	2168	28.3802	2257	36.3198	4240	33.9329	2950	38.1373	4258	1.55e-09	-0.494263	down	--	--	--	--	--	--	--	--	--	--	--	uncharacterized protein LOC114266475 [Camellia sinensis]	--
CSS0003444	CSS0003444	26.9119	1551	23.8932	1120	23.512	1191	20.059	1313	18.3454	892	17.031	1023	0.0016009	0.382335	up	--	--	Cellular Component: integral component of membrane (GO:0016021);;	--	--	[R]	General function prediction only	Glycosyl transferase family 90	--	S	Function unknown	O-glucosyltransferase rumi homolog isoform X2 [Camellia sinensis]	cellular component: membrane (GO:0016020);; cellular component: membrane part (GO:0044425)
CSS0013164	CSS0013164	26.8679	1439	35.2855	1536	27.4776	1294	19.1996	1168	21.9746	993	17.2311	961	5.8e-05	0.533787	up	--	--	Cellular Component: integral component of membrane (GO:0016021);;	--	--	--	--	Sulfite exporter TauE/SafE	Sulfite exporter TauE/SafE family protein 3 OS=Arabidopsis thaliana OX=3702 GN=At2g25737 PE=2 SV=1	S	Function unknown	sulfite exporter TauE/SafE family protein 3-like isoform X2 [Camellia sinensis]	cellular component: membrane (GO:0016020);; cellular component: membrane part (GO:0044425)
CSS0012851	CSS0012851	26.7475	1190	22.6435	819	25.6734	1004	36.8218	1859	34.3886	1290	34.3466	1591	2.15e-05	-0.449691	down	[M]	Cell wall/membrane/envelope biogenesis	Cellular Component: integral component of membrane (GO:0016021);;	K08679|7.6e-205|ccav:112514305|K08679 UDP-glucuronate 4-epimerase [EC:5.1.3.6] | (RefSeq) UDP-glucuronate 4-epimerase 6-like	Amino sugar and nucleotide sugar metabolism (ko00520)	[M]	Cell wall/membrane/envelope biogenesis	GDP-mannose 4,6 dehydratase	UDP-glucuronate 4-epimerase 6 OS=Arabidopsis thaliana OX=3702 GN=GAE6 PE=1 SV=1	M	Cell wall/membrane/envelope biogenesis	UDP-glucuronate 4-epimerase 6-like [Camellia sinensis]	cellular component: membrane (GO:0016020);; cellular component: membrane part (GO:0044425)
CSS0039248	CSS0039248	26.6854	285	31.1049	270	27.0329	254	90.586	1096	84.416	759	55.902	621	3.3e-14	-1.10678	down	[O]	Posttranslational modification, protein turnover, chaperones	Molecular Function: molecular_function (GO:0003674);; Molecular Function: binding (GO:0005488);; Molecular Function: protein binding (GO:0005515);; Molecular Function: chaperone binding (GO:0051087);;	K09510|2.3e-11|mpp:MICPUCDRAFT_28590|K09510 DnaJ homolog subfamily B member 4 | (RefSeq) hypothetical protein	--	[O]	Posttranslational modification, protein turnover, chaperones	DnaJ domain	Chaperone protein dnaJ 49 OS=Arabidopsis thaliana OX=3702 GN=ATJ49 PE=2 SV=2	O	Posttranslational modification, protein turnover, chaperones	hypothetical protein HYC85_027864 [Camellia sinensis]	molecular function: binding (GO:0005488)
CSS0006194	CSS0006194	26.619	2160	32.6293	2152	26.0099	1856	20.8437	1921	22.1253	1514	21.0517	1779	0.00100768	0.377144	up	[V]	Defense mechanisms	Molecular Function: ATP binding (GO:0005524);; Cellular Component: integral component of membrane (GO:0016021);; Molecular Function: ATPase activity (GO:0016887);; Molecular Function: ATPase activity, coupled to transmembrane movement of substances (GO:0042626);;	K05656|1.7e-109|csl:COCSUDRAFT_38257|K05656 ATP-binding cassette, subfamily B (MDR/TAP), member 9 | (RefSeq) hypothetical protein	ABC transporters (ko02010)	[U]	Intracellular trafficking, secretion, and vesicular transport	ABC transporter transmembrane region	ABC transporter B family member 27 OS=Arabidopsis thaliana OX=3702 GN=ABCB27 PE=1 SV=1	U	Intracellular trafficking, secretion, and vesicular transport	ABC transporter B family member 27-like [Camellia sinensis]	molecular function: binding (GO:0005488);; cellular component: membrane (GO:0016020);; cellular component: membrane part (GO:0044425);; molecular function: catalytic activity (GO:0003824);; molecular function: transporter activity (GO:0005215);; biological process: localization (GO:0051179)
CSS0028046	CSS0028046	26.5085	1504	24.5687	1134	24.3509	1215	36.7471	2368	33.9768	1626	33.764	1996	3.25e-06	-0.438216	down	--	--	Molecular Function: nucleoside transmembrane transporter activity (GO:0005337);; Cellular Component: integral component of membrane (GO:0016021);;	K15014|1.5e-178|nsy:104235321|K15014 solute carrier family 29 (equilibrative nucleoside transporter), member 1/2/3 | (RefSeq) equilibrative nucleotide transporter 3-like	--	[F]	Nucleotide transport and metabolism	Nucleoside transporter	Equilibrative nucleotide transporter 3 OS=Arabidopsis thaliana OX=3702 GN=ENT3 PE=1 SV=1	F	Nucleotide transport and metabolism	equilibrative nucleotide transporter 3-like isoform X2 [Camellia sinensis]	molecular function: transporter activity (GO:0005215);; biological process: single-organism process (GO:0044699);; biological process: localization (GO:0051179);; cellular component: membrane (GO:0016020);; cellular component: membrane part (GO:0044425)
CSS0017924	CSS0017924	26.5038	1835	29.7938	1677	26.1281	1590	19.8174	1558	23.6727	1382	20.7361	1495	0.00538964	0.330298	up	[G]	Carbohydrate transport and metabolism	Cellular Component: integral component of membrane (GO:0016021);; Molecular Function: transmembrane transporter activity (GO:0022857);;	K08150|5.2e-61|adu:107467709|K08150 MFS transporter, SP family, solute carrier family 2 (myo-inositol transporter), member 13 | (RefSeq) inositol transporter 1	--	[R]	General function prediction only	Sugar (and other) transporter	Probable polyol transporter 6 OS=Arabidopsis thaliana OX=3702 GN=PLT6 PE=2 SV=2	U	Intracellular trafficking, secretion, and vesicular transport	Polyol transporter like [Actinidia chinensis var. chinensis]	cellular component: membrane (GO:0016020);; cellular component: membrane part (GO:0044425);; molecular function: transporter activity (GO:0005215);; biological process: localization (GO:0051179)
CSS0049098	CSS0049098	26.4977	2348	27.506	1981	27.5038	2143	41.7509	4200	34.2352	2558	32.6458	3013	0.000671881	-0.380825	down	--	--	Biological Process: lipid metabolic process (GO:0006629);; Molecular Function: phosphoric diester hydrolase activity (GO:0008081);;	--	--	[T]	Signal transduction mechanisms	Phosphatidylinositol-specific phospholipase C, X domain	--	T	Signal transduction mechanisms	uncharacterized protein LOC114279580 [Camellia sinensis]	biological process: metabolic process (GO:0008152);; biological process: single-organism process (GO:0044699);; molecular function: catalytic activity (GO:0003824)
Camellia_sinensis_newGene_9331	--	25.9338	3431	25.2152	3052	24.9422	3157	30.0554	4834	33.0705	3938	34.1019	4956	8.34e-05	-0.328315	down	--	--	--	--	--	--	--	--	--	--	--	--	--
CSS0031760	CSS0031760	25.9126	968	23.9797	728	21.9939	722	33.419	1417	29.0024	913	35.0009	1361	0.00244554	-0.390793	down	--	--	--	--	--	--	--	PDDEXK-like family of unknown function	--	S	Function unknown	uncharacterized protein LOC114320127 [Camellia sinensis]	--
CSS0044557	CSS0044557	25.7186	2740	24.5339	2125	28.8415	2701	18.2858	2212	17.835	1602	22.3399	2479	0.00049748	0.397326	up	[L]	Replication, recombination and repair	Molecular Function: DNA binding (GO:0003677);; Molecular Function: DNA helicase activity (GO:0003678);; Molecular Function: ATP binding (GO:0005524);; Cellular Component: nucleus (GO:0005634);; Biological Process: DNA replication initiation (GO:0006270);; Cellular Component: MCM complex (GO:0042555);; Biological Process: negative regulation of DNA helicase activity (GO:1905775);;	K02540|0.0e+00|ccav:112528203|K02540 DNA replication licensing factor MCM2 [EC:3.6.4.12] | (RefSeq) DNA replication licensing factor MCM2	DNA replication (ko03030)	[L]	Replication, recombination and repair	MCM P-loop domain	DNA replication licensing factor MCM2 OS=Oryza sativa subsp. indica OX=39946 GN=OsI_36121 PE=3 SV=1	L	Replication, recombination and repair	hypothetical protein HYC85_006237 [Camellia sinensis]	molecular function: binding (GO:0005488);; molecular function: catalytic activity (GO:0003824);; cellular component: cell (GO:0005623);; cellular component: organelle (GO:0043226);; cellular component: cell part (GO:0044464);; biological process: metabolic process (GO:0008152);; biological process: cellular process (GO:0009987);; cellular component: macromolecular complex (GO:0032991);; biologica…
CSS0029596	CSS0029596	25.6851	3171	32.1662	3228	26.5026	2877	32.9676	4621	39.3772	4099	44.1547	5677	0.000784233	-0.416755	down	--	--	Molecular Function: zinc ion binding (GO:0008270);; Molecular Function: transferase activity, transferring acyl groups (GO:0016746);;	K10144|4.6e-134|vvi:100252623|K10144 RING finger and CHY zinc finger domain-containing protein 1 [EC:2.3.2.27] | (RefSeq) RING finger and CHY zinc finger domain-containing protein 1-like	Ubiquitin mediated proteolysis (ko04120)	[R]	General function prediction only	Zinc-ribbon	Probable E3 ubiquitin-protein ligase RZFP34 OS=Oryza sativa subsp. japonica OX=39947 GN=RZFP34 PE=2 SV=1	O	Posttranslational modification, protein turnover, chaperones	hypothetical protein HYC85_027310 [Camellia sinensis]	molecular function: binding (GO:0005488);; molecular function: catalytic activity (GO:0003824)
CSS0026306	CSS0026306	25.5291	2335	22.7425	1691	23.9197	1924	29.6681	3081	30.305	2338	28.9347	2757	0.00350787	-0.282613	down	[F]	Nucleotide transport and metabolism	Molecular Function: CTP synthase activity (GO:0003883);; Molecular Function: ATP binding (GO:0005524);; Biological Process: glutamine metabolic process (GO:0006541);; Biological Process: 'de novo' CTP biosynthetic process (GO:0044210);;	K01937|3.3e-304|oeu:111396831|K01937 CTP synthase [EC:6.3.4.2] | (RefSeq) CTP synthase-like	Pyrimidine metabolism (ko00240)	[F]	Nucleotide transport and metabolism	CTP synthase N-terminus	--	F	Nucleotide transport and metabolism	CTP synthase-like [Camellia sinensis]	molecular function: catalytic activity (GO:0003824);; molecular function: binding (GO:0005488);; biological process: metabolic process (GO:0008152);; biological process: cellular process (GO:0009987);; biological process: single-organism process (GO:0044699)
CSS0006741	CSS0006741	25.5048	830	26.3343	697	25.2037	721	34.1072	1261	32.4864	892	35.4157	1201	0.000683554	-0.373607	down	--	--	Molecular Function: peroxidase activity (GO:0004601);; Cellular Component: extracellular region (GO:0005576);; Biological Process: response to oxidative stress (GO:0006979);; Molecular Function: heme binding (GO:0020037);; Biological Process: hydrogen peroxide catabolic process (GO:0042744);; Molecular Function: metal ion binding (GO:0046872);;	K00430|2.6e-141|vvi:100262575|K00430 peroxidase [EC:1.11.1.7] | (RefSeq) peroxidase 20	Phenylpropanoid biosynthesis (ko00940)	--	--	Peroxidase	Peroxidase 20 OS=Arabidopsis thaliana OX=3702 GN=PER20 PE=2 SV=1	Q	Secondary metabolites biosynthesis, transport and catabolism	peroxidase 20 [Camellia sinensis]	molecular function: catalytic activity (GO:0003824);; molecular function: antioxidant activity (GO:0016209);; biological process: metabolic process (GO:0008152);; biological process: cellular process (GO:0009987);; biological process: single-organism process (GO:0044699);; biological process: response to stimulus (GO:0050896);; biological process: detoxification (GO:0098754);; cellular component:…
CSS0044776	CSS0044776	25.3107	1362	25.3297	1108	25.7261	1217	33.2331	2031	33.7011	1530	33.5698	1882	1.92e-05	-0.374656	down	--	--	Molecular Function: transferase activity, transferring acyl groups other than amino-acyl groups (GO:0016747);;	K19861|2.2e-159|vvi:100263045|K19861 benzyl alcohol O-benzoyltransferase [EC:2.3.1.196 2.3.1.232] | (RefSeq) methanol O-anthraniloyltransferase	--	--	--	Transferase family	Methanol O-anthraniloyltransferase OS=Vitis labrusca OX=103355 GN=AMAT PE=1 SV=1	S	Function unknown	putative alcohol acyl transferase [Camellia sinensis]	molecular function: catalytic activity (GO:0003824)
CSS0029646	CSS0029646	25.3007	836	27.4654	738	23.1618	673	32.482	1219	32.7872	914	33.3974	1149	0.00539773	-0.343173	down	--	--	Molecular Function: protein serine/threonine phosphatase activity (GO:0004722);; Molecular Function: metal ion binding (GO:0046872);;	K14803|5.0e-153|sind:105166412|K14803 protein phosphatase PTC2/3 [EC:3.1.3.16] | (RefSeq) probable protein phosphatase 2C 27	--	[T]	Signal transduction mechanisms	Protein phosphatase 2C	Probable protein phosphatase 2C 27 OS=Oryza sativa subsp. japonica OX=39947 GN=Os02g0799000 PE=2 SV=1	T	Signal transduction mechanisms	probable protein phosphatase 2C 27 [Camellia sinensis]	molecular function: catalytic activity (GO:0003824);; biological process: metabolic process (GO:0008152);; biological process: cellular process (GO:0009987);; molecular function: binding (GO:0005488)
Camellia_sinensis_newGene_24498	--	25.2618	2119	25.8027	1761	28.6213	1969	32.6619	3120	33.2245	2184	32.8356	2870	0.000516454	-0.296801	down	--	--	--	--	--	--	--	--	--	--	--	--	--
CSS0042580	CSS0042580	25.2531	1442	27.9022	1296	25.9937	1305	33.9895	2204	34.8352	1678	31.4654	1872	0.00208368	-0.319287	down	[A]	RNA processing and modification	Molecular Function: RNA binding (GO:0003723);; Molecular Function: polynucleotide adenylyltransferase activity (GO:0004652);; Cellular Component: integral component of membrane (GO:0016021);; Biological Process: RNA 3'-end processing (GO:0031123);; Biological Process: RNA polyadenylation (GO:0043631);;	K14376|2.4e-179|cit:102610335|K14376 poly(A) polymerase [EC:2.7.7.19] | (RefSeq) nuclear poly(A) polymerase 3	mRNA surveillance pathway (ko03015)	[A]	RNA processing and modification	Poly(A) polymerase central domain	Nuclear poly(A) polymerase 3 OS=Arabidopsis thaliana OX=3702 GN=PAPS3 PE=1 SV=1	A	RNA processing and modification	hypothetical protein TEA_021848 [Camellia sinensis var. sinensis]	molecular function: binding (GO:0005488);; molecular function: catalytic activity (GO:0003824);; cellular component: membrane (GO:0016020);; cellular component: membrane part (GO:0044425);; biological process: metabolic process (GO:0008152);; biological process: cellular process (GO:0009987)
CSS0036009	CSS0036009	25.1286	2443	23.4761	1855	22.7845	1947	29.8815	3298	30.0742	2465	34.9185	3535	0.000104998	-0.381475	down	--	--	Molecular Function: molecular_function (GO:0003674);; Molecular Function: nucleic acid binding (GO:0003676);; Molecular Function: RNA binding (GO:0003723);; Molecular Function: catalytic activity (GO:0003824);; Molecular Function: nuclease activity (GO:0004518);; Molecular Function: endonuclease activity (GO:0004519);; Molecular Function: binding (GO:0005488);; Cellular Component: cellular_compon…	--	--	[R]	General function prediction only	PPR repeat family	Pentatricopeptide repeat-containing protein At1g74750 OS=Arabidopsis thaliana OX=3702 GN=At1g74750 PE=2 SV=1	S	Function unknown	pentatricopeptide repeat-containing protein At1g74750-like [Camellia sinensis]	molecular function: binding (GO:0005488);; molecular function: catalytic activity (GO:0003824);; biological process: metabolic process (GO:0008152);; biological process: cellular process (GO:0009987);; cellular component: cell (GO:0005623);; cellular component: cell part (GO:0044464);; cellular component: organelle (GO:0043226)
CSS0044088	CSS0044088	25.0646	2174	29.2448	2062	28.266	2156	42.3755	4174	37.3459	2732	35.9453	3248	4.12e-06	-0.452456	down	--	--	Molecular Function: protein binding (GO:0005515);;	K10570|1.7e-06|qsu:112009679|K10570 DNA excision repair protein ERCC-8 | (RefSeq) DNA excision repair protein ckn1-like	Nucleotide excision repair (ko03420);; Ubiquitin mediated proteolysis (ko04120)	--	--	Anaphase-promoting complex subunit 4 WD40 domain	--	S	Function unknown	uncharacterized WD repeat-containing protein C2A9.03-like isoform X2 [Camellia sinensis]	molecular function: binding (GO:0005488)
CSS0014916	CSS0014916	25.0585	1196	21.709	843	24.4122	1025	31.2592	1694	30.8649	1242	28.882	1436	0.00545186	-0.323938	down	--	--	Cellular Component: cellular_component (GO:0005575);; Cellular Component: intracellular (GO:0005622);; Cellular Component: cell (GO:0005623);; Cellular Component: nucleus (GO:0005634);; Cellular Component: organelle (GO:0043226);; Cellular Component: membrane-bounded organelle (GO:0043227);; Cellular Component: intracellular organelle (GO:0043229);; Cellular Component: intracellular membrane-boun…	K14972|2.3e-10|qsu:112038366|K14972 PAX-interacting protein 1 | (RefSeq) mediator of RNA polymerase II transcription subunit 15a-like isoform X1	--	--	--	MYND finger	F-box protein At1g67340 OS=Arabidopsis thaliana OX=3702 GN=At1g67340 PE=1 SV=1	S	Function unknown	F-box protein At1g67340-like [Camellia sinensis]	cellular component: cell (GO:0005623);; cellular component: cell part (GO:0044464);; cellular component: organelle (GO:0043226)
CSS0047836	CSS0047836	24.8823	1348	21.2204	935	22.269	1061	12.9834	799	11.5291	527	12.6963	717	6.23e-14	0.78723	up	--	--	Molecular Function: transferase activity, transferring acyl groups other than amino-acyl groups (GO:0016747);;	K13065|1.5e-19|smo:SELMODRAFT_450695|K13065 shikimate O-hydroxycinnamoyltransferase [EC:2.3.1.133] | (RefSeq) BAHDb3-2; BAHD family acyltransferase	Phenylpropanoid biosynthesis (ko00940);; Flavonoid biosynthesis (ko00941);; Stilbenoid, diarylheptanoid and gingerol biosynthesis (ko00945)	--	--	Transferase family	Protein ECERIFERUM 26 OS=Arabidopsis thaliana OX=3702 GN=CER26 PE=2 SV=1	S	Function unknown	protein ECERIFERUM 26-like [Camellia sinensis]	molecular function: catalytic activity (GO:0003824)
CSS0024866	CSS0024866	24.6692	1133	24.9155	931	25.9406	1048	33.5173	1748	40.6218	1574	39.2377	1877	1.3e-07	-0.535831	down	[T]	Signal transduction mechanisms	Molecular Function: protein serine/threonine kinase activity (GO:0004674);; Molecular Function: ATP binding (GO:0005524);;	K20716|1.8e-65|cit:102612822|K20716 mitogen-activated protein kinase kinase kinase 17/18 | (RefSeq) mitogen-activated protein kinase kinase kinase 18-like	MAPK signaling pathway - plant (ko04016)	[T]	Signal transduction mechanisms	Protein kinase domain	Mitogen-activated protein kinase kinase kinase 20 OS=Arabidopsis thaliana OX=3702 GN=MAPKKK20 PE=1 SV=1	T	Signal transduction mechanisms	mitogen-activated protein kinase kinase kinase 17-like [Camellia sinensis]	molecular function: catalytic activity (GO:0003824);; biological process: metabolic process (GO:0008152);; biological process: cellular process (GO:0009987);; molecular function: binding (GO:0005488)
CSS0020402	CSS0020402	24.6033	961	22.1063	702	24.7078	849	30.4503	1351	28.9452	954	32.748	1332	0.00525428	-0.335238	down	--	--	Molecular Function: hydrolase activity (GO:0016787);;	--	--	--	--	--	--	--	--	uncharacterized protein LOC114286073 [Camellia sinensis]	molecular function: catalytic activity (GO:0003824)
CSS0002896	CSS0002896	24.5484	2349	24.6171	1915	24.9045	2096	30.0194	3262	30.9773	2500	29.8086	2971	0.00064912	-0.280822	down	--	--	Molecular Function: protein binding (GO:0005515);;	K14515|8.6e-175|vvi:100267990|K14515 EIN3-binding F-box protein | (RefSeq) EIN3-binding F-box protein 1	MAPK signaling pathway - plant (ko04016);; Plant hormone signal transduction (ko04075)	[R]	General function prediction only	Leucine Rich repeat	EIN3-binding F-box protein 1 OS=Arabidopsis thaliana OX=3702 GN=EBF1 PE=1 SV=1	Q	Secondary metabolites biosynthesis, transport and catabolism	EIN3-binding F-box protein 1-like [Camellia sinensis]	molecular function: binding (GO:0005488)
CSS0038505	CSS0038505	24.4997	752	30.403	759	27.5603	744	19.9269	695	19.2128	498	16.5148	528	0.000355459	0.487986	up	--	--	--	K10532|6.2e-78|sita:101767625|K10532 heparan-alpha-glucosaminide N-acetyltransferase [EC:2.3.1.78] | (RefSeq) uncharacterized protein LOC101767625	Glycosaminoglycan degradation (ko00531)	[S]	Function unknown	CLASP N terminal	--	S	Function unknown	TOG array regulator of axonemal microtubules protein 1 [Camellia sinensis]	--
CSS0037738	CSS0037738	24.4912	1247	23.7197	982	24.3185	1089	18.3902	1064	20.5924	884	17.5722	932	0.00598391	0.329619	up	--	--	Molecular Function: chaperone binding (GO:0051087);;	--	--	[T]	Signal transduction mechanisms	BAG domain	BAG family molecular chaperone regulator 2 OS=Arabidopsis thaliana OX=3702 GN=BAG2 PE=1 SV=1	T	Signal transduction mechanisms	BAG family molecular chaperone regulator 2-like [Camellia sinensis]	molecular function: binding (GO:0005488)
CSS0024092	CSS0024092	24.3357	550	26.0453	478	29.4434	585	45.0132	1154	39.5383	753	38.447	904	9.39e-06	-0.549547	down	--	--	Cellular Component: integral component of membrane (GO:0016021);;	K12173|2.7e-33|gmx:100794341|K12173 BRCA1-A complex subunit BRE | (RefSeq) BRISC and BRCA1-A complex member 2	Homologous recombination (ko03440)	--	--	Thaumatin family	Thaumatin-like protein 1 OS=Arabidopsis thaliana OX=3702 GN=TLP1 PE=2 SV=1	T	Signal transduction mechanisms	thaumatin-like protein 1 [Camellia sinensis]	cellular component: membrane (GO:0016020);; cellular component: membrane part (GO:0044425)
Camellia_sinensis_newGene_12629	--	24.2698	2648	25.1041	2261	25.1036	2328	13.7041	1748	13.4339	1283	17.3999	1794	4.8e-19	0.710869	up	[C]	Energy production and conversion	Cellular Component: mitochondrial inner membrane (GO:0005743);; Molecular Function: ubiquinol-cytochrome-c reductase activity (GO:0008121);; Cellular Component: integral component of membrane (GO:0016021);; Biological Process: respiratory electron transport chain (GO:0022904);; Cellular Component: respiratory chain complex III (GO:0045275);; Molecular Function: metal ion binding (GO:0046872);;	K00412|3.2e-11|csv:11123888|K00412 ubiquinol-cytochrome c reductase cytochrome b subunit | (RefSeq) cob, CusaM_p07; apocytochrome b	Oxidative phosphorylation (ko00190)	[C]	Energy production and conversion	--	Cytochrome b OS=Pisum sativum OX=3888 GN=MT-CYB PE=3 SV=1	C	Energy production and conversion	hypothetical protein GLYMA_07G122200 [Glycine max]	cellular component: cell (GO:0005623);; cellular component: membrane (GO:0016020);; cellular component: organelle (GO:0043226);; cellular component: organelle part (GO:0044422);; cellular component: cell part (GO:0044464);; molecular function: catalytic activity (GO:0003824);; molecular function: transporter activity (GO:0005215);; biological process: metabolic process (GO:0008152);; biological p…
CSS0046345	CSS0046345	24.1449	1421	25.919	1241	24.1829	1252	31.0661	2077	30.1333	1496	31.2177	1914	0.00237142	-0.297913	down	[I]	Lipid transport and metabolism	Molecular Function: hydrolase activity (GO:0016787);;	K14493|4.0e-174|jcu:105647602|K14493 gibberellin receptor GID1 [EC:3.-.-.-] | (RefSeq) gibberellin receptor GID1C	Plant hormone signal transduction (ko04075)	[V]	Defense mechanisms	alpha/beta hydrolase fold	Gibberellin receptor GID1C OS=Arabidopsis thaliana OX=3702 GN=GID1C PE=1 SV=1	V	Defense mechanisms	gibberellin receptor GID1C-like isoform X1 [Camellia sinensis]	molecular function: catalytic activity (GO:0003824)
CSS0030986	CSS0030986	24.1436	1372	20.8658	964	25.9493	1296	33.1555	2139	31.792	1523	35.9345	2126	1.78e-05	-0.462905	down	--	--	Cellular Component: extracellular region (GO:0005576);; Cellular Component: cell wall (GO:0005618);; Biological Process: plant-type cell wall organization (GO:0009664);; Cellular Component: membrane (GO:0016020);;	K20628|5.6e-125|mdm:103431192|K20628 expansin | (RefSeq) expansin-A1-like	--	--	--	Expansin C-terminal domain	Expansin-A15 OS=Arabidopsis thaliana OX=3702 GN=EXPA15 PE=2 SV=2	S	Function unknown	expansin-A15-like [Camellia sinensis]	cellular component: extracellular region (GO:0005576);; cellular component: cell (GO:0005623);; cellular component: cell part (GO:0044464);; biological process: cellular process (GO:0009987);; biological process: cellular component organization or biogenesis (GO:0071840);; cellular component: membrane (GO:0016020)
CSS0008024	CSS0008024	24.1427	1369	24.4004	1125	23.5856	1176	19.9112	1282	19.0094	909	18.3587	1084	0.00454856	0.30881	up	[QV]	Secondary metabolites biosynthesis, transport and catabolism;; Defense mechanisms	Molecular Function: monooxygenase activity (GO:0004497);; Molecular Function: iron ion binding (GO:0005506);; Cellular Component: integral component of membrane (GO:0016021);; Molecular Function: oxidoreductase activity, acting on paired donors, with incorporation or reduction of molecular oxygen (GO:0016705);; Molecular Function: heme binding (GO:0020037);;	K09588|2.3e-187|cic:CICLE_v10031576mg|K09588 cytochrome P450 family 90 subfamily A polypeptide 1 [EC:1.14.-.-] | (RefSeq) hypothetical protein	Brassinosteroid biosynthesis (ko00905)	[QI]	Secondary metabolites biosynthesis, transport and catabolism;; Lipid transport and metabolism	Cytochrome P450	Cytochrome P450 90A1 OS=Arabidopsis thaliana OX=3702 GN=CYP90A1 PE=1 SV=1	Q	Secondary metabolites biosynthesis, transport and catabolism	cytochrome P450 90A1 [Camellia sinensis]	molecular function: catalytic activity (GO:0003824);; biological process: metabolic process (GO:0008152);; biological process: single-organism process (GO:0044699);; molecular function: binding (GO:0005488);; cellular component: membrane (GO:0016020);; cellular component: membrane part (GO:0044425)
CSS0039287	CSS0039287	23.8047	894	24.429	746	23.8134	786	28.9998	1236	31.0716	984	32.677	1277	0.00360008	-0.333927	down	[S]	Function unknown	--	K10638|4.3e-07|gra:105764838|K10638 E3 ubiquitin-protein ligase UHRF1 [EC:2.3.2.27] | (RefSeq) E3 ubiquitin-protein ligase ORTHRUS 2-like	--	[O]	Posttranslational modification, protein turnover, chaperones	Zinc finger, C3HC4 type (RING finger)	--	O	Posttranslational modification, protein turnover, chaperones	probable receptor-like protein kinase At5g61350 [Camellia sinensis]	--
CSS0027783	CSS0027783	23.7449	965	26.4842	875	26.4036	943	18.2606	843	18.1942	624	19.2052	813	0.000169514	0.418856	up	--	--	Molecular Function: iron ion binding (GO:0005506);; Cellular Component: cytoplasm (GO:0005737);; Biological Process: inositol catabolic process (GO:0019310);; Molecular Function: inositol oxygenase activity (GO:0050113);;	K00469|7.1e-162|qsu:111984976|K00469 inositol oxygenase [EC:1.13.99.1] | (RefSeq) inositol oxygenase 1-like	Ascorbate and aldarate metabolism (ko00053);; Inositol phosphate metabolism (ko00562)	[R]	General function prediction only	Myo-inositol oxygenase	Inositol oxygenase 1 OS=Arabidopsis thaliana OX=3702 GN=MIOX1 PE=2 SV=1	S	Function unknown	inositol oxygenase 1-like [Camellia sinensis]	molecular function: binding (GO:0005488);; cellular component: cell (GO:0005623);; cellular component: cell part (GO:0044464);; biological process: metabolic process (GO:0008152);; biological process: cellular process (GO:0009987);; biological process: single-organism process (GO:0044699);; molecular function: catalytic activity (GO:0003824)
CSS0043568	CSS0043568	23.6274	786	25.629	693	20.8259	609	16.0365	606	15.9992	449	14.518	503	0.000105087	0.512327	up	--	--	Molecular Function: ATP binding (GO:0005524);; Molecular Function: transferase activity, transferring acyl groups (GO:0016746);; Molecular Function: ubiquitin conjugating enzyme activity (GO:0061631);;	K06688|1.8e-74|sind:105163647|K06688 ubiquitin-conjugating enzyme E2 C [EC:2.3.2.23] | (RefSeq) ubiquitin-conjugating enzyme E2 19	Ubiquitin mediated proteolysis (ko04120)	[O]	Posttranslational modification, protein turnover, chaperones	Ubiquitin-conjugating enzyme	Ubiquitin-conjugating enzyme E2 20 OS=Arabidopsis thaliana OX=3702 GN=UBC20 PE=2 SV=1	O	Posttranslational modification, protein turnover, chaperones	ubiquitin-conjugating enzyme E2 20 isoform X1 [Camellia sinensis]	molecular function: binding (GO:0005488);; molecular function: catalytic activity (GO:0003824);; biological process: metabolic process (GO:0008152);; biological process: cellular process (GO:0009987)
CSS0044886	CSS0044886	23.5372	2270	22.4698	1761	25.8252	2189	14.8196	1623	17.2035	1399	17.3225	1740	3.01e-07	0.501167	up	[L]	Replication, recombination and repair	Molecular Function: DNA binding (GO:0003677);; Molecular Function: DNA helicase activity (GO:0003678);; Molecular Function: ATP binding (GO:0005524);; Cellular Component: nucleus (GO:0005634);; Biological Process: DNA replication initiation (GO:0006270);; Cellular Component: MCM complex (GO:0042555);;	K02212|0.0e+00|vvi:100262415|K02212 DNA replication licensing factor MCM4 [EC:3.6.4.12] | (RefSeq) MCM4; DNA replication licensing factor MCM4	DNA replication (ko03030)	[L]	Replication, recombination and repair	MCM P-loop domain	DNA replication licensing factor MCM4 OS=Oryza sativa subsp. japonica OX=39947 GN=MCM4 PE=3 SV=2	L	Replication, recombination and repair	DNA replication licensing factor MCM4 isoform X1 [Camellia sinensis]	molecular function: binding (GO:0005488);; molecular function: catalytic activity (GO:0003824);; cellular component: cell (GO:0005623);; cellular component: organelle (GO:0043226);; cellular component: cell part (GO:0044464);; biological process: metabolic process (GO:0008152);; biological process: cellular process (GO:0009987);; cellular component: macromolecular complex (GO:0032991)
CSS0028404	CSS0028404	23.5323	1671	27.4519	1585	26.5256	1656	36.2946	2927	37.1613	2225	34.435	2547	8.75e-07	-0.447812	down	--		Molecular Function: protein tyrosine kinase activity (GO:0004713);; Molecular Function: ATP binding (GO:0005524);; Cellular Component: integral component of membrane (GO:0016021);;	K01180|7.1e-63|cmax:111487562|K01180 endo-1,3(4)-beta-glucanase [EC:3.2.1.6] | (RefSeq) uncharacterized protein LOC111487562	--	[T]	Signal transduction mechanisms	Protein kinase domain	Probable LRR receptor-like serine/threonine-protein kinase RKF3 OS=Arabidopsis thaliana OX=3702 GN=RKF3 PE=2 SV=1	T	Signal transduction mechanisms	probable LRR receptor-like serine/threonine-protein kinase RKF3 [Camellia sinensis]	molecular function: catalytic activity (GO:0003824);; biological process: metabolic process (GO:0008152);; biological process: cellular process (GO:0009987);; molecular function: binding (GO:0005488);; cellular component: membrane (GO:0016020);; cellular component: membrane part (GO:0044425)
CSS0011477	CSS0011477	23.2847	867	22.6871	687	24.4182	800	28.8259	1219	29.7233	934	29.9188	1161	0.00893443	-0.303917	down	[G]	Carbohydrate transport and metabolism	Molecular Function: ATP binding (GO:0005524);; Biological Process: myo-inositol hexakisphosphate biosynthetic process (GO:0010264);; Molecular Function: inositol 3-kinase activity (GO:0019140);;	K19517|5.7e-145|vvi:100262214|K19517 1D-myo-inositol 3-kinase [EC:2.7.1.64] | (RefSeq) inositol 3-kinase	Inositol phosphate metabolism (ko00562)	[G]	Carbohydrate transport and metabolism	pfkB family carbohydrate kinase	Inositol 3-kinase OS=Arabidopsis thaliana OX=3702 GN=At5g58730 PE=2 SV=1	G	Carbohydrate transport and metabolism	inositol 3-kinase isoform X1 [Camellia sinensis]	molecular function: binding (GO:0005488);; biological process: metabolic process (GO:0008152);; biological process: cellular process (GO:0009987);; biological process: single-organism process (GO:0044699);; molecular function: catalytic activity (GO:0003824)
CSS0008095	CSS0008095	23.156	2127	20.3416	1519	21.8994	1769	15.7034	1638	14.6983	1139	15.0075	1436	1.26e-07	0.49035	up	[T]	Signal transduction mechanisms	Molecular Function: ATP binding (GO:0005524);; Cellular Component: integral component of membrane (GO:0016021);; Molecular Function: ATPase activity (GO:0016887);;	K21396|3.8e-65|gsl:Gasu_36200|K21396 ATP-binding cassette, subfamily G (WHITE), eye pigment precursor transporter | (RefSeq) ABC transporter, ATP-binding protein	--	[Q]	Secondary metabolites biosynthesis, transport and catabolism	ABC-2 type transporter	ABC transporter G family member 12 OS=Arabidopsis thaliana OX=3702 GN=ABCG12 PE=1 SV=1	Q	Secondary metabolites biosynthesis, transport and catabolism	ABC transporter G family member 12-like [Camellia sinensis]	molecular function: binding (GO:0005488);; cellular component: membrane (GO:0016020);; cellular component: membrane part (GO:0044425);; molecular function: catalytic activity (GO:0003824)
CSS0010367	CSS0010367	23.0286	1882	28.1027	1867	26.2019	1883	17.6999	1643	18.9726	1308	17.0798	1454	2.2e-06	0.481715	up	[E]	Amino acid transport and metabolism	Cellular Component: cytoplasm (GO:0005737);; Biological Process: L-phenylalanine catabolic process (GO:0006559);; Biological Process: cinnamic acid biosynthetic process (GO:0009800);; Molecular Function: phenylalanine ammonia-lyase activity (GO:0045548);;	K10775|0.0e+00|pop:7463441|K10775 phenylalanine ammonia-lyase [EC:4.3.1.24] | (RefSeq) phenylalanine ammonia-lyase G2B	Phenylalanine metabolism (ko00360);; Phenylpropanoid biosynthesis (ko00940)	[Q]	Secondary metabolites biosynthesis, transport and catabolism	Aromatic amino acid lyase	Phenylalanine ammonia-lyase OS=Camellia sinensis OX=4442 GN=PAL PE=2 SV=1	Q	Secondary metabolites biosynthesis, transport and catabolism	phenylalanine ammonia-lyase G4-like [Camellia sinensis]	cellular component: cell (GO:0005623);; cellular component: cell part (GO:0044464);; biological process: metabolic process (GO:0008152);; biological process: cellular process (GO:0009987);; biological process: single-organism process (GO:0044699);; molecular function: catalytic activity (GO:0003824)
CSS0001924	CSS0001924	23.0206	1139	24.4354	983	22.4871	979	16.7872	944	18.0874	755	19.3731	999	0.00537617	0.334648	up	--	--	Molecular Function: zinc ion binding (GO:0008270);; Molecular Function: ubiquitin protein ligase activity (GO:0061630);;	K11979|3.5e-191|vvi:100242771|K11979 E3 ubiquitin-protein ligase UBR7 [EC:2.3.2.27] | (RefSeq) putative E3 ubiquitin-protein ligase UBR7	--	[R]	General function prediction only	Putative zinc finger in N-recognin (UBR box)	--	S	Function unknown	putative E3 ubiquitin-protein ligase UBR7 [Camellia sinensis]	molecular function: binding (GO:0005488);; molecular function: catalytic activity (GO:0003824);; biological process: metabolic process (GO:0008152);; biological process: cellular process (GO:0009987)
Camellia_sinensis_newGene_1338	--	23.0153	3091	25.5553	2808	22.7701	2622	27.9973	4355	27.1775	3107	31.3098	4391	0.00665014	-0.28221	down	--	--	--	--	--	--	--	--	--	--	--	--	--
CSS0027567	CSS0027567	22.9772	4393	23.9571	3724	22.7592	3826	27.5447	5980	26.6558	4298	30.1975	6014	0.00228284	-0.263812	down	--	--	--	K01191|6.0e-41|pxb:103958275|K01191 alpha-mannosidase [EC:3.2.1.24] | (RefSeq) alpha-mannosidase At3g26720-like	Other glycan degradation (ko00511)	--	--	Protein of unknown function (DUF1644)	--	S	Function unknown	hypothetical protein HYC85_031481 [Camellia sinensis]	--
CSS0002942	CSS0002942	22.961	493	22.3632	391	28.6371	541	38.0653	928	32.8403	595	34.2735	767	0.00290263	-0.436666	down	--	--	Biological Process: cellular oxidant detoxification (GO:0098869);;	--	--	--	--	--	Protein RESPONSE TO LOW SULFUR 3 OS=Arabidopsis thaliana OX=3702 GN=LSU3 PE=4 SV=1	S	Function unknown	protein RESPONSE TO LOW SULFUR 3-like [Camellia sinensis]	biological process: cellular process (GO:0009987);; biological process: response to stimulus (GO:0050896);; biological process: detoxification (GO:0098754)
CSS0034219	CSS0034219	22.8604	759	23.8424	644	22.4398	655	28.1286	1061	31.5968	885	36.9274	1277	0.00132514	-0.425493	down	--	--	Molecular Function: DNA binding (GO:0003677);; Molecular Function: transcription factor activity, sequence-specific DNA binding (GO:0003700);; Cellular Component: nucleus (GO:0005634);;	K09286|3.7e-19|ini:109164548|K09286 EREBP-like factor | (RefSeq) ethylene-responsive transcription factor 4-like	--	--	--	AP2 domain	Ethylene-responsive transcription factor ERF109 OS=Arabidopsis thaliana OX=3702 GN=ERF109 PE=1 SV=1	K	Transcription	ethylene-responsive transcription factor ERF109-like [Camellia sinensis]	molecular function: binding (GO:0005488);; molecular function: nucleic acid binding transcription factor activity (GO:0001071);; biological process: biological regulation (GO:0065007);; cellular component: cell (GO:0005623);; cellular component: organelle (GO:0043226);; cellular component: cell part (GO:0044464)
Camellia_sinensis_newGene_12643	--	22.804	887	22.9178	757	23.7132	757	34.1927	1535	32.0148	990	31.8773	1318	2.05e-05	-0.45901	down	--	--	Molecular Function: iron ion binding (GO:0005506);; Cellular Component: integral component of membrane (GO:0016021);; Molecular Function: oxidoreductase activity, acting on paired donors, with incorporation or reduction of molecular oxygen (GO:0016705);; Molecular Function: heme binding (GO:0020037);;	K20495|4.1e-08|ppp:112291140|K20495 long-chain fatty acid omega-monooxygenase [EC:1.14.14.80] | (RefSeq) cytochrome P450 704B1-like	Fatty acid degradation (ko00071);; Cutin, suberine and wax biosynthesis (ko00073)	[QI]	Secondary metabolites biosynthesis, transport and catabolism;; Lipid transport and metabolism	--	Cytochrome P450 704C1 OS=Pinus taeda OX=3352 GN=CYP704C1 PE=2 SV=1	Q	Secondary metabolites biosynthesis, transport and catabolism	hypothetical protein HYC85_013039 [Camellia sinensis]	molecular function: binding (GO:0005488);; cellular component: membrane (GO:0016020);; cellular component: membrane part (GO:0044425);; molecular function: catalytic activity (GO:0003824);; biological process: metabolic process (GO:0008152);; biological process: single-organism process (GO:0044699)
CSS0015956	CSS0015956	22.6924	720	24.1745	624	28.2101	787	18.1181	653	17.4693	468	18.728	619	0.00266852	0.408598	up	--	--	Biological Process: vacuolar transport (GO:0007034);;	K12191|1.3e-82|vvi:100259680|K12191 charged multivesicular body protein 2A | (RefSeq) vacuolar protein sorting-associated protein 2 homolog 2	Endocytosis (ko04144)	[U]	Intracellular trafficking, secretion, and vesicular transport	Snf7	Vacuolar protein sorting-associated protein 2 homolog 2 OS=Arabidopsis thaliana OX=3702 GN=VPS2.2 PE=1 SV=2	U	Intracellular trafficking, secretion, and vesicular transport	vacuolar protein sorting-associated protein 2 homolog 2 [Camellia sinensis]	biological process: localization (GO:0051179)
CSS0014016	CSS0014016	22.6549	1250	22.5404	1011	21.5157	1044	18.0174	1129	17.97	836	16.0356	921	0.0053649	0.32933	up	--	--	Molecular Function: actin binding (GO:0003779);; Biological Process: actin filament organization (GO:0007015);; Biological Process: regulation of stomatal movement (GO:0010119);; Cellular Component: integral component of membrane (GO:0016021);; Cellular Component: host cell nucleus (GO:0042025);;	K21777|1.2e-170|vvi:100261859|K21777 G2/mitotic-specific cyclin-B, other | (RefSeq) G2/mitotic-specific cyclin S13-7	--	[D]	Cell cycle control, cell division, chromosome partitioning	Cyclin, N-terminal domain	G2/mitotic-specific cyclin S13-6 OS=Glycine max OX=3847 PE=2 SV=1	D	Cell cycle control, cell division, chromosome partitioning	G2/mitotic-specific cyclin S13-7-like [Camellia sinensis]	molecular function: binding (GO:0005488);; biological process: cellular process (GO:0009987);; biological process: single-organism process (GO:0044699);; biological process: cellular component organization or biogenesis (GO:0071840);; biological process: biological regulation (GO:0065007);; cellular component: membrane (GO:0016020);; cellular component: membrane part (GO:0044425);; cellular compo…
CSS0042976	CSS0042976	22.5112	2743	20.117	1993	23.0725	2472	16.2567	2250	18.0966	1860	16.5578	2102	0.000539222	0.344596	up	[O]	Posttranslational modification, protein turnover, chaperones	Molecular Function: metalloendopeptidase activity (GO:0004222);; Molecular Function: ATP binding (GO:0005524);; Cellular Component: integral component of membrane (GO:0016021);;	K03798|0.0e+00|pop:18102652|K03798 cell division protease FtsH [EC:3.4.24.-] | (RefSeq) ATP-dependent zinc metalloprotease FTSH 12, chloroplastic	--	[O]	Posttranslational modification, protein turnover, chaperones	ATPase family associated with various cellular activities (AAA)	ATP-dependent zinc metalloprotease FTSH 12, chloroplastic OS=Arabidopsis thaliana OX=3702 GN=FTSH12 PE=2 SV=2	O	Posttranslational modification, protein turnover, chaperones	ATP-dependent zinc metalloprotease FTSH 12, chloroplastic [Camellia sinensis]	molecular function: catalytic activity (GO:0003824);; biological process: metabolic process (GO:0008152);; molecular function: binding (GO:0005488);; cellular component: membrane (GO:0016020);; cellular component: membrane part (GO:0044425)
CSS0023964	CSS0023964	22.501	1583	21.7486	1244	22.9946	1423	17.4565	1395	17.41	1033	18.4753	1354	0.00174847	0.313279	up	[C]	Energy production and conversion	Molecular Function: oxidoreductase activity, acting on the aldehyde or oxo group of donors, NAD or NADP as acceptor (GO:0016620);;	K00128|1.5e-218|vvi:100266331|K00128 aldehyde dehydrogenase (NAD+) [EC:1.2.1.3] | (RefSeq) aldehyde dehydrogenase family 3 member H1	Glycolysis / Gluconeogenesis (ko00010);; Ascorbate and aldarate metabolism (ko00053);; Fatty acid degradation (ko00071);; Valine, leucine and isoleucine degradation (ko00280);; Lysine degradation (ko00310);; Arginine and proline metabolism (ko00330);; Histidine metabolism (ko00340);; Tryptophan metabolism (ko00380);; beta-Alanine metabolism (ko00410);; Glycerolipid metabolism (ko00561);; Pyruvate…	[C]	Energy production and conversion	Aldehyde dehydrogenase family	Aldehyde dehydrogenase family 3 member I1, chloroplastic OS=Arabidopsis thaliana OX=3702 GN=ALDH3I1 PE=1 SV=2	C	Energy production and conversion	aldehyde dehydrogenase family 3 member H1-like [Camellia sinensis]	molecular function: catalytic activity (GO:0003824);; biological process: metabolic process (GO:0008152);; biological process: single-organism process (GO:0044699)
CSS0012371	CSS0012371	22.4386	222	24.7736	199	24.7489	215	37.5806	422	38.0967	318	33.8099	348	0.00278117	-0.49139	down	[U]	Intracellular trafficking, secretion, and vesicular transport	Molecular Function: serine-type peptidase activity (GO:0008236);; Cellular Component: integral component of membrane (GO:0016021);;	K03100|7.4e-36|cam:101497759|K03100 signal peptidase I [EC:3.4.21.89] | (RefSeq) chloroplast processing peptidase-like	Protein export (ko03060)	[O]	Posttranslational modification, protein turnover, chaperones	Signal peptidase, peptidase S26	Chloroplast processing peptidase OS=Arabidopsis thaliana OX=3702 GN=PLSP1 PE=2 SV=2	O	Posttranslational modification, protein turnover, chaperones	chloroplast processing peptidase-like [Camellia sinensis]	molecular function: catalytic activity (GO:0003824);; biological process: metabolic process (GO:0008152);; cellular component: membrane (GO:0016020);; cellular component: membrane part (GO:0044425)
CSS0033791	CSS0033791	22.3783	2791	19.1258	1939	19.5101	2140	32.0823	4544	35.8677	3772	36.9053	4794	9.86e-17	-0.724486	down	[Q]	Secondary metabolites biosynthesis, transport and catabolism	Molecular Function: 9-cis-epoxycarotenoid dioxygenase activity (GO:0045549);; Molecular Function: metal ion binding (GO:0046872);;	K09840|2.1e-274|dzi:111276007|K09840 9-cis-epoxycarotenoid dioxygenase [EC:1.13.11.51] | (RefSeq) 9-cis-epoxycarotenoid dioxygenase NCED3, chloroplastic-like	Carotenoid biosynthesis (ko00906)	[Q]	Secondary metabolites biosynthesis, transport and catabolism	Retinal pigment epithelial membrane protein	9-cis-epoxycarotenoid dioxygenase NCED1, chloroplastic OS=Solanum lycopersicum OX=4081 GN=NCED1 PE=1 SV=2	Q	Secondary metabolites biosynthesis, transport and catabolism	9-cis-epoxycarotenoid dioxygenase NCED1, chloroplastic-like [Camellia sinensis]	molecular function: catalytic activity (GO:0003824);; biological process: metabolic process (GO:0008152);; biological process: single-organism process (GO:0044699);; molecular function: binding (GO:0005488)
Camellia_sinensis_newGene_25191	--	22.3489	2484	21.0416	1952	21.4846	2109	30.8692	3850	24.7099	2534	30.8891	3603	2.09e-06	-0.411586	down	--	--	--	--	--	--	--	--	--	--	--	--	--
CSS0010218	CSS0010218	22.2206	1723	23.2534	1466	22.7828	1553	30.4746	2683	30.0097	1962	32.0964	2592	2.54e-07	-0.417778	down	[G]	Carbohydrate transport and metabolism	Molecular Function: hydrolase activity, hydrolyzing O-glycosyl compounds (GO:0004553);; Biological Process: carbohydrate metabolic process (GO:0005975);; Cellular Component: integral component of membrane (GO:0016021);;	K21362|0.0e+00|vvi:100241487|K21362 galactolipid galactosyltransferase [EC:2.4.1.184] | (RefSeq) beta-glucosidase-like SFR2, chloroplastic	Glycerolipid metabolism (ko00561)	[G]	Carbohydrate transport and metabolism	Glycosyl hydrolase family 1	Beta-glucosidase-like SFR2, chloroplastic OS=Oryza sativa subsp. japonica OX=39947 GN=SFR2 PE=2 SV=1	G	Carbohydrate transport and metabolism	beta-glucosidase-like SFR2, chloroplastic [Camellia sinensis]	molecular function: catalytic activity (GO:0003824);; biological process: metabolic process (GO:0008152);; cellular component: membrane (GO:0016020);; cellular component: membrane part (GO:0044425)
CSS0003467	CSS0003467	22.0822	1492	20.726	1139	20.9083	1242	15.2688	1172	14.5571	830	16.9893	1196	0.000133398	0.408466	up	--	--	Molecular Function: oxidoreductase activity, acting on single donors with incorporation of molecular oxygen, incorporation of two atoms of oxygen (GO:0016702);; Biological Process: oxylipin biosynthetic process (GO:0031408);; Molecular Function: metal ion binding (GO:0046872);;	K00454|3.6e-298|fve:101311411|K00454 lipoxygenase [EC:1.13.11.12] | (RefSeq) linoleate 13S-lipoxygenase 2-1, chloroplastic-like	Linoleic acid metabolism (ko00591);; alpha-Linolenic acid metabolism (ko00592)	--	--	Lipoxygenase	Linoleate 13S-lipoxygenase 2-1, chloroplastic OS=Solanum tuberosum OX=4113 GN=LOX2.1 PE=1 SV=1	E	Amino acid transport and metabolism	lipoxygenase [Camellia sinensis]	molecular function: catalytic activity (GO:0003824);; biological process: metabolic process (GO:0008152);; biological process: single-organism process (GO:0044699);; biological process: cellular process (GO:0009987);; molecular function: binding (GO:0005488)
CSS0047715	CSS0047715	22.0551	1903	17.9952	1262	19.0628	1446	28.4264	2784	24.8365	1807	25.9226	2329	0.000856307	-0.383567	down	--	--	Molecular Function: protein binding (GO:0005515);;	K10268|4.7e-245|cann:107845953|K10268 F-box and leucine-rich repeat protein 2/20 | (RefSeq) F-box/LRR-repeat protein 3	--	[R]	General function prediction only	Leucine Rich repeat	F-box/LRR-repeat protein 3 OS=Arabidopsis thaliana OX=3702 GN=FBL3 PE=2 SV=1	S	Function unknown	F-box/LRR-repeat protein 3-like [Camellia sinensis]	molecular function: binding (GO:0005488)
CSS0012641	CSS0012641	22.0194	885	24.1069	787	22.2962	788	30.7797	1404	27.0389	916	33.4435	1399	0.00253014	-0.375651	down	[V]	Defense mechanisms	Cellular Component: nucleus (GO:0005634);;	K11420|1.8e-88|vvi:100242100|K11420 [histone H3]-lysine9 N-trimethyltransferase EHMT [EC:2.1.1.355] | (RefSeq) histone-lysine N-methyltransferase, H3 lysine-9 specific SUVH8	Lysine degradation (ko00310)	--	--	SAD/SRA domain	Histone-lysine N-methyltransferase, H3 lysine-9 specific SUVH5 OS=Arabidopsis thaliana OX=3702 GN=SUVH5 PE=1 SV=1	B	Chromatin structure and dynamics	hypothetical protein TEA_016481 [Camellia sinensis var. sinensis]	cellular component: cell (GO:0005623);; cellular component: organelle (GO:0043226);; cellular component: cell part (GO:0044464)
CSS0021634	CSS0021634	21.9337	1123	37.8492	1576	30.5271	1375	20.0638	1167	20.1465	870	18.7949	1003	0.00173613	0.499475	up	[R]	General function prediction only	Molecular Function: zinc ion binding (GO:0008270);; Molecular Function: oxidoreductase activity (GO:0016491);;	K18857|8.9e-207|han:110942214|K18857 alcohol dehydrogenase class-P [EC:1.1.1.1] | (RefSeq) alcohol dehydrogenase 2 isoform X1	Glycolysis / Gluconeogenesis (ko00010);; Fatty acid degradation (ko00071);; Tyrosine metabolism (ko00350);; alpha-Linolenic acid metabolism (ko00592)	[Q]	Secondary metabolites biosynthesis, transport and catabolism	Zinc-binding dehydrogenase	Alcohol dehydrogenase OS=Malus domestica OX=3750 GN=ADH PE=2 SV=1	Q	Secondary metabolites biosynthesis, transport and catabolism	alcohol dehydrogenase [Camellia sinensis]	molecular function: binding (GO:0005488);; molecular function: catalytic activity (GO:0003824)
CSS0034481	CSS0034481	21.9179	1190	20.5497	907	24.7052	1180	17.7626	1096	17.0128	779	15.2033	860	0.002691	0.381709	up	--	--	Molecular Function: hydrolase activity, hydrolyzing O-glycosyl compounds (GO:0004553);; Cellular Component: cell wall (GO:0005618);; Biological Process: xyloglucan metabolic process (GO:0010411);; Molecular Function: xyloglucan:xyloglucosyl transferase activity (GO:0016762);; Biological Process: cell wall biogenesis (GO:0042546);; Cellular Component: apoplast (GO:0048046);; Biological Process: ce…	K08235|2.3e-158|nau:109216744|K08235 xyloglucan:xyloglucosyl transferase [EC:2.4.1.207] | (RefSeq) probable xyloglucan endotransglucosylase/hydrolase protein 28	--	--	--	Glycosyl hydrolases family 16	Probable xyloglucan endotransglucosylase/hydrolase protein 27 OS=Arabidopsis thaliana OX=3702 GN=XTH27 PE=2 SV=2	G	Carbohydrate transport and metabolism	probable xyloglucan endotransglucosylase/hydrolase protein 27 [Camellia sinensis]	molecular function: catalytic activity (GO:0003824);; cellular component: cell (GO:0005623);; cellular component: cell part (GO:0044464);; biological process: metabolic process (GO:0008152);; biological process: cellular process (GO:0009987);; biological process: cellular component organization or biogenesis (GO:0071840);; cellular component: extracellular region (GO:0005576)
CSS0031070	CSS0031070	21.7162	2127	22.3465	1779	20.8016	1791	29.2389	3251	26.1695	2161	32.6352	3328	6.28e-05	-0.408053	down	[P]	Inorganic ion transport and metabolism	Molecular Function: calcium-transporting ATPase activity (GO:0005388);; Molecular Function: ATP binding (GO:0005524);; Cellular Component: integral component of membrane (GO:0016021);;	K01537|0.0e+00|vvi:100259585|K01537 P-type Ca2+ transporter type 2C [EC:7.2.2.10] | (RefSeq) putative calcium-transporting ATPase 13, plasma membrane-type	--	[P]	Inorganic ion transport and metabolism	Cation transporting ATPase, C-terminus	Putative calcium-transporting ATPase 13, plasma membrane-type OS=Arabidopsis thaliana OX=3702 GN=ACA13 PE=3 SV=1	P	Inorganic ion transport and metabolism	hypothetical protein TEA_024245 [Camellia sinensis var. sinensis]	molecular function: catalytic activity (GO:0003824);; molecular function: transporter activity (GO:0005215);; biological process: localization (GO:0051179);; molecular function: binding (GO:0005488);; cellular component: membrane (GO:0016020);; cellular component: membrane part (GO:0044425)
CSS0043707	CSS0043707	21.5663	1437	20.4348	1107	19.8263	1161	16.319	1235	16.7195	940	15.9564	1107	0.00461298	0.311956	up	[K]	Transcription	Molecular Function: DNA binding (GO:0003677);; Molecular Function: transcription factor activity, sequence-specific DNA binding (GO:0003700);; Biological Process: DNA-templated transcription, initiation (GO:0006352);; Cellular Component: chloroplast (GO:0009507);; Molecular Function: sigma factor activity (GO:0016987);;	K01872|1.9e-173|pvu:PHAVU_007G142900g|K01872 alanyl-tRNA synthetase [EC:6.1.1.7] | (RefSeq) hypothetical protein	Aminoacyl-tRNA biosynthesis (ko00970)	--	--	Sigma-70 region 3	RNA polymerase sigma factor sigB OS=Arabidopsis thaliana OX=3702 GN=SIGB PE=2 SV=2	K	Transcription	RNA polymerase sigma factor sigB-like [Camellia sinensis]	molecular function: binding (GO:0005488);; molecular function: nucleic acid binding transcription factor activity (GO:0001071);; biological process: biological regulation (GO:0065007);; biological process: metabolic process (GO:0008152);; biological process: cellular process (GO:0009987);; cellular component: cell (GO:0005623);; cellular component: organelle (GO:0043226);; cellular component: cel…
CSS0014655	CSS0014655	21.2857	4610	20.7082	3646	21.0425	4007	26.3673	6484	25.2353	4609	28.5861	6448	2.05e-05	-0.332046	down	--	--	Cellular Component: integral component of membrane (GO:0016021);;	--	--	[S]	Function unknown	--	--	S	Function unknown	uncharacterized protein LOC114323946 [Camellia sinensis]	cellular component: membrane (GO:0016020);; cellular component: membrane part (GO:0044425)
Camellia_sinensis_newGene_10228	--	21.2525	1753	24.1183	1607	23.8896	1722	27.6867	2613	29.1688	1992	29.7316	2538	0.00148656	-0.30263	down	--	--	--	--	--	--	--	--	--	--	--	--	--
Camellia_sinensis_newGene_13558	--	21.166	784	23.354	702	25.5738	833	17.3706	729	16.9411	529	18.311	705	0.00525665	0.368649	up	--	--	Molecular Function: chorismate mutase activity (GO:0004106);; Biological Process: aromatic amino acid family biosynthetic process (GO:0009073);; Biological Process: chorismate metabolic process (GO:0046417);;	--	--	--	--	Protein of unknown function, DUF538	Uncharacterized protein At5g01610 OS=Arabidopsis thaliana OX=3702 GN=At5g01610 PE=1 SV=1	S	Function unknown	uncharacterized protein At5g01610-like [Camellia sinensis]	molecular function: catalytic activity (GO:0003824);; biological process: metabolic process (GO:0008152);; biological process: cellular process (GO:0009987);; biological process: single-organism process (GO:0044699)
Camellia_sinensis_newGene_2549	--	21.1082	1096	22.3817	958	18.9825	871	31.1421	1892	28.8888	1264	40.1146	2272	3.53e-06	-0.609964	down	--	--	--	--	--	--	--	--	--	--	--	--	--
CSS0038802	CSS0038802	21.0874	563	14.9203	324	15.373	361	12.471	378	10.0688	227	9.26481	258	0.00457222	0.51989	up	[Q]	Secondary metabolites biosynthesis, transport and catabolism	--	--	--	--	--	alpha/beta hydrolase fold	Strigolactone esterase RMS3 OS=Pisum sativum OX=3888 GN=RMS3 PE=1 SV=1	S	Function unknown	probable esterase KAI2 [Camellia sinensis]	--
CSS0029380	CSS0029380	20.8413	273	17.3905	186	17.6904	204	9.31618	139	9.6812	107	8.25301	113	1.39e-05	0.745806	up	[IQR]	Lipid transport and metabolism;; Secondary metabolites biosynthesis, transport and catabolism;; General function prediction only	Molecular Function: oxidoreductase activity (GO:0016491);;	K13070|5.1e-32|dosa:Os04t0179200-01|K13070 momilactone-A synthase [EC:1.1.1.295] | (RefSeq) Os04g0179200, MAS, MOMILACTONE_A_SYNTHASE; Similar to Stem secoisolariciresinol dehydrogenase (Fragment).	Diterpenoid biosynthesis (ko00904)	[R]	General function prediction only	short chain dehydrogenase	Secoisolariciresinol dehydrogenase (Fragment) OS=Forsythia intermedia OX=55183 PE=1 SV=1	Q	Secondary metabolites biosynthesis, transport and catabolism	momilactone A synthase-like [Camellia sinensis]	molecular function: catalytic activity (GO:0003824)
Camellia_sinensis_newGene_2337	--	20.7996	2691	19.9421	2227	20.0542	2213	22.4288	3627	23.2571	2736	25.3656	3672	0.000605115	-0.308701	down	--	--	--	--	--	--	--	--	--	--	--	--	--
CSS0012821	CSS0012821	20.7565	402	22.1979	350	21.4121	365	34.4965	758	29.4869	482	34.4074	694	6.09e-05	-0.53113	down	--	--	Biological Process: reproduction (GO:0000003);; Biological Process: nuclear division (GO:0000280);; Biological Process: urogenital system development (GO:0001655);; Biological Process: kidney development (GO:0001822);; Molecular Function: molecular_function (GO:0003674);; Molecular Function: binding (GO:0005488);; Molecular Function: protein binding (GO:0005515);; Cellular Component: cellular_com…	K23390|8.9e-25|soe:110799250|K23390 large proline-rich protein BAG6 | (RefSeq) uncharacterized protein LOC110799250 isoform X1	--	[O]	Posttranslational modification, protein turnover, chaperones	Ubiquitin family	Ubiquitin domain-containing protein DSK2b OS=Arabidopsis thaliana OX=3702 GN=DSK2B PE=1 SV=1	O	Posttranslational modification, protein turnover, chaperones	hypothetical protein TEA_014456 [Camellia sinensis var. sinensis]	biological process: reproduction (GO:0000003);; biological process: cellular process (GO:0009987);; biological process: cellular component organization or biogenesis (GO:0071840);; biological process: multicellular organismal process (GO:0032501);; biological process: developmental process (GO:0032502);; biological process: single-organism process (GO:0044699);; molecular function: binding (GO:00…
CSS0044037	CSS0044037	20.698	819	16.9485	545	14.2037	494	28.0646	1261	30.9298	1032	28.8725	1190	1.53e-06	-0.643218	down	[G]	Carbohydrate transport and metabolism	Molecular Function: channel activity (GO:0015267);; Cellular Component: integral component of membrane (GO:0016021);;	K09872|4.6e-147|rcu:8284532|K09872 aquaporin PIP | (RefSeq) probable aquaporin PIP2-2	--	[G]	Carbohydrate transport and metabolism	Major intrinsic protein	Aquaporin PIP2-4 OS=Zea mays OX=4577 GN=PIP2-4 PE=1 SV=1	G	Carbohydrate transport and metabolism	aquaporin PIP2-4-like [Camellia sinensis]	molecular function: transporter activity (GO:0005215);; biological process: localization (GO:0051179);; cellular component: membrane (GO:0016020);; cellular component: membrane part (GO:0044425)
CSS0037814	CSS0037814	20.6676	1439	19.4244	1100	20.8571	1277	28.8248	2279	26.2489	1541	24.9389	1808	0.000509912	-0.363747	down	[T]	Signal transduction mechanisms	Molecular Function: protein serine/threonine phosphatase activity (GO:0004722);; Molecular Function: metal ion binding (GO:0046872);;	K14497|3.1e-162|vvi:109121390|K14497 protein phosphatase 2C [EC:3.1.3.16] | (RefSeq) probable protein phosphatase 2C 68	MAPK signaling pathway - plant (ko04016);; Plant hormone signal transduction (ko04075)	[T]	Signal transduction mechanisms	Protein phosphatase 2C	Probable protein phosphatase 2C 6 OS=Oryza sativa subsp. japonica OX=39947 GN=PP2C06 PE=1 SV=1	T	Signal transduction mechanisms	probable protein phosphatase 2C 6 isoform X2 [Camellia sinensis]	molecular function: catalytic activity (GO:0003824);; biological process: metabolic process (GO:0008152);; biological process: cellular process (GO:0009987);; molecular function: binding (GO:0005488)
CSS0035212	CSS0035212	20.5571	896	23.6666	838	18.1234	694	26.2124	1297	32.4706	1193	26.8444	1218	0.00688419	-0.394606	down	[M]	Cell wall/membrane/envelope biogenesis	Biological Process: galactose metabolic process (GO:0006012);; Molecular Function: inositol 3-alpha-galactosyltransferase activity (GO:0047216);;	K18819|4.1e-163|nsy:104239217|K18819 inositol 3-alpha-galactosyltransferase [EC:2.4.1.123] | (RefSeq) galactinol synthase 2	Galactose metabolism (ko00052)	[G]	Carbohydrate transport and metabolism	Glycosyl transferase family 8	Galactinol synthase 2 OS=Solanum lycopersicum OX=4081 GN=GOLS2 PE=2 SV=1	H	Coenzyme transport and metabolism	galactinol synthase 2-like isoform X1 [Camellia sinensis]	biological process: metabolic process (GO:0008152);; biological process: single-organism process (GO:0044699);; molecular function: catalytic activity (GO:0003824)
CSS0040693	CSS0040693	20.4524	1106	27.3991	1205	25.4777	1212	17.7496	1090	16.3466	746	17.0603	961	0.000330883	0.456997	up	--	--	--	K14494|7.3e-231|jre:109006296|K14494 DELLA protein | (RefSeq) DELLA protein SLN1-like	Plant hormone signal transduction (ko04075)	--	--	GRAS domain family	DELLA protein GAI1 OS=Vitis vinifera OX=29760 GN=GAI1 PE=2 SV=1	K	Transcription	DELLA protein SLR1-like [Camellia sinensis]	--
CSS0026906	CSS0026906	20.4319	1214	22.4295	1084	23.8816	1248	16.4967	1113	17.8637	895	18.2512	1130	0.00853004	0.31459	up	--	--	Molecular Function: DNA binding (GO:0003677);; Cellular Component: nucleus (GO:0005634);; Biological Process: regulation of transcription, DNA-templated (GO:0006355);;	--	--	[K]	Transcription	Associated with HOX	Homeobox protein ATH1 OS=Arabidopsis thaliana OX=3702 GN=ATH1 PE=1 SV=1	K	Transcription	uncharacterized protein LOC114289229 [Camellia sinensis]	molecular function: binding (GO:0005488);; cellular component: cell (GO:0005623);; cellular component: organelle (GO:0043226);; cellular component: cell part (GO:0044464);; biological process: biological regulation (GO:0065007)
CSS0035121	CSS0035121	20.3944	1140	16.9705	771	16.0012	786	28.8004	1827	24.4941	1154	26.867	1564	2.36e-05	-0.518025	down	--	--	Biological Process: reproduction (GO:0000003);; Biological Process: response to acid chemical (GO:0001101);; Biological Process: developmental process involved in reproduction (GO:0003006);; Cellular Component: cellular_component (GO:0005575);; Cellular Component: intracellular (GO:0005622);; Cellular Component: cell (GO:0005623);; Cellular Component: nucleus (GO:0005634);; Biological Process: re…	--	--	[O]	Posttranslational modification, protein turnover, chaperones	--	EID1-like F-box protein 3 OS=Arabidopsis thaliana OX=3702 GN=EDL3 PE=2 SV=1	O	Posttranslational modification, protein turnover, chaperones	EID1-like F-box protein 3 [Camellia sinensis]	biological process: reproduction (GO:0000003);; biological process: response to stimulus (GO:0050896);; biological process: reproductive process (GO:0022414);; biological process: developmental process (GO:0032502);; cellular component: cell (GO:0005623);; cellular component: cell part (GO:0044464);; cellular component: organelle (GO:0043226);; biological process: cellular process (GO:0009987);; …
CSS0028191	CSS0028191	20.3671	546	23.6868	516	23.8374	562	31.717	965	28.1726	637	30.706	857	0.00645189	-0.371376	down	--	--	Biological Process: intracellular sterol transport (GO:0032366);;	--	--	[R]	General function prediction only	ML domain	--	S	Function unknown	hypothetical protein HYC85_025089 [Camellia sinensis]	biological process: single-organism process (GO:0044699);; biological process: localization (GO:0051179)
CSS0017615	CSS0017615	20.2405	1179	21.3939	1013	22.3553	1144	39.4614	2608	31.736	1558	32.839	1991	6.49e-10	-0.637879	down	[T]	Signal transduction mechanisms	Molecular Function: protein serine/threonine kinase activity (GO:0004674);; Molecular Function: ATP binding (GO:0005524);; Biological Process: signal transduction (GO:0007165);; Cellular Component: integral component of membrane (GO:0016021);;	K07198|2.0e-199|jcu:105633501|K07198 5'-AMP-activated protein kinase, catalytic alpha subunit [EC:2.7.11.11] | (RefSeq) CBL-interacting serine/threonine-protein kinase 6	--	[T]	Signal transduction mechanisms	Protein kinase domain	CBL-interacting serine/threonine-protein kinase 6 OS=Arabidopsis thaliana OX=3702 GN=CIPK6 PE=1 SV=1	T	Signal transduction mechanisms	CBL-interacting serine/threonine-protein kinase 6-like [Camellia sinensis]	molecular function: catalytic activity (GO:0003824);; biological process: metabolic process (GO:0008152);; biological process: cellular process (GO:0009987);; molecular function: binding (GO:0005488);; biological process: biological regulation (GO:0065007);; cellular component: membrane (GO:0016020);; cellular component: membrane part (GO:0044425)
CSS0008771	CSS0008771	20.1635	1329	20.0965	1077	18.5994	1078	26.9561	2017	24.1054	1340	28.1843	1935	0.000163381	-0.396129	down	--	--	Biological Process: response to reactive oxygen species (GO:0000302);; Molecular Function: molecular_function (GO:0003674);; Molecular Function: binding (GO:0005488);; Molecular Function: protein binding (GO:0005515);; Cellular Component: cellular_component (GO:0005575);; Cellular Component: intracellular (GO:0005622);; Cellular Component: cell (GO:0005623);; Cellular Component: nucleus (GO:00056…	K09553|2.1e-207|jcu:105645979|K09553 stress-induced-phosphoprotein 1 | (RefSeq) hsp70-Hsp90 organizing protein 3	--	[O]	Posttranslational modification, protein turnover, chaperones	Tetratricopeptide repeat	Hsp70-Hsp90 organizing protein 1 OS=Arabidopsis thaliana OX=3702 GN=HOP1 PE=2 SV=1	O	Posttranslational modification, protein turnover, chaperones	hsp70-Hsp90 organizing protein 1 [Camellia sinensis]	biological process: response to stimulus (GO:0050896);; molecular function: binding (GO:0005488);; cellular component: cell (GO:0005623);; cellular component: cell part (GO:0044464);; cellular component: organelle (GO:0043226);; cellular component: membrane (GO:0016020);; biological process: cellular process (GO:0009987);; biological process: cellular component organization or biogenesis (GO:0071…
CSS0033292	CSS0033292	20.0907	1368	15.6619	867	16.8962	1012	13.4357	1039	12.2285	702	12.9622	920	0.00309679	0.396378	up	[C]	Energy production and conversion	Molecular Function: oxidoreductase activity, acting on a sulfur group of donors, NAD(P) as acceptor (GO:0016668);; Biological Process: cell redox homeostasis (GO:0045454);; Molecular Function: flavin adenine dinucleotide binding (GO:0050660);;	K00382|2.0e-287|vvi:100246616|K00382 dihydrolipoamide dehydrogenase [EC:1.8.1.4] | (RefSeq) dihydrolipoyl dehydrogenase 2, chloroplastic	Glycolysis / Gluconeogenesis (ko00010);; Citrate cycle (TCA cycle) (ko00020);; Glycine, serine and threonine metabolism (ko00260);; Valine, leucine and isoleucine degradation (ko00280);; Lysine degradation (ko00310);; Tryptophan metabolism (ko00380);; Pyruvate metabolism (ko00620);; Glyoxylate and dicarboxylate metabolism (ko00630);; Propanoate metabolism (ko00640);; Carbon metabolism (ko01200)	[C]	Energy production and conversion	Pyridine nucleotide-disulphide oxidoreductase	Dihydrolipoyl dehydrogenase 2, chloroplastic OS=Arabidopsis thaliana OX=3702 GN=LPD2 PE=2 SV=2	C	Energy production and conversion	dihydrolipoyl dehydrogenase 2, chloroplastic-like isoform X5 [Camellia sinensis]	molecular function: catalytic activity (GO:0003824);; biological process: metabolic process (GO:0008152);; biological process: single-organism process (GO:0044699);; biological process: cellular process (GO:0009987);; biological process: biological regulation (GO:0065007);; molecular function: binding (GO:0005488)
CSS0017054	CSS0017054	20.0602	1204	19.536	953	21.6491	1142	14.3435	978	14.2093	719	16.2248	1014	0.000216371	0.412058	up	--	--	Biological Process: cell cycle checkpoint (GO:0000075);; Biological Process: DNA replication checkpoint (GO:0000076);; Molecular Function: molecular_function (GO:0003674);; Molecular Function: catalytic activity (GO:0003824);; Molecular Function: protein kinase activity (GO:0004672);; Molecular Function: protein serine/threonine kinase activity (GO:0004674);; Molecular Function: cyclin-dependent …	K10727|1.2e-113|vvi:100263560|K10727 chromatin licensing and DNA replication factor 1 | (RefSeq) CDT1-like protein a, chloroplastic	--	[L]	Replication, recombination and repair	DNA replication factor CDT1 like	CDT1-like protein a, chloroplastic OS=Arabidopsis thaliana OX=3702 GN=CDT1A PE=1 SV=1	L	Replication, recombination and repair	hypothetical protein HYC85_024231 [Camellia sinensis]	biological process: cellular process (GO:0009987);; biological process: biological regulation (GO:0065007);; molecular function: catalytic activity (GO:0003824);; biological process: metabolic process (GO:0008152);; molecular function: binding (GO:0005488);; cellular component: cell (GO:0005623);; cellular component: cell part (GO:0044464);; cellular component: organelle (GO:0043226);; biological…
CSS0030523	CSS0030523	19.7499	889	20.2154	740	15.7977	626	13.6723	699	12.6987	482	12.3606	580	0.00137703	0.453331	up	[J]	Translation, ribosomal structure and biogenesis	Biological Process: primary metabolic process (GO:0044238);;	K22943|7.8e-23|apro:F751_1436|K22943 protein YIPF6 | (RefSeq) Protein YIPF6	--	--	--	Sigma 54 modulation/S30EA ribosomal protein C terminus	Ribosome-binding factor PSRP1, chloroplastic OS=Spinacia oleracea OX=3562 GN=PSRP1 PE=1 SV=2	J	Translation, ribosomal structure and biogenesis	ribosome-binding factor PSRP1, chloroplastic [Camellia sinensis]	biological process: metabolic process (GO:0008152)
CSS0049939	CSS0049939	19.7336	425	18.1956	318	17.1604	325	25.2449	617	24.2991	441	27.6797	620	0.00571538	-0.415239	down	--	--	Molecular Function: ATP binding (GO:0005524);; Cellular Component: integral component of membrane (GO:0016021);;	--	--	[R]	General function prediction only	--	--	S	Function unknown	hypothetical protein HYC85_017608 [Camellia sinensis]	molecular function: binding (GO:0005488);; cellular component: membrane (GO:0016020);; cellular component: membrane part (GO:0044425)
Camellia_sinensis_newGene_2365	--	19.6118	1182	21.6524	1103	18.0121	935	26.8173	1849	27.531	1379	30.9709	1930	0.000107096	-0.455632	down	--	--	--	--	--	--	--	--	--	--	--	hypothetical protein HYC85_025352 [Camellia sinensis]	--
CSS0033675	CSS0033675	19.5903	586	17.7922	433	19.0858	502	24.2244	823	25.2351	637	28.2587	881	0.00227863	-0.406424	down	[R]	General function prediction only	Molecular Function: catalytic activity (GO:0003824);;	K07071|4.9e-155|hbr:110650044|K07071 uncharacterized protein | (RefSeq) epimerase family protein SDR39U1 homolog, chloroplastic	--	[F]	Nucleotide transport and metabolism	Domain of unknown function (DUF1731)	Epimerase family protein SDR39U1 homolog, chloroplastic OS=Arabidopsis thaliana OX=3702 GN=GC1 PE=2 SV=2	F	Nucleotide transport and metabolism	Epimerase family protein like [Actinidia chinensis var. chinensis]	molecular function: catalytic activity (GO:0003824)
CSS0036039	CSS0036039	19.5673	770	21.8436	699	22.3723	774	14.8839	665	15.4609	513	17.0722	700	0.00391633	0.380084	up	--	--	Biological Process: cellular response to phosphate starvation (GO:0016036);;	K24195|2.5e-07|cmos:111446020|K24195 xenotropic and polytropic retrovirus receptor 1 | (RefSeq) phosphate transporter PHO1	--	[P]	Inorganic ion transport and metabolism	SPX domain	SPX domain-containing protein 2 OS=Arabidopsis thaliana OX=3702 GN=SPX2 PE=2 SV=1	P	Inorganic ion transport and metabolism	SPX domain-containing protein 2-like [Camellia sinensis]	biological process: cellular process (GO:0009987);; biological process: response to stimulus (GO:0050896)
CSS0047128	CSS0047128	19.4136	1469	21.3365	1313	21.3886	1423	24.3202	2090	29.6593	1893	29.1357	2296	0.000500091	-0.384658	down	--	--	Molecular Function: transcription factor activity, sequence-specific DNA binding (GO:0003700);; Cellular Component: nucleus (GO:0005634);; Molecular Function: sequence-specific DNA binding (GO:0043565);;	K18834|1.2e-21|soe:110803840|K18834 WRKY transcription factor 1 | (RefSeq) WRKY transcription factor 1	Plant-pathogen interaction (ko04626)	--	--	WRKY DNA -binding domain	WRKY transcription factor 6 OS=Arabidopsis thaliana OX=3702 GN=WRKY6 PE=1 SV=1	K	Transcription	probable WRKY transcription factor 31 [Camellia sinensis]	molecular function: nucleic acid binding transcription factor activity (GO:0001071);; biological process: biological regulation (GO:0065007);; cellular component: cell (GO:0005623);; cellular component: organelle (GO:0043226);; cellular component: cell part (GO:0044464);; molecular function: binding (GO:0005488)
CSS0000562	CSS0000562	19.4068	439	23.6859	435	23.2934	463	34.5784	887	32.9185	627	29.7318	699	0.000556163	-0.476692	down	--	--	Cellular Component: integral component of membrane (GO:0016021);;	K12173|2.7e-33|gmx:100794341|K12173 BRCA1-A complex subunit BRE | (RefSeq) BRISC and BRCA1-A complex member 2	Homologous recombination (ko03440)	--	--	Thaumatin family	Thaumatin-like protein 1 OS=Arabidopsis thaliana OX=3702 GN=TLP1 PE=2 SV=1	T	Signal transduction mechanisms	thaumatin-like protein 1 [Camellia sinensis]	cellular component: membrane (GO:0016020);; cellular component: membrane part (GO:0044425)
CSS0031289	CSS0031289	19.397	970	15.4357	627	17.7111	778	11.3809	646	9.01653	380	13.8452	721	0.00179044	0.502248	up	[Q]	Secondary metabolites biosynthesis, transport and catabolism	Molecular Function: oxidoreductase activity (GO:0016491);; Molecular Function: metal ion binding (GO:0046872);;	K05933|1.5e-162|vvi:100232928|K05933 aminocyclopropanecarboxylate oxidase [EC:1.14.17.4] | (RefSeq) ACO1; 1-aminocyclopropane-1-carboxylate oxidase	Cysteine and methionine metabolism (ko00270)	[QR]	Secondary metabolites biosynthesis, transport and catabolism;; General function prediction only	2OG-Fe(II) oxygenase superfamily	1-aminocyclopropane-1-carboxylate oxidase OS=Actinidia deliciosa OX=3627 GN=ACO PE=2 SV=1	Q	Secondary metabolites biosynthesis, transport and catabolism	1-aminocyclopropane-1-carboxylate oxidase-like [Camellia sinensis]	molecular function: catalytic activity (GO:0003824);; molecular function: binding (GO:0005488)
CSS0021023	CSS0021023	19.3309	618	22.4272	583	21.2408	597	29.4192	1068	36.3289	979	39.7913	1325	3.25e-07	-0.64381	down	--	--	Cellular Component: integral component of membrane (GO:0016021);;	--	--	[R]	General function prediction only	C2H2-type zinc finger	Zinc finger protein ZAT10 OS=Arabidopsis thaliana OX=3702 GN=ZAT10 PE=2 SV=1	S	Function unknown	zinc finger protein ZAT10-like [Camellia sinensis]	cellular component: membrane (GO:0016020);; cellular component: membrane part (GO:0044425)
CSS0003993	CSS0003993	19.3061	1524	20.1607	1294	20.3406	1412	25.4353	2280	26.3631	1755	25.6926	2112	4.69e-05	-0.353799	down	--	--	Molecular Function: protein kinase activity (GO:0004672);; Molecular Function: ATP binding (GO:0005524);;	--	--	[R]	General function prediction only	PAP_fibrillin	Probable plastid-lipid-associated protein 14, chloroplastic OS=Arabidopsis thaliana OX=3702 GN=PAP14 PE=1 SV=1	G	Carbohydrate transport and metabolism	probable plastid-lipid-associated protein 14, chloroplastic isoform X1 [Camellia sinensis]	molecular function: catalytic activity (GO:0003824);; biological process: metabolic process (GO:0008152);; biological process: cellular process (GO:0009987);; molecular function: binding (GO:0005488)
CSS0036352	CSS0036352	19.249	1857	19.5656	1534	18.7697	1592	13.9082	1524	15.4726	1259	16.2557	1633	0.00333448	0.313043	up	--	--	Molecular Function: oxidoreductase activity, acting on single donors with incorporation of molecular oxygen, incorporation of two atoms of oxygen (GO:0016702);; Biological Process: oxylipin biosynthetic process (GO:0031408);; Molecular Function: metal ion binding (GO:0046872);;	K15718|0.0e+00|vvi:100252850|K15718 linoleate 9S-lipoxygenase [EC:1.13.11.58] | (RefSeq) probable linoleate 9S-lipoxygenase 5	Linoleic acid metabolism (ko00591)	--	--	Lipoxygenase	Probable linoleate 9S-lipoxygenase 5 OS=Solanum tuberosum OX=4113 GN=LOX1.5 PE=2 SV=1	E	Amino acid transport and metabolism	probable linoleate 9S-lipoxygenase 5 isoform X1 [Camellia sinensis]	molecular function: catalytic activity (GO:0003824);; biological process: metabolic process (GO:0008152);; biological process: single-organism process (GO:0044699);; biological process: cellular process (GO:0009987);; molecular function: binding (GO:0005488)
CSS0049326	CSS0049326	19.1594	697	16.0054	473	10.7653	345	21.982	908	24.37	747	26.4654	1002	0.00416986	-0.508833	down	[T]	Signal transduction mechanisms	Molecular Function: protein serine/threonine kinase activity (GO:0004674);; Molecular Function: ATP binding (GO:0005524);;	K20604|6.2e-148|qsu:112004321|K20604 mitogen-activated protein kinase kinase 9 [EC:2.7.12.2] | (RefSeq) mitogen-activated protein kinase kinase 9-like	MAPK signaling pathway - plant (ko04016)	[T]	Signal transduction mechanisms	Protein kinase domain	Mitogen-activated protein kinase kinase 9 OS=Arabidopsis thaliana OX=3702 GN=MKK9 PE=1 SV=1	T	Signal transduction mechanisms	mitogen-activated protein kinase kinase 9-like [Camellia sinensis]	molecular function: catalytic activity (GO:0003824);; biological process: metabolic process (GO:0008152);; biological process: cellular process (GO:0009987);; molecular function: binding (GO:0005488)
CSS0026807	CSS0026807	19.1364	1891	19.2779	1549	18.5625	1613	12.61	1415	13.6333	1136	14.2454	1466	3.57e-07	0.462115	up	--	--	Molecular Function: oxidoreductase activity, acting on single donors with incorporation of molecular oxygen, incorporation of two atoms of oxygen (GO:0016702);; Biological Process: oxylipin biosynthetic process (GO:0031408);; Molecular Function: metal ion binding (GO:0046872);;	K15718|0.0e+00|vvi:100252850|K15718 linoleate 9S-lipoxygenase [EC:1.13.11.58] | (RefSeq) probable linoleate 9S-lipoxygenase 5	Linoleic acid metabolism (ko00591)	--	--	Lipoxygenase	Probable linoleate 9S-lipoxygenase 5 OS=Solanum tuberosum OX=4113 GN=LOX1.5 PE=2 SV=1	E	Amino acid transport and metabolism	lipoxygenase 9 [Camellia sinensis]	molecular function: catalytic activity (GO:0003824);; biological process: metabolic process (GO:0008152);; biological process: single-organism process (GO:0044699);; biological process: cellular process (GO:0009987);; molecular function: binding (GO:0005488)
CSS0002505	CSS0002505	19.1148	659	30.42	853	20.8533	632	12.9078	506	15.0114	437	17.6539	634	0.00749885	0.48308	up	--	--	Biological Process: multicellular organism development (GO:0007275);;	--	--	--	--	YABBY protein	Axial regulator YABBY 5 OS=Arabidopsis thaliana OX=3702 GN=YAB5 PE=1 SV=1	S	Function unknown	axial regulator YABBY 5-like [Camellia sinensis]	biological process: multicellular organismal process (GO:0032501);; biological process: developmental process (GO:0032502);; biological process: single-organism process (GO:0044699)
CSS0041288	CSS0041288	19.0184	1820	19.2448	1497	17.619	1482	28.5981	3107	24.5208	1978	21.4346	2136	0.00320996	-0.374076	down	--	--	Biological Process: response to acid chemical (GO:0001101);; Molecular Function: protein binding (GO:0005515);; Cellular Component: cellular_component (GO:0005575);; Cellular Component: intracellular (GO:0005622);; Cellular Component: cell (GO:0005623);; Cellular Component: nucleus (GO:0005634);; Biological Process: regulation of transcription, DNA-templated (GO:0006355);; Biological Process: res…	K05356|5.1e-39|gra:105798922|K05356 all-trans-nonaprenyl-diphosphate synthase [EC:2.5.1.84 2.5.1.85] | (RefSeq) solanesyl diphosphate synthase 1-like	Terpenoid backbone biosynthesis (ko00900)	[K]	Transcription	Bromodomain	Transcription factor GTE10 OS=Arabidopsis thaliana OX=3702 GN=GTE10 PE=1 SV=2	K	Transcription	transcription factor GTE10-like isoform X1 [Camellia sinensis]	biological process: response to stimulus (GO:0050896);; molecular function: binding (GO:0005488);; cellular component: cell (GO:0005623);; cellular component: cell part (GO:0044464);; cellular component: organelle (GO:0043226);; biological process: biological regulation (GO:0065007);; biological process: cellular process (GO:0009987)
CSS0023945	CSS0023945	18.8382	1564	19.0698	1287	20.0153	1461	23.2834	2195	23.3524	1635	24.6173	2128	0.00303081	-0.282652	down	--	--	--	--	--	--	--	--	--	--	--	uncharacterized protein LOC114283148 [Camellia sinensis]	--
CSS0009686	CSS0009686	18.7225	867	19.5688	737	21.6791	883	13.7526	723	11.5059	450	11.3403	547	3.41e-07	0.621027	up	[Q]	Secondary metabolites biosynthesis, transport and catabolism	Molecular Function: oxidoreductase activity (GO:0016491);;	K22374|8.0e-124|dcr:108195721|K22374 3''-deamino-3''-oxonicotianamine reductase [EC:1.1.1.285] | (RefSeq) non-functional NADPH-dependent codeinone reductase 2-like	--	[R]	General function prediction only	Aldo/keto reductase family	Non-functional NADPH-dependent codeinone reductase 2 OS=Papaver somniferum OX=3469 GN=COR2 PE=1 SV=1	S	Function unknown	non-functional NADPH-dependent codeinone reductase 2-like [Camellia sinensis]	molecular function: catalytic activity (GO:0003824)
CSS0049187	CSS0049187	18.7005	508	12.356	273	13.3371	319	8.31785	257	8.89106	204	8.29622	235	0.000652485	0.599011	up	--	--	Biological Process: reproduction (GO:0000003);; Biological Process: protein polyubiquitination (GO:0000209);; Biological Process: cell morphogenesis (GO:0000902);; Biological Process: cell morphogenesis involved in differentiation (GO:0000904);; Biological Process: developmental process involved in reproduction (GO:0003006);; Molecular Function: molecular_function (GO:0003674);; Molecular Functio…	K11982|2.0e-63|oeu:111406194|K11982 E3 ubiquitin-protein ligase RNF115/126 [EC:2.3.2.27] | (RefSeq) E3 ubiquitin-protein ligase SIRP1 isoform X1	--	[O]	Posttranslational modification, protein turnover, chaperones	Ring finger domain	E3 ubiquitin-protein ligase MPSR1 OS=Arabidopsis thaliana OX=3702 GN=MPSR1 PE=1 SV=1	O	Posttranslational modification, protein turnover, chaperones	E3 ubiquitin-protein ligase MPSR1-like [Camellia sinensis]	biological process: reproduction (GO:0000003);; biological process: metabolic process (GO:0008152);; biological process: cellular process (GO:0009987);; biological process: developmental process (GO:0032502);; biological process: single-organism process (GO:0044699);; biological process: cellular component organization or biogenesis (GO:0071840);; biological process: reproductive process (GO:0022…
CSS0040240	CSS0040240	18.6455	1048	15.9844	731	17.9681	888	22.9983	1468	20.6503	979	24.7112	1447	0.00844009	-0.340319	down	[FTP]	Nucleotide transport and metabolism;; Signal transduction mechanisms;; Inorganic ion transport and metabolism	--	--	--	[R]	General function prediction only	Ppx/GppA phosphatase family	--	S	Function unknown	hypothetical protein TEA_022247 [Camellia sinensis var. sinensis]	--
Camellia_sinensis_newGene_2224	--	18.6192	3112	18.8152	2689	16.6365	3026	21.6889	4931	18.7264	3267	24.8447	4508	0.000138126	-0.330522	down	--	--	--	--	--	--	--	Myb/SANT-like DNA-binding domain	--	L	Replication, recombination and repair	uncharacterized protein LOC114315395 isoform X1 [Camellia sinensis]	--
Camellia_sinensis_newGene_7215	--	18.6153	1475	19.2905	1281	18.0775	1302	23.8964	2179	23.6822	1638	27.494	2288	6.34e-05	-0.390768	down	--	--	--	--	--	--	--	--	--	--	--	--	--
[truncated: 536 more rows]
