# Supplementary material for: Metabolic and Transcriptomic Profiling Reveals Etiolated Mechanism in Huangyu Tea (Camellia sinensis) Leaves
Source: Int J Mol Sci. 2022 Nov 30;23(23):15044. doi: 10.3390/ijms232315044 (PMC9740216; doi:10.3390/ijms232315044)
Supplement: Supplementary file 1 [file ijms-23-15044-s001.zip › Supplementary table S7.xlsx]

## Sheet: Supplementary Table 7 KEGG 
#Kegg_pathway	ko_id	Cluster_frequency	Genome_frequency	P-value	Corrected_P-value	rich_factor
DNA replication	ko03030	15 out of 400 3.75%	139 out of 17933 0.775107344002677%	5.11e-07	5.47e-05	4.83804
Linoleic acid metabolism	ko00591	7 out of 400 1.75%	35 out of 17933 0.195170913957508%	1.02e-05	0.00109348	8.9665
Phenylpropanoid biosynthesis	ko00940	30 out of 400 7.5%	589 out of 17933 3.2844476663135%	2.46e-05	0.00263569	2.28349
Circadian rhythm - plant	ko04712	12 out of 400 3%	158 out of 17933 0.881057268722467%	0.000226926	0.0242811	3.405
Protein processing in endoplasmic reticulum	ko04141	33 out of 400 8.25%	819 out of 17933 4.5669993866057%	0.000790574	0.0845914	1.80644
Glycerolipid metabolism	ko00561	13 out of 400 3.25%	227 out of 17933 1.26582278481013%	0.00182108	0.194856	2.5675
Flavonoid biosynthesis	ko00941	6 out of 400 3%	255 out of 17933 1.42195951597613%	0.0123145	1	2.10976
Cutin, suberine and wax biosynthesis	ko00073	7 out of 400 1.75%	122 out of 17933 0.680310042937601%	0.019595	1	2.57236
Photosynthesis - antenna proteins	ko00196	3 out of 400 0.75%	35 out of 17933 0.195170913957508%	0.0425904	1	3.84279
alpha-Linolenic acid metabolism	ko00592	7 out of 400 1.75%	147 out of 17933 0.819717838621536%	0.0468752	1	2.13488
Stilbenoid, diarylheptanoid and gingerol biosynthesis	ko00945	7 out of 400 1.75%	149 out of 17933 0.83087046227625%	0.0497625	1	2.10622
Cyanoamino acid metabolism	ko00460	8 out of 400 2%	193 out of 17933 1.07622818267998%	0.0680993	1	1.85834
Nucleotide excision repair	ko03420	7 out of 400 1.75%	166 out of 17933 0.925667763341326%	0.0788144	1	1.89053
Vitamin B6 metabolism	ko00750	2 out of 400 0.5%	24 out of 17933 0.133831483856577%	0.099322	1	3.73604
Mismatch repair	ko03430	6 out of 400 1.5%	147 out of 17933 0.819717838621536%	0.111424	1	1.8299
Pentose phosphate pathway	ko00030	6 out of 400 1.5%	152 out of 17933 0.847599397758323%	0.125078	1	1.7697
Arginine and proline metabolism	ko00330	6 out of 400 1.5%	158 out of 17933 0.881057268722467%	0.142481	1	1.7025
Monoterpenoid biosynthesis	ko00902	4 out of 400 1%	92 out of 17933 0.51302068811688%	0.149934	1	1.94924
Glycolysis / Gluconeogenesis	ko00010	11 out of 400 2.75%	359 out of 17933 2.0018959460213%	0.180579	1	1.3737
Glycine, serine and threonine metabolism	ko00260	6 out of 400 1.5%	171 out of 17933 0.953549322478113%	0.18368	1	1.57307
Fatty acid degradation	ko00071	5 out of 400 1.25%	140 out of 17933 0.780683655830034%	0.2034	1	1.60116
Ribosome biogenesis in eukaryotes	ko03008	9 out of 400 2.25%	294 out of 17933 1.63943567724307%	0.211888	1	1.37242
Glutathione metabolism	ko00480	8 out of 400 2%	258 out of 17933 1.43868845145821%	0.219921	1	1.39016
beta-Alanine metabolism	ko00410	4 out of 400 1%	111 out of 17933 0.61897061283667%	0.235641	1	1.61559
Diterpenoid biosynthesis	ko00904	4 out of 400 1%	115 out of 17933 0.641275860146099%	0.255027	1	1.55939
One carbon pool by folate	ko00670	2 out of 400 0.5%	44 out of 17933 0.245357720403725%	0.257298	1	2.03784
Carotenoid biosynthesis	ko00906	4 out of 400 1%	117 out of 17933 0.652428483800814%	0.26484	1	1.53274
Zeatin biosynthesis	ko00908	4 out of 400 1%	118 out of 17933 0.658004795628171%	0.269773	1	1.51975
Fatty acid elongation	ko00062	3 out of 400 0.75%	81 out of 17933 0.451681258015948%	0.270448	1	1.66046
Selenocompound metabolism	ko00450	4 out of 400 1%	119 out of 17933 0.663581107455529%	0.274722	1	1.50697
Aminoacyl-tRNA biosynthesis	ko00970	8 out of 400 2%	280 out of 17933 1.56136731166007%	0.288337	1	1.28093
Plant hormone signal transduction	ko04075	29 out of 400 7.25%	1178 out of 17933 6.568895332627%	0.316926	1	1.10369
Limonene and pinene degradation	ko00903	1 out of 400 0.25%	17 out of 17933 0.0947973010650756%	0.318634	1	2.63721
Protein export	ko03060	5 out of 400 1.25%	176 out of 17933 0.9814308816149%	0.356387	1	1.27365
Ribosome	ko03010	15 out of 400 3.75%	599 out of 17933 3.34021078458707%	0.360188	1	1.12268
Tyrosine metabolism	ko00350	4 out of 400 1%	137 out of 17933 0.763954720347962%	0.365432	1	1.30898
Glycosphingolipid biosynthesis - globo and isoglobo series	ko00603	1 out of 400 0.25%	21 out of 17933 0.117102548374505%	0.377481	1	2.13488
Porphyrin and chlorophyll metabolism	ko00860	3 out of 400 0.75%	99 out of 17933 0.552054870908381%	0.380251	1	1.35856
Glycosaminoglycan degradation	ko00531	3 out of 400 0.75%	102 out of 17933 0.568783806390453%	0.398371	1	1.3186
ABC transporters	ko02010	8 out of 400 2%	313 out of 17933 1.74538560196286%	0.39844	1	1.14588
Glucosinolate biosynthesis	ko00966	1 out of 400 0.25%	24 out of 17933 0.133831483856577%	0.418264	1	1.86802
Histidine metabolism	ko00340	2 out of 400 0.5%	66 out of 17933 0.368036580605587%	0.43489	1	1.35856
Steroid biosynthesis	ko00100	2 out of 400 0.5%	67 out of 17933 0.373612892432945%	0.442484	1	1.33828
Brassinosteroid biosynthesis	ko00905	2 out of 400 0.5%	69 out of 17933 0.38476551608766%	0.457502	1	1.29949
Biosynthesis of amino acids	ko01230	14 out of 400 3.5%	604 out of 17933 3.36809234372386%	0.480169	1	1.03916
Lysine degradation	ko00310	3 out of 400 0.75%	116 out of 17933 0.646852171973457%	0.480539	1	1.15946
Glycosphingolipid biosynthesis - ganglio series	ko00604	2 out of 400 0.5%	74 out of 17933 0.412647075224447%	0.493996	1	1.21169
MAPK signaling pathway - plant	ko04016	19 out of 400 4.75%	836 out of 17933 4.66179668767077%	0.500171	1	1.01892
Cysteine and methionine metabolism	ko00270	8 out of 400 2%	345 out of 17933 1.9238275804383%	0.505849	1	1.03959
Other glycan degradation	ko00511	4 out of 400 1%	171 out of 17933 0.953549322478113%	0.532073	1	1.04871
Tropane, piperidine and pyridine alkaloid biosynthesis	ko00960	2 out of 400 0.5%	83 out of 17933 0.462833881670663%	0.55562	1	1.0803
Arginine biosynthesis	ko00220	2 out of 400 0.5%	84 out of 17933 0.46841019349802%	0.562131	1	1.06744
Phagosome	ko04145	5 out of 400 1.25%	227 out of 17933 1.26582278481013%	0.573783	1	0.9875
Carbon fixation in photosynthetic organisms	ko00710	5 out of 400 1.25%	228 out of 17933 1.27139909663748%	0.577695	1	0.983169
Glyoxylate and dicarboxylate metabolism	ko00630	6 out of 400 1.5%	275 out of 17933 1.53348575252328%	0.578961	1	0.978164
Phenylalanine, tyrosine and tryptophan biosynthesis	ko00400	3 out of 400 0.75%	138 out of 17933 0.769531032175319%	0.597637	1	0.97462
Phenylalanine metabolism	ko00360	3 out of 400 0.75%	138 out of 17933 0.769531032175319%	0.597637	1	0.97462
Homologous recombination	ko03440	5 out of 400 1.25%	236 out of 17933 1.31600959125634%	0.608294	1	0.949841
Tryptophan metabolism	ko00380	4 out of 400 1%	192 out of 17933 1.07065187085262%	0.623567	1	0.93401
RNA degradation	ko03018	8 out of 400 2%	386 out of 17933 2.15245636535995%	0.633001	1	0.929171
Nitrogen metabolism	ko00910	2 out of 400 0.5%	96 out of 17933 0.535325935426309%	0.634893	1	0.93401
Sulfur metabolism	ko00920	2 out of 400 0.5%	96 out of 17933 0.535325935426309%	0.634893	1	0.93401
Sphingolipid metabolism	ko00600	3 out of 400 0.75%	149 out of 17933 0.83087046227625%	0.649329	1	0.902668
Base excision repair	ko03410	2 out of 400 0.5%	102 out of 17933 0.568783806390453%	0.667576	1	0.879069
Citrate cycle (TCA cycle)	ko00020	3 out of 400 0.75%	160 out of 17933 0.892209892377182%	0.696127	1	0.840609
Isoflavonoid biosynthesis	ko00943	1 out of 400 0.25%	55 out of 17933 0.306697150504656%	0.711359	1	0.815136
Endocytosis	ko04144	13 out of 400 3.25%	661 out of 17933 3.68594211788323%	0.717808	1	0.881728
Galactose metabolism	ko00052	5 out of 400 1.25%	269 out of 17933 1.50002788155914%	0.719993	1	0.833318
Biosynthesis of unsaturated fatty acids	ko01040	1 out of 400 0.25%	57 out of 17933 0.317849774159371%	0.724131	1	0.786535
Propanoate metabolism	ko00640	2 out of 400 0.5%	114 out of 17933 0.635699548318742%	0.725823	1	0.786535
Fructose and mannose metabolism	ko00051	3 out of 400 0.75%	171 out of 17933 0.953549322478113%	0.738053	1	0.786535
Terpenoid backbone biosynthesis	ko00900	2 out of 400 0.5%	120 out of 17933 0.669157419282886%	0.75157	1	0.747208
Plant-pathogen interaction	ko04626	35 out of 400 8.75%	1737 out of 17933 9.68605364411978%	0.762755	1	0.903361
Pyruvate metabolism	ko00620	5 out of 400 1.25%	289 out of 17933 1.61155411810628%	0.775654	1	0.775649
Ubiquitin mediated proteolysis	ko04120	8 out of 400 2%	445 out of 17933 2.48145876317404%	0.779434	1	0.805978
Carbon metabolism	ko01200	14 out of 400 3.5%	751 out of 17933 4.1878101823454%	0.790795	1	0.835759
Alanine, aspartate and glutamate metabolism	ko00250	2 out of 400 0.5%	132 out of 17933 0.736073161211175%	0.796866	1	0.67928
Thiamine metabolism	ko00730	1 out of 400 0.25%	74 out of 17933 0.412647075224447%	0.812264	1	0.605845
Spliceosome	ko03040	14 out of 400 3.5%	769 out of 17933 4.28818379523783%	0.817722	1	0.816196
Peroxisome	ko04146	4 out of 400 1%	255 out of 17933 1.42195951597613%	0.823814	1	0.703255
Nicotinate and nicotinamide metabolism	ko00760	1 out of 400 0.25%	78 out of 17933 0.434952322533876%	0.828528	1	0.574776
Amino sugar and nucleotide sugar metabolism	ko00520	8 out of 400 2%	480 out of 17933 2.67662967713155%	0.843384	1	0.747208
Ascorbate and aldarate metabolism	ko00053	3 out of 400 0.75%	209 out of 17933 1.16544917191769%	0.848473	1	0.643529
2-Oxocarboxylic acid metabolism	ko01210	2 out of 400 0.5%	151 out of 17933 0.842023085930965%	0.853727	1	0.593808
Folate biosynthesis	ko00790	1 out of 400 0.25%	89 out of 17933 0.496291752634807%	0.866365	1	0.503736
Pyrimidine metabolism	ko00240	3 out of 400 0.75%	225 out of 17933 1.25467016115541%	0.881296	1	0.597767
SNARE interactions in vesicular transport	ko04130	1 out of 400 0.25%	99 out of 17933 0.552054870908381%	0.893479	1	0.452854
Glycerophospholipid metabolism	ko00564	4 out of 400 1%	297 out of 17933 1.65616461272514%	0.900971	1	0.603805
Valine, leucine and isoleucine degradation	ko00280	2 out of 400 0.5%	173 out of 17933 0.964701946132828%	0.901226	1	0.518295
Pantothenate and CoA biosynthesis	ko00770	1 out of 400 0.25%	103 out of 17933 0.574360118217811%	0.90272	1	0.435267
Ether lipid metabolism	ko00565	1 out of 400 0.25%	103 out of 17933 0.574360118217811%	0.90272	1	0.435267
Photosynthesis	ko00195	1 out of 400 0.25%	107 out of 17933 0.59666536552724%	0.911161	1	0.418995
Inositol phosphate metabolism	ko00562	3 out of 400 0.75%	246 out of 17933 1.37177270952992%	0.914726	1	0.546738
Isoquinoline alkaloid biosynthesis	ko00950	1 out of 400 0.25%	109 out of 17933 0.607817989181955%	0.915103	1	0.411307
Oxidative phosphorylation	ko00190	5 out of 400 1.25%	369 out of 17933 2.05765906429488%	0.917438	1	0.607486
Basal transcription factors	ko03022	1 out of 400 0.25%	121 out of 17933 0.674733731110244%	0.93535	1	0.370517
Riboflavin metabolism	ko00740	1 out of 400 0.25%	121 out of 17933 0.674733731110244%	0.93535	1	0.370517
Ubiquinone and other terpenoid-quinone biosynthesis	ko00130	1 out of 400 0.25%	137 out of 17933 0.763954720347962%	0.955056	1	0.327245
Starch and sucrose metabolism	ko00500	8 out of 400 2%	593 out of 17933 3.30675291362293%	0.956341	1	0.604823
Purine metabolism	ko00230	4 out of 400 1%	355 out of 17933 1.97959069871187%	0.958305	1	0.505155
Sesquiterpenoid and triterpenoid biosynthesis	ko00909	1 out of 400 0.25%	143 out of 17933 0.797412591312106%	0.960787	1	0.313514
Pentose and glucuronate interconversions	ko00040	5 out of 400 1.25%	437 out of 17933 2.43684826855518%	0.96849	1	0.512958
Phosphatidylinositol signaling system	ko04070	2 out of 400 0.5%	235 out of 17933 1.31043327942899%	0.969032	1	0.381553
Various types of N-glycan biosynthesis	ko00513	1 out of 400 0.25%	174 out of 17933 0.970278257960185%	0.980636	1	0.257658
Fatty acid metabolism	ko01212	1 out of 400 0.25%	208 out of 17933 1.15987286009034%	0.991081	1	0.215541
mRNA surveillance pathway	ko03015	3 out of 400 0.75%	409 out of 17933 2.28071153738917%	0.995055	1	0.328845
RNA transport	ko03013	6 out of 400 1.5%	734 out of 17933 4.09301288128032%	0.999188	1	0.366478
