# Supplementary material for: Metabolic and Transcriptomic Profiling Reveals Etiolated Mechanism in Huangyu Tea (Camellia sinensis) Leaves
Source: Int J Mol Sci. 2022 Nov 30;23(23):15044. doi: 10.3390/ijms232315044 (PMC9740216; doi:10.3390/ijms232315044)
Supplement: Supplementary file 1 [file ijms-23-15044-s001.zip › Supplementary table S8.xlsx]

## Sheet: Supplementary table 8 
supplementary table 8:higher enrichment factor 5 groups in KEGG result
#ID	gene_name	HY1_FPKM	HY1_count	HY2_FPKM	HY2_count	HY3_FPKM	HY3_count	YJ1_FPKM	YJ1_count	YJ2_FPKM	YJ2_count	YJ3_FPKM	YJ3_count	FDR	log2FC	regulated	COG_class	COG_class_annotation	GO_annotation	KEGG_annotation	KEGG_pathway_annotation	KOG_class	KOG_class_annotation	Pfam_annotation	Swiss_Prot_annotation	eggNOG_class	eggNOG_class_annotation	NR_annotation	GO_second_level_annotation
CSS0025629	CSS0025629	48.6584	3273	48.2826	2640	52.4239	3100	40.732	3111	41.9674	2381	41.9381	2938	0.0039121	0.249514	up	[G]	Carbohydrate transport and metabolism	Molecular Function: hydrolase activity, hydrolyzing O-glycosyl compounds (GO:0004553);; Biological Process: carbohydrate metabolic process (GO:0005975);;	K05349|2.7e-309|mdm:103453963|K05349 beta-glucosidase [EC:3.2.1.21] | (RefSeq) uncharacterized protein LOC103453963 isoform X1	Cyanoamino acid metabolism (ko00460);; Starch and sucrose metabolism (ko00500);; Phenylpropanoid biosynthesis (ko00940)	--	--	Glycosyl hydrolase family 3 N terminal domain	Beta-xylosidase/alpha-L-arabinofuranosidase 2 OS=Medicago sativa subsp. varia OX=36902 GN=Xyl2 PE=2 SV=1	G	Carbohydrate transport and metabolism	uncharacterized protein LOC114302309 [Camellia sinensis]	molecular function: catalytic activity (GO:0003824);; biological process: metabolic process (GO:0008152)
CSS0020149	CSS0020149	42.5166	2655	46.3886	2355	43.5921	2393	36.044	2556	32.2153	1697	32.5913	2120	5.65e-05	0.368823	up	[G]	Carbohydrate transport and metabolism	Molecular Function: hydrolase activity, hydrolyzing O-glycosyl compounds (GO:0004553);; Biological Process: carbohydrate metabolic process (GO:0005975);;	K05349|1.5e-302|oeu:111391295|K05349 beta-glucosidase [EC:3.2.1.21] | (RefSeq) uncharacterized protein LOC111391295 isoform X1	Cyanoamino acid metabolism (ko00460);; Starch and sucrose metabolism (ko00500);; Phenylpropanoid biosynthesis (ko00940)	--	--	Glycosyl hydrolase family 3 N terminal domain	Beta-xylosidase/alpha-L-arabinofuranosidase 2 OS=Medicago sativa subsp. varia OX=36902 GN=Xyl2 PE=2 SV=1	G	Carbohydrate transport and metabolism	uncharacterized protein LOC114271165 [Camellia sinensis]	molecular function: catalytic activity (GO:0003824);; biological process: metabolic process (GO:0008152)
CSS0023294	CSS0023294	38.3516	2781	36.9709	2179	39.1816	2498	28.0747	2312	29.8588	1826	28.0294	2117	1.19e-06	0.393599	up	[G]	Carbohydrate transport and metabolism	Molecular Function: hydrolase activity, hydrolyzing O-glycosyl compounds (GO:0004553);; Biological Process: carbohydrate metabolic process (GO:0005975);;	K05349|1.0e-311|oeu:111391295|K05349 beta-glucosidase [EC:3.2.1.21] | (RefSeq) uncharacterized protein LOC111391295 isoform X1	Cyanoamino acid metabolism (ko00460);; Starch and sucrose metabolism (ko00500);; Phenylpropanoid biosynthesis (ko00940)	--	--	Glycosyl hydrolase family 3 N terminal domain	Beta-xylosidase/alpha-L-arabinofuranosidase 2 OS=Medicago sativa subsp. varia OX=36902 GN=Xyl2 PE=2 SV=1	G	Carbohydrate transport and metabolism	uncharacterized protein LOC114271165 [Camellia sinensis]	molecular function: catalytic activity (GO:0003824);; biological process: metabolic process (GO:0008152)
CSS0039862	CSS0039862	16.4443	906	17.1983	770	16.3014	790	13.0082	814	12.7549	593	12.6824	728	0.00414664	0.343307	up	--	--	Molecular Function: DNA binding (GO:0003677);; Molecular Function: DNA primase activity (GO:0003896);; Molecular Function: metal ion binding (GO:0046872);; Molecular Function: 4 iron, 4 sulfur cluster binding (GO:0051539);;	K02685|8.1e-223|vvi:100244238|K02685 DNA primase large subunit | (RefSeq) probable DNA primase large subunit	DNA replication (ko03030)	[L]	Replication, recombination and repair	Eukaryotic and archaeal DNA primase, large subunit	Probable DNA primase large subunit OS=Arabidopsis thaliana OX=3702 GN=At1g67320 PE=2 SV=2	L	Replication, recombination and repair	probable DNA primase large subunit [Camellia sinensis]	molecular function: binding (GO:0005488);; molecular function: catalytic activity (GO:0003824);; biological process: metabolic process (GO:0008152);; biological process: cellular process (GO:0009987)
CSS0044557	CSS0044557	25.7186	2740	24.5339	2125	28.8415	2701	18.2858	2212	17.835	1602	22.3399	2479	0.00049748	0.397326	up	[L]	Replication, recombination and repair	Molecular Function: DNA binding (GO:0003677);; Molecular Function: DNA helicase activity (GO:0003678);; Molecular Function: ATP binding (GO:0005524);; Cellular Component: nucleus (GO:0005634);; Biological Process: DNA replication initiation (GO:0006270);; Cellular Component: MCM complex (GO:0042555);; Biological Process: negative regulation of DNA helicase activity (GO:1905775);;	K02540|0.0e+00|ccav:112528203|K02540 DNA replication licensing factor MCM2 [EC:3.6.4.12] | (RefSeq) DNA replication licensing factor MCM2	DNA replication (ko03030)	[L]	Replication, recombination and repair	MCM P-loop domain	DNA replication licensing factor MCM2 OS=Oryza sativa subsp. indica OX=39946 GN=OsI_36121 PE=3 SV=1	L	Replication, recombination and repair	hypothetical protein HYC85_006237 [Camellia sinensis]	molecular function: binding (GO:0005488);; molecular function: catalytic activity (GO:0003824);; cellular component: cell (GO:0005623);; cellular component: organelle (GO:0043226);; cellular component: cell part (GO:0044464);; biological process: metabolic process (GO:0008152);; biological process: cellular process (GO:0009987);; cellular component: macromolecular complex (GO:0032991);; biologica…
CSS0019126	CSS0019126	27.1845	2858	26.1898	2238	28.1654	2603	18.3867	2195	22.0965	1959	19.4102	2125	1.51e-05	0.41603	up	[L]	Replication, recombination and repair	Molecular Function: DNA binding (GO:0003677);; Molecular Function: DNA helicase activity (GO:0003678);; Molecular Function: ATP binding (GO:0005524);; Cellular Component: nucleus (GO:0005634);; Biological Process: DNA replication initiation (GO:0006270);; Cellular Component: MCM complex (GO:0042555);; Biological Process: negative regulation of DNA helicase activity (GO:1905775);;	K02540|0.0e+00|ccav:112528203|K02540 DNA replication licensing factor MCM2 [EC:3.6.4.12] | (RefSeq) DNA replication licensing factor MCM2	DNA replication (ko03030)	[L]	Replication, recombination and repair	MCM P-loop domain	DNA replication licensing factor MCM2 OS=Oryza sativa subsp. indica OX=39946 GN=OsI_36121 PE=3 SV=1	L	Replication, recombination and repair	hypothetical protein HYC85_006237 [Camellia sinensis]	molecular function: binding (GO:0005488);; molecular function: catalytic activity (GO:0003824);; cellular component: cell (GO:0005623);; cellular component: organelle (GO:0043226);; cellular component: cell part (GO:0044464);; biological process: metabolic process (GO:0008152);; biological process: cellular process (GO:0009987);; cellular component: macromolecular complex (GO:0032991);; biologica…
CSS0002573	CSS0002573	48.6129	3992	45.0416	3007	52.4881	3789	34.7376	3239	34.9619	2421	38.5567	3298	3.81e-06	0.407714	up	[L]	Replication, recombination and repair	Molecular Function: DNA binding (GO:0003677);; Molecular Function: DNA helicase activity (GO:0003678);; Molecular Function: ATP binding (GO:0005524);; Cellular Component: nucleus (GO:0005634);; Biological Process: DNA replication initiation (GO:0006270);; Cellular Component: MCM complex (GO:0042555);;	K02210|0.0e+00|hbr:110657791|K02210 DNA replication licensing factor MCM7 [EC:3.6.4.12] | (RefSeq) DNA replication licensing factor MCM7	DNA replication (ko03030)	[L]	Replication, recombination and repair	MCM P-loop domain	DNA replication licensing factor MCM7 OS=Oryza sativa subsp. japonica OX=39947 GN=MCM7 PE=2 SV=1	L	Replication, recombination and repair	DNA replication licensing factor MCM7 isoform X1 [Camellia sinensis]	molecular function: binding (GO:0005488);; molecular function: catalytic activity (GO:0003824);; cellular component: cell (GO:0005623);; cellular component: organelle (GO:0043226);; cellular component: cell part (GO:0044464);; biological process: metabolic process (GO:0008152);; biological process: cellular process (GO:0009987);; cellular component: macromolecular complex (GO:0032991)
CSS0044464	CSS0044464	31.3821	3068	29.5116	2345	31.0381	2668	19.8436	2203	22.3282	1841	22.5106	2292	1.32e-08	0.479134	up	[L]	Replication, recombination and repair	Molecular Function: DNA binding (GO:0003677);; Molecular Function: DNA helicase activity (GO:0003678);; Molecular Function: ATP binding (GO:0005524);; Cellular Component: nucleus (GO:0005634);; Biological Process: DNA replication initiation (GO:0006270);; Cellular Component: MCM complex (GO:0042555);;	K02542|0.0e+00|vvi:100260804|K02542 DNA replication licensing factor MCM6 [EC:3.6.4.12] | (RefSeq) MCM6; DNA replication licensing factor MCM6	DNA replication (ko03030)	[L]	Replication, recombination and repair	MCM P-loop domain	DNA replication licensing factor MCM6 OS=Arabidopsis thaliana OX=3702 GN=MCM6 PE=1 SV=1	L	Replication, recombination and repair	DNA replication licensing factor MCM6 isoform X2 [Camellia sinensis]	molecular function: binding (GO:0005488);; molecular function: catalytic activity (GO:0003824);; cellular component: cell (GO:0005623);; cellular component: organelle (GO:0043226);; cellular component: cell part (GO:0044464);; biological process: metabolic process (GO:0008152);; biological process: cellular process (GO:0009987);; cellular component: macromolecular complex (GO:0032991)
CSS0046490	CSS0046490	39.6546	3241	38.5771	2563	42.1643	3030	26.9497	2501	28.4408	1960	28.6425	2438	5.78e-11	0.494369	up	[L]	Replication, recombination and repair	Molecular Function: DNA helicase activity (GO:0003678);; Molecular Function: DNA replication origin binding (GO:0003688);; Molecular Function: ATP binding (GO:0005524);; Cellular Component: nucleus (GO:0005634);; Biological Process: DNA replication initiation (GO:0006270);; Cellular Component: MCM complex (GO:0042555);;	K02209|0.0e+00|dcr:108216116|K02209 DNA replication licensing factor MCM5 [EC:3.6.4.12] | (RefSeq) DNA replication licensing factor MCM5	DNA replication (ko03030)	[L]	Replication, recombination and repair	MCM P-loop domain	DNA replication licensing factor MCM5 OS=Oryza sativa subsp. japonica OX=39947 GN=MCM5 PE=2 SV=1	L	Replication, recombination and repair	DNA replication licensing factor MCM5 [Camellia sinensis]	molecular function: catalytic activity (GO:0003824);; molecular function: binding (GO:0005488);; cellular component: cell (GO:0005623);; cellular component: organelle (GO:0043226);; cellular component: cell part (GO:0044464);; biological process: metabolic process (GO:0008152);; biological process: cellular process (GO:0009987);; cellular component: macromolecular complex (GO:0032991)
CSS0044886	CSS0044886	23.5372	2270	22.4698	1761	25.8252	2189	14.8196	1623	17.2035	1399	17.3225	1740	3.01e-07	0.501167	up	[L]	Replication, recombination and repair	Molecular Function: DNA binding (GO:0003677);; Molecular Function: DNA helicase activity (GO:0003678);; Molecular Function: ATP binding (GO:0005524);; Cellular Component: nucleus (GO:0005634);; Biological Process: DNA replication initiation (GO:0006270);; Cellular Component: MCM complex (GO:0042555);;	K02212|0.0e+00|vvi:100262415|K02212 DNA replication licensing factor MCM4 [EC:3.6.4.12] | (RefSeq) MCM4; DNA replication licensing factor MCM4	DNA replication (ko03030)	[L]	Replication, recombination and repair	MCM P-loop domain	DNA replication licensing factor MCM4 OS=Oryza sativa subsp. japonica OX=39947 GN=MCM4 PE=3 SV=2	L	Replication, recombination and repair	DNA replication licensing factor MCM4 isoform X1 [Camellia sinensis]	molecular function: binding (GO:0005488);; molecular function: catalytic activity (GO:0003824);; cellular component: cell (GO:0005623);; cellular component: organelle (GO:0043226);; cellular component: cell part (GO:0044464);; biological process: metabolic process (GO:0008152);; biological process: cellular process (GO:0009987);; cellular component: macromolecular complex (GO:0032991)
CSS0047698	CSS0047698	36.435	3436	33.489	2567	35.496	2943	23.3613	2502	27.2412	2166	26.2473	2578	1.7e-06	0.429485	up	[L]	Replication, recombination and repair	Molecular Function: DNA binding (GO:0003677);; Molecular Function: DNA helicase activity (GO:0003678);; Molecular Function: ATP binding (GO:0005524);; Cellular Component: nucleus (GO:0005634);; Biological Process: DNA replication initiation (GO:0006270);; Cellular Component: MCM complex (GO:0042555);;	K02541|0.0e+00|vvi:100253704|K02541 DNA replication licensing factor MCM3 [EC:3.6.4.12] | (RefSeq) DNA replication licensing factor MCM3 homolog 2	DNA replication (ko03030)	[L]	Replication, recombination and repair	MCM P-loop domain	DNA replication licensing factor MCM3 homolog 2 OS=Zea mays OX=4577 GN=ROA2 PE=2 SV=1	L	Replication, recombination and repair	DNA replication licensing factor MCM3 homolog 2 [Camellia sinensis]	molecular function: binding (GO:0005488);; molecular function: catalytic activity (GO:0003824);; cellular component: cell (GO:0005623);; cellular component: organelle (GO:0043226);; cellular component: cell part (GO:0044464);; biological process: metabolic process (GO:0008152);; biological process: cellular process (GO:0009987);; cellular component: macromolecular complex (GO:0032991)
CSS0029300	CSS0029300	5.3827	369	5.842	326	6.32049	381	3.67578	287	4.53701	263	3.20821	229	0.00627837	0.483851	up	--	--	Molecular Function: DNA binding (GO:0003677);; Cellular Component: nucleus (GO:0005634);; Biological Process: DNA replication (GO:0006260);;	K02321|2.3e-268|dcr:108193735|K02321 DNA polymerase alpha subunit B | (RefSeq) DNA polymerase alpha subunit B-like isoform X1	DNA replication (ko03030)	[L]	Replication, recombination and repair	DNA polymerase alpha/epsilon subunit B	--	L	Replication, recombination and repair	DNA polymerase alpha subunit B isoform X1 [Camellia sinensis]	molecular function: binding (GO:0005488);; cellular component: cell (GO:0005623);; cellular component: organelle (GO:0043226);; cellular component: cell part (GO:0044464);; biological process: metabolic process (GO:0008152);; biological process: cellular process (GO:0009987)
CSS0049451	CSS0049451	16.6061	2494	14.2017	1734	16.3091	2154	10.5047	1792	11.2388	1424	11.7349	1836	2.68e-06	0.45807	up	[L]	Replication, recombination and repair	Molecular Function: nucleotide binding (GO:0000166);; Molecular Function: DNA binding (GO:0003677);; Molecular Function: DNA-directed DNA polymerase activity (GO:0003887);; Cellular Component: nucleus (GO:0005634);; Biological Process: DNA replication (GO:0006260);; Molecular Function: metal ion binding (GO:0046872);; Molecular Function: 4 iron, 4 sulfur cluster binding (GO:0051539);;	K02320|0.0e+00|vvi:100250805|K02320 DNA polymerase alpha subunit A [EC:2.7.7.7] | (RefSeq) DNA polymerase alpha catalytic subunit	DNA replication (ko03030)	[L]	Replication, recombination and repair	DNA polymerase family B	DNA polymerase alpha catalytic subunit OS=Oryza sativa subsp. japonica OX=39947 GN=Os01g0868300 PE=2 SV=2	L	Replication, recombination and repair	DNA polymerase alpha catalytic subunit [Camellia sinensis]	molecular function: binding (GO:0005488);; molecular function: catalytic activity (GO:0003824);; biological process: metabolic process (GO:0008152);; biological process: cellular process (GO:0009987);; cellular component: cell (GO:0005623);; cellular component: organelle (GO:0043226);; cellular component: cell part (GO:0044464)
CSS0049320	CSS0049320	6.59428	1532	5.57809	1053	6.10666	1247	3.79963	1002	4.28735	840	4.26807	1033	2.51e-06	0.514333	up	[L]	Replication, recombination and repair	Molecular Function: nucleotide binding (GO:0000166);; Molecular Function: DNA binding (GO:0003677);; Molecular Function: DNA-directed DNA polymerase activity (GO:0003887);; Biological Process: DNA replication (GO:0006260);; Biological Process: DNA repair (GO:0006281);; Molecular Function: zinc ion binding (GO:0008270);; Cellular Component: epsilon DNA polymerase complex (GO:0008622);; Molecular F…	K02324|0.0e+00|vvi:100241432|K02324 DNA polymerase epsilon subunit 1 [EC:2.7.7.7] | (RefSeq) POLE; DNA polymerase epsilon catalytic subunit A	DNA replication (ko03030);; Base excision repair (ko03410);; Nucleotide excision repair (ko03420)	[L]	Replication, recombination and repair	Domain of unknown function (DUF1744)	DNA polymerase epsilon catalytic subunit A OS=Arabidopsis thaliana OX=3702 GN=POL2A PE=1 SV=1	L	Replication, recombination and repair	DNA polymerase epsilon catalytic subunit A-like isoform X1 [Camellia sinensis]	molecular function: binding (GO:0005488);; molecular function: catalytic activity (GO:0003824);; biological process: metabolic process (GO:0008152);; biological process: cellular process (GO:0009987);; biological process: response to stimulus (GO:0050896);; cellular component: cell (GO:0005623);; cellular component: membrane-enclosed lumen (GO:0031974);; cellular component: macromolecular complex…
CSS0029507	CSS0029507	50.4299	2333	46.8679	1763	57.5464	2340	33.5304	1761	35.08	1369	38.1942	1840	1.05e-06	0.4931	up	[L]	Replication, recombination and repair	Molecular Function: DNA binding (GO:0003677);; Cellular Component: nucleus (GO:0005634);; Biological Process: DNA replication (GO:0006260);; Biological Process: regulation of DNA replication (GO:0006275);; Molecular Function: DNA polymerase processivity factor activity (GO:0030337);;	K04802|2.9e-132|han:110872711|K04802 proliferating cell nuclear antigen | (RefSeq) proliferating cell nuclear antigen-like	DNA replication (ko03030);; Base excision repair (ko03410);; Nucleotide excision repair (ko03420);; Mismatch repair (ko03430)	[L]	Replication, recombination and repair	Proliferating cell nuclear antigen, C-terminal domain	Proliferating cell nuclear antigen OS=Nicotiana tabacum OX=4097 GN=PCNA PE=2 SV=1	L	Replication, recombination and repair	proliferating cell nuclear antigen-like [Camellia sinensis]	molecular function: binding (GO:0005488);; cellular component: cell (GO:0005623);; cellular component: organelle (GO:0043226);; cellular component: cell part (GO:0044464);; biological process: metabolic process (GO:0008152);; biological process: cellular process (GO:0009987);; biological process: biological regulation (GO:0065007);; molecular function: molecular function regulator (GO:0098772)
CSS0009813	CSS0009813	17.6803	1236	17.5515	998	16.9144	1040	12.4723	990	11.3275	668	12.1851	888	1.29e-06	0.4911	up	--	--	Molecular Function: DNA binding (GO:0003677);; Cellular Component: nucleus (GO:0005634);; Biological Process: DNA replication (GO:0006260);; Biological Process: DNA repair (GO:0006281);; Biological Process: DNA recombination (GO:0006310);; Molecular Function: metal ion binding (GO:0046872);;	K07466|4.2e-286|sind:105158000|K07466 replication factor A1 | (RefSeq) replication protein A 70 kDa DNA-binding subunit B	DNA replication (ko03030);; Nucleotide excision repair (ko03420);; Mismatch repair (ko03430);; Homologous recombination (ko03440)	[L]	Replication, recombination and repair	Replication factor-A C terminal domain	Replication protein A 70 kDa DNA-binding subunit B OS=Arabidopsis thaliana OX=3702 GN=RPA1B PE=3 SV=1	L	Replication, recombination and repair	replication protein A 70 kDa DNA-binding subunit B [Camellia sinensis]	molecular function: binding (GO:0005488);; cellular component: cell (GO:0005623);; cellular component: organelle (GO:0043226);; cellular component: cell part (GO:0044464);; biological process: metabolic process (GO:0008152);; biological process: cellular process (GO:0009987);; biological process: response to stimulus (GO:0050896)
CSS0050130	CSS0050130	30.635	966	33.8103	867	32.5241	902	25.0596	898	24.7089	657	23.588	775	0.0016009	0.366327	up	--	--	Molecular Function: DNA binding (GO:0003677);; Cellular Component: nucleus (GO:0005634);; Biological Process: DNA replication (GO:0006260);; Biological Process: DNA repair (GO:0006281);; Biological Process: DNA recombination (GO:0006310);;	K10739|9.3e-113|nnu:104600508|K10739 replication factor A2 | (RefSeq) replication protein A 32 kDa subunit A	DNA replication (ko03030);; Nucleotide excision repair (ko03420);; Mismatch repair (ko03430);; Homologous recombination (ko03440)	[L]	Replication, recombination and repair	Replication protein A C terminal	Replication protein A 32 kDa subunit A OS=Arabidopsis thaliana OX=3702 GN=RPA2A PE=1 SV=2	L	Replication, recombination and repair	replication protein A 32 kDa subunit A-like isoform X2 [Camellia sinensis]	molecular function: binding (GO:0005488);; cellular component: cell (GO:0005623);; cellular component: organelle (GO:0043226);; cellular component: cell part (GO:0044464);; biological process: metabolic process (GO:0008152);; biological process: cellular process (GO:0009987);; biological process: response to stimulus (GO:0050896)
CSS0047734	CSS0047734	61.898	2454	54.8384	1767	63.7388	2222	49.6478	2235	49.3987	1652	43.8444	1811	0.00538125	0.311756	up	--	--	Molecular Function: DNA binding (GO:0003677);; Cellular Component: nucleus (GO:0005634);; Biological Process: DNA replication (GO:0006260);; Biological Process: DNA repair (GO:0006281);; Biological Process: DNA recombination (GO:0006310);;	K10739|1.8e-108|pper:18791901|K10739 replication factor A2 | (RefSeq) replication protein A 32 kDa subunit A isoform X1	DNA replication (ko03030);; Nucleotide excision repair (ko03420);; Mismatch repair (ko03430);; Homologous recombination (ko03440)	[L]	Replication, recombination and repair	Replication protein A C terminal	Replication protein A 32 kDa subunit A OS=Arabidopsis thaliana OX=3702 GN=RPA2A PE=1 SV=2	L	Replication, recombination and repair	hypothetical protein HYC85_023025 [Camellia sinensis]	molecular function: binding (GO:0005488);; cellular component: cell (GO:0005623);; cellular component: organelle (GO:0043226);; cellular component: cell part (GO:0044464);; biological process: metabolic process (GO:0008152);; biological process: cellular process (GO:0009987);; biological process: response to stimulus (GO:0050896)
CSS0036352	CSS0036352	19.249	1857	19.5656	1534	18.7697	1592	13.9082	1524	15.4726	1259	16.2557	1633	0.00333448	0.313043	up	--	--	Molecular Function: oxidoreductase activity, acting on single donors with incorporation of molecular oxygen, incorporation of two atoms of oxygen (GO:0016702);; Biological Process: oxylipin biosynthetic process (GO:0031408);; Molecular Function: metal ion binding (GO:0046872);;	K15718|0.0e+00|vvi:100252850|K15718 linoleate 9S-lipoxygenase [EC:1.13.11.58] | (RefSeq) probable linoleate 9S-lipoxygenase 5	Linoleic acid metabolism (ko00591)	--	--	Lipoxygenase	Probable linoleate 9S-lipoxygenase 5 OS=Solanum tuberosum OX=4113 GN=LOX1.5 PE=2 SV=1	E	Amino acid transport and metabolism	probable linoleate 9S-lipoxygenase 5 isoform X1 [Camellia sinensis]	molecular function: catalytic activity (GO:0003824);; biological process: metabolic process (GO:0008152);; biological process: single-organism process (GO:0044699);; biological process: cellular process (GO:0009987);; molecular function: binding (GO:0005488)
CSS0019188	CSS0019188	6.99051	656	7.23556	552	7.20384	594	8.67585	924	10.4006	823	10.3808	1014	0.00151403	-0.407316	down	--	--	Molecular Function: oxidoreductase activity, acting on single donors with incorporation of molecular oxygen, incorporation of two atoms of oxygen (GO:0016702);; Biological Process: oxylipin biosynthetic process (GO:0031408);; Molecular Function: metal ion binding (GO:0046872);;	K15718|0.0e+00|vvi:100232917|K15718 linoleate 9S-lipoxygenase [EC:1.13.11.58] | (RefSeq) LOX, LOX1, LOXC; lipoxygenase	Linoleic acid metabolism (ko00591)	--	--	Lipoxygenase	Probable linoleate 9S-lipoxygenase 5 OS=Solanum tuberosum OX=4113 GN=LOX1.5 PE=2 SV=1	E	Amino acid transport and metabolism	probable linoleate 9S-lipoxygenase 5 [Camellia sinensis]	molecular function: catalytic activity (GO:0003824);; biological process: metabolic process (GO:0008152);; biological process: single-organism process (GO:0044699);; biological process: cellular process (GO:0009987);; molecular function: binding (GO:0005488)
CSS0026807	CSS0026807	19.1364	1891	19.2779	1549	18.5625	1613	12.61	1415	13.6333	1136	14.2454	1466	3.57e-07	0.462115	up	--	--	Molecular Function: oxidoreductase activity, acting on single donors with incorporation of molecular oxygen, incorporation of two atoms of oxygen (GO:0016702);; Biological Process: oxylipin biosynthetic process (GO:0031408);; Molecular Function: metal ion binding (GO:0046872);;	K15718|0.0e+00|vvi:100252850|K15718 linoleate 9S-lipoxygenase [EC:1.13.11.58] | (RefSeq) probable linoleate 9S-lipoxygenase 5	Linoleic acid metabolism (ko00591)	--	--	Lipoxygenase	Probable linoleate 9S-lipoxygenase 5 OS=Solanum tuberosum OX=4113 GN=LOX1.5 PE=2 SV=1	E	Amino acid transport and metabolism	lipoxygenase 9 [Camellia sinensis]	molecular function: catalytic activity (GO:0003824);; biological process: metabolic process (GO:0008152);; biological process: single-organism process (GO:0044699);; biological process: cellular process (GO:0009987);; molecular function: binding (GO:0005488)
CSS0021769	CSS0021769	17.4085	1298	15.5157	941	14.7154	965	12.8433	1088	11.5616	727	11.7118	910	0.00465012	0.359861	up	--	--	Molecular Function: oxidoreductase activity, acting on single donors with incorporation of molecular oxygen, incorporation of two atoms of oxygen (GO:0016702);; Biological Process: oxylipin biosynthetic process (GO:0031408);; Molecular Function: metal ion binding (GO:0046872);;	K00454|0.0e+00|qsu:111990533|K00454 lipoxygenase [EC:1.13.11.12] | (RefSeq) linoleate 13S-lipoxygenase 2-1, chloroplastic-like	Linoleic acid metabolism (ko00591);; alpha-Linolenic acid metabolism (ko00592)	--	--	Lipoxygenase	Linoleate 13S-lipoxygenase 2-1, chloroplastic OS=Solanum tuberosum OX=4113 GN=LOX2.1 PE=1 SV=1	E	Amino acid transport and metabolism	lipoxygenase [Camellia sinensis]	molecular function: catalytic activity (GO:0003824);; biological process: metabolic process (GO:0008152);; biological process: single-organism process (GO:0044699);; biological process: cellular process (GO:0009987);; molecular function: binding (GO:0005488)
CSS0032783	CSS0032783	116.583	12006	96.048	8041	105.68	9569	81.3666	9516	81.1488	7048	75.5861	8108	1.24e-05	0.394318	up	--	--	Molecular Function: oxidoreductase activity, acting on single donors with incorporation of molecular oxygen, incorporation of two atoms of oxygen (GO:0016702);; Biological Process: oxylipin biosynthetic process (GO:0031408);; Molecular Function: metal ion binding (GO:0046872);;	K00454|0.0e+00|qsu:111990533|K00454 lipoxygenase [EC:1.13.11.12] | (RefSeq) linoleate 13S-lipoxygenase 2-1, chloroplastic-like	Linoleic acid metabolism (ko00591);; alpha-Linolenic acid metabolism (ko00592)	--	--	Lipoxygenase	Linoleate 13S-lipoxygenase 2-1, chloroplastic OS=Solanum tuberosum OX=4113 GN=LOX2.1 PE=1 SV=1	E	Amino acid transport and metabolism	lipoxygenase [Camellia sinensis]	molecular function: catalytic activity (GO:0003824);; biological process: metabolic process (GO:0008152);; biological process: single-organism process (GO:0044699);; biological process: cellular process (GO:0009987);; molecular function: binding (GO:0005488)
CSS0003467	CSS0003467	22.0822	1492	20.726	1139	20.9083	1242	15.2688	1172	14.5571	830	16.9893	1196	0.000133398	0.408466	up	--	--	Molecular Function: oxidoreductase activity, acting on single donors with incorporation of molecular oxygen, incorporation of two atoms of oxygen (GO:0016702);; Biological Process: oxylipin biosynthetic process (GO:0031408);; Molecular Function: metal ion binding (GO:0046872);;	K00454|3.6e-298|fve:101311411|K00454 lipoxygenase [EC:1.13.11.12] | (RefSeq) linoleate 13S-lipoxygenase 2-1, chloroplastic-like	Linoleic acid metabolism (ko00591);; alpha-Linolenic acid metabolism (ko00592)	--	--	Lipoxygenase	Linoleate 13S-lipoxygenase 2-1, chloroplastic OS=Solanum tuberosum OX=4113 GN=LOX2.1 PE=1 SV=1	E	Amino acid transport and metabolism	lipoxygenase [Camellia sinensis]	molecular function: catalytic activity (GO:0003824);; biological process: metabolic process (GO:0008152);; biological process: single-organism process (GO:0044699);; biological process: cellular process (GO:0009987);; molecular function: binding (GO:0005488)
CSS0033612	CSS0033612	80.014	7824	71.2333	5662	72.8908	6266	62.6587	6957	58.7069	4841	58.4589	5954	0.000425167	0.302718	up	--	--	Molecular Function: oxidoreductase activity, acting on single donors with incorporation of molecular oxygen, incorporation of two atoms of oxygen (GO:0016702);; Biological Process: oxylipin biosynthetic process (GO:0031408);; Molecular Function: metal ion binding (GO:0046872);;	K00454|0.0e+00|qsu:111990533|K00454 lipoxygenase [EC:1.13.11.12] | (RefSeq) linoleate 13S-lipoxygenase 2-1, chloroplastic-like	Linoleic acid metabolism (ko00591);; alpha-Linolenic acid metabolism (ko00592)	--	--	Lipoxygenase	Linoleate 13S-lipoxygenase 2-1, chloroplastic OS=Solanum tuberosum OX=4113 GN=LOX2.1 PE=1 SV=1	E	Amino acid transport and metabolism	lipoxygenase [Camellia sinensis]	molecular function: catalytic activity (GO:0003824);; biological process: metabolic process (GO:0008152);; biological process: single-organism process (GO:0044699);; biological process: cellular process (GO:0009987);; molecular function: binding (GO:0005488)
CSS0001442	CSS0001442	157.505	13251	144.214	9863	143.788	10635	117.188	11195	124.274	8817	132.363	11599	0.00678444	0.242321	up	[E]	Amino acid transport and metabolism	Cellular Component: cytoplasm (GO:0005737);; Biological Process: L-phenylalanine catabolic process (GO:0006559);; Biological Process: cinnamic acid biosynthetic process (GO:0009800);; Molecular Function: phenylalanine ammonia-lyase activity (GO:0045548);;	K10775|0.0e+00|vvi:100241377|K10775 phenylalanine ammonia-lyase [EC:4.3.1.24] | (RefSeq) PAL2; phenylalanine ammonia-lyase	Phenylalanine metabolism (ko00360);; Phenylpropanoid biosynthesis (ko00940)	[Q]	Secondary metabolites biosynthesis, transport and catabolism	Aromatic amino acid lyase	Phenylalanine ammonia-lyase OS=Camellia sinensis OX=4442 GN=PAL PE=2 SV=1	Q	Secondary metabolites biosynthesis, transport and catabolism	RecName: Full=Phenylalanine ammonia-lyase [Camellia sinensis]	cellular component: cell (GO:0005623);; cellular component: cell part (GO:0044464);; biological process: metabolic process (GO:0008152);; biological process: cellular process (GO:0009987);; biological process: single-organism process (GO:0044699);; molecular function: catalytic activity (GO:0003824)
CSS0010367	CSS0010367	23.0286	1882	28.1027	1867	26.2019	1883	17.6999	1643	18.9726	1308	17.0798	1454	2.2e-06	0.481715	up	[E]	Amino acid transport and metabolism	Cellular Component: cytoplasm (GO:0005737);; Biological Process: L-phenylalanine catabolic process (GO:0006559);; Biological Process: cinnamic acid biosynthetic process (GO:0009800);; Molecular Function: phenylalanine ammonia-lyase activity (GO:0045548);;	K10775|0.0e+00|pop:7463441|K10775 phenylalanine ammonia-lyase [EC:4.3.1.24] | (RefSeq) phenylalanine ammonia-lyase G2B	Phenylalanine metabolism (ko00360);; Phenylpropanoid biosynthesis (ko00940)	[Q]	Secondary metabolites biosynthesis, transport and catabolism	Aromatic amino acid lyase	Phenylalanine ammonia-lyase OS=Camellia sinensis OX=4442 GN=PAL PE=2 SV=1	Q	Secondary metabolites biosynthesis, transport and catabolism	phenylalanine ammonia-lyase G4-like [Camellia sinensis]	cellular component: cell (GO:0005623);; cellular component: cell part (GO:0044464);; biological process: metabolic process (GO:0008152);; biological process: cellular process (GO:0009987);; biological process: single-organism process (GO:0044699);; molecular function: catalytic activity (GO:0003824)
CSS0046735	CSS0046735	4.85359	231	4.38889	170	4.4787	187	7.13869	385	7.42539	298	8.0518	399	0.000242219	-0.577346	down	[G]	Carbohydrate transport and metabolism	Molecular Function: UDP-glycosyltransferase activity (GO:0008194);;	K23260|9.4e-68|egr:104453761|K23260 scopoletin glucosyltransferase [EC:2.4.1.128] | (RefSeq) scopoletin glucosyltransferase	Phenylpropanoid biosynthesis (ko00940)	[GC]	Carbohydrate transport and metabolism;; Energy production and conversion	UDP-glucoronosyl and UDP-glucosyl transferase	UDP-glycosyltransferase 92A1 OS=Arabidopsis thaliana OX=3702 GN=UGT92A1 PE=2 SV=1	--	--	UDP-glycosyltransferase 92A1-like [Camellia sinensis]	molecular function: catalytic activity (GO:0003824)
CSS0000806	CSS0000806	4.03658	237	5.21252	248	4.14451	214	6.8979	459	5.83537	288	8.64474	527	0.00538125	-0.5101	down	--	--	Molecular Function: UDP-glycosyltransferase activity (GO:0008194);;	K23260|1.2e-83|lang:109339411|K23260 scopoletin glucosyltransferase [EC:2.4.1.128] | (RefSeq) scopoletin glucosyltransferase-like	Phenylpropanoid biosynthesis (ko00940)	[GC]	Carbohydrate transport and metabolism;; Energy production and conversion	UDP-glucoronosyl and UDP-glucosyl transferase	UDP-glycosyltransferase 90A1 OS=Arabidopsis thaliana OX=3702 GN=UGT90A1 PE=2 SV=1	--	--	UDP-glycosyltransferase 90A1-like [Camellia sinensis]	molecular function: catalytic activity (GO:0003824)
CSS0015732	CSS0015732	4.09364	203	3.42364	138	3.35012	146	1.8322	104	1.66671	70	0.91304	48	0.000219407	0.72492	up	--	--	Molecular Function: peroxidase activity (GO:0004601);; Cellular Component: extracellular region (GO:0005576);; Biological Process: response to oxidative stress (GO:0006979);; Molecular Function: heme binding (GO:0020037);; Biological Process: hydrogen peroxide catabolic process (GO:0042744);; Molecular Function: metal ion binding (GO:0046872);;	K00430|9.6e-157|vvi:100266458|K00430 peroxidase [EC:1.11.1.7] | (RefSeq) peroxidase 73	Phenylpropanoid biosynthesis (ko00940)	--	--	Peroxidase	Peroxidase 73 OS=Arabidopsis thaliana OX=3702 GN=PER73 PE=1 SV=1	Q	Secondary metabolites biosynthesis, transport and catabolism	peroxidase 73-like isoform X1 [Camellia sinensis]	molecular function: catalytic activity (GO:0003824);; molecular function: antioxidant activity (GO:0016209);; biological process: metabolic process (GO:0008152);; biological process: cellular process (GO:0009987);; biological process: single-organism process (GO:0044699);; biological process: response to stimulus (GO:0050896);; biological process: detoxification (GO:0098754);; cellular component:…
CSS0035213	CSS0035213	4.46671	199	4.53609	164	3.71875	146	1.76171	89	1.66379	63	1.71098	80	1.11e-06	0.858229	up	--	--	Molecular Function: peroxidase activity (GO:0004601);; Cellular Component: extracellular region (GO:0005576);; Biological Process: response to oxidative stress (GO:0006979);; Molecular Function: heme binding (GO:0020037);; Biological Process: hydrogen peroxide catabolic process (GO:0042744);; Molecular Function: metal ion binding (GO:0046872);;	K00430|1.6e-156|rcu:8283399|K00430 peroxidase [EC:1.11.1.7] | (RefSeq) peroxidase 73	Phenylpropanoid biosynthesis (ko00940)	--	--	Peroxidase	Peroxidase 73 OS=Arabidopsis thaliana OX=3702 GN=PER73 PE=1 SV=1	Q	Secondary metabolites biosynthesis, transport and catabolism	peroxidase 73-like isoform X1 [Camellia sinensis]	molecular function: catalytic activity (GO:0003824);; molecular function: antioxidant activity (GO:0016209);; biological process: metabolic process (GO:0008152);; biological process: cellular process (GO:0009987);; biological process: single-organism process (GO:0044699);; biological process: response to stimulus (GO:0050896);; biological process: detoxification (GO:0098754);; cellular component:…
CSS0019982	CSS0019982	31.9567	1394	31.0071	1100	34.5651	1326	27.4593	1360	24.6298	906	21.5979	982	0.00494977	0.362031	up	--	--	Molecular Function: peroxidase activity (GO:0004601);; Cellular Component: extracellular region (GO:0005576);; Biological Process: response to oxidative stress (GO:0006979);; Molecular Function: heme binding (GO:0020037);; Biological Process: hydrogen peroxide catabolic process (GO:0042744);; Molecular Function: metal ion binding (GO:0046872);;	K00430|3.3e-157|nnu:104593959|K00430 peroxidase [EC:1.11.1.7] | (RefSeq) peroxidase 72-like	Phenylpropanoid biosynthesis (ko00940)	--	--	Peroxidase	Peroxidase 72 OS=Arabidopsis thaliana OX=3702 GN=PER72 PE=1 SV=1	Q	Secondary metabolites biosynthesis, transport and catabolism	peroxidase 72-like [Camellia sinensis]	molecular function: catalytic activity (GO:0003824);; molecular function: antioxidant activity (GO:0016209);; biological process: metabolic process (GO:0008152);; biological process: cellular process (GO:0009987);; biological process: single-organism process (GO:0044699);; biological process: response to stimulus (GO:0050896);; biological process: detoxification (GO:0098754);; cellular component:…
CSS0025054	CSS0025054	11.7446	352	10.1518	247	11.3121	298	7.95749	271	6.36202	161	6.06397	189	0.00237884	0.536439	up	--	--	Molecular Function: peroxidase activity (GO:0004601);; Cellular Component: extracellular region (GO:0005576);; Biological Process: response to oxidative stress (GO:0006979);; Molecular Function: heme binding (GO:0020037);; Biological Process: hydrogen peroxide catabolic process (GO:0042744);; Molecular Function: metal ion binding (GO:0046872);;	K00430|1.7e-123|nnu:104603652|K00430 peroxidase [EC:1.11.1.7] | (RefSeq) peroxidase 64	Phenylpropanoid biosynthesis (ko00940)	--	--	Peroxidase	Peroxidase 64 OS=Arabidopsis thaliana OX=3702 GN=PER64 PE=1 SV=1	Q	Secondary metabolites biosynthesis, transport and catabolism	peroxidase 64-like [Camellia sinensis]	molecular function: catalytic activity (GO:0003824);; molecular function: antioxidant activity (GO:0016209);; biological process: metabolic process (GO:0008152);; biological process: cellular process (GO:0009987);; biological process: single-organism process (GO:0044699);; biological process: response to stimulus (GO:0050896);; biological process: detoxification (GO:0098754);; cellular component:…
CSS0039867	CSS0039867	62.2278	2842	61.7022	2291	61.4685	2468	52.1751	2706	51.5979	1987	52.4415	2495	0.00638486	0.236489	up	--	--	Molecular Function: peroxidase activity (GO:0004601);; Cellular Component: extracellular region (GO:0005576);; Biological Process: response to oxidative stress (GO:0006979);; Molecular Function: heme binding (GO:0020037);; Biological Process: hydrogen peroxide catabolic process (GO:0042744);; Molecular Function: metal ion binding (GO:0046872);;	K00430|6.3e-172|hbr:110640129|K00430 peroxidase [EC:1.11.1.7] | (RefSeq) peroxidase 42-like	Phenylpropanoid biosynthesis (ko00940)	--	--	Peroxidase	Peroxidase 42 OS=Arabidopsis thaliana OX=3702 GN=PER42 PE=1 SV=2	Q	Secondary metabolites biosynthesis, transport and catabolism	peroxidase 42-like [Camellia sinensis]	molecular function: catalytic activity (GO:0003824);; molecular function: antioxidant activity (GO:0016209);; biological process: metabolic process (GO:0008152);; biological process: cellular process (GO:0009987);; biological process: single-organism process (GO:0044699);; biological process: response to stimulus (GO:0050896);; biological process: detoxification (GO:0098754);; cellular component:…
CSS0028431	CSS0028431	85.7961	3795	86.4975	3110	81.3798	3165	63.8099	3205	72.5626	2707	62.6845	2888	0.000508005	0.329804	up	--	--	Molecular Function: peroxidase activity (GO:0004601);;	K00430|5.6e-141|nnu:104604902|K00430 peroxidase [EC:1.11.1.7] | (RefSeq) peroxidase 3	Phenylpropanoid biosynthesis (ko00940)	--	--	Peroxidase	Peroxidase 3 OS=Arabidopsis thaliana OX=3702 GN=PER3 PE=2 SV=1	Q	Secondary metabolites biosynthesis, transport and catabolism	peroxidase 3-like [Camellia sinensis]	molecular function: catalytic activity (GO:0003824);; molecular function: antioxidant activity (GO:0016209);; biological process: metabolic process (GO:0008152);; biological process: cellular process (GO:0009987);; biological process: single-organism process (GO:0044699);; biological process: response to stimulus (GO:0050896);; biological process: detoxification (GO:0098754)
CSS0013851	CSS0013851	14.6123	749	15.817	659	13.8307	623	19.3691	1127	17.7524	767	21.4774	1146	0.00677265	-0.361692	down	--	--	Molecular Function: peroxidase activity (GO:0004601);; Cellular Component: extracellular region (GO:0005576);; Biological Process: response to oxidative stress (GO:0006979);; Molecular Function: heme binding (GO:0020037);; Biological Process: hydrogen peroxide catabolic process (GO:0042744);; Molecular Function: metal ion binding (GO:0046872);;	K00430|2.8e-140|vvi:100262575|K00430 peroxidase [EC:1.11.1.7] | (RefSeq) peroxidase 20	Phenylpropanoid biosynthesis (ko00940)	--	--	Peroxidase	Peroxidase 20 OS=Arabidopsis thaliana OX=3702 GN=PER20 PE=2 SV=1	Q	Secondary metabolites biosynthesis, transport and catabolism	peroxidase 20 [Camellia sinensis]	molecular function: catalytic activity (GO:0003824);; molecular function: antioxidant activity (GO:0016209);; biological process: metabolic process (GO:0008152);; biological process: cellular process (GO:0009987);; biological process: single-organism process (GO:0044699);; biological process: response to stimulus (GO:0050896);; biological process: detoxification (GO:0098754);; cellular component:…
CSS0006741	CSS0006741	25.5048	830	26.3343	697	25.2037	721	34.1072	1261	32.4864	892	35.4157	1201	0.000683554	-0.373607	down	--	--	Molecular Function: peroxidase activity (GO:0004601);; Cellular Component: extracellular region (GO:0005576);; Biological Process: response to oxidative stress (GO:0006979);; Molecular Function: heme binding (GO:0020037);; Biological Process: hydrogen peroxide catabolic process (GO:0042744);; Molecular Function: metal ion binding (GO:0046872);;	K00430|2.6e-141|vvi:100262575|K00430 peroxidase [EC:1.11.1.7] | (RefSeq) peroxidase 20	Phenylpropanoid biosynthesis (ko00940)	--	--	Peroxidase	Peroxidase 20 OS=Arabidopsis thaliana OX=3702 GN=PER20 PE=2 SV=1	Q	Secondary metabolites biosynthesis, transport and catabolism	peroxidase 20 [Camellia sinensis]	molecular function: catalytic activity (GO:0003824);; molecular function: antioxidant activity (GO:0016209);; biological process: metabolic process (GO:0008152);; biological process: cellular process (GO:0009987);; biological process: single-organism process (GO:0044699);; biological process: response to stimulus (GO:0050896);; biological process: detoxification (GO:0098754);; cellular component:…
CSS0026112	CSS0026112	137.281	5500	145.543	4740	135.31	4766	116.774	5312	112.237	3792	121.269	5060	0.00290656	0.244899	up	--	--	Molecular Function: peroxidase activity (GO:0004601);;	K00430|3.3e-149|jcu:105635490|K00430 peroxidase [EC:1.11.1.7] | (RefSeq) peroxidase 12	Phenylpropanoid biosynthesis (ko00940)	--	--	Peroxidase	Peroxidase 12 OS=Arabidopsis thaliana OX=3702 GN=PER12 PE=1 SV=1	Q	Secondary metabolites biosynthesis, transport and catabolism	peroxidase 12 [Camellia sinensis]	molecular function: catalytic activity (GO:0003824);; molecular function: antioxidant activity (GO:0016209);; biological process: metabolic process (GO:0008152);; biological process: cellular process (GO:0009987);; biological process: single-organism process (GO:0044699);; biological process: response to stimulus (GO:0050896);; biological process: detoxification (GO:0098754)
CSS0007582	CSS0007582	10.7611	480	13.425	486	15.4916	607	9.20541	466	9.19857	346	8.10548	376	0.00408333	0.471519	up	--	--	Molecular Function: peroxidase activity (GO:0004601);; Cellular Component: extracellular region (GO:0005576);; Biological Process: response to oxidative stress (GO:0006979);; Molecular Function: heme binding (GO:0020037);; Biological Process: hydrogen peroxide catabolic process (GO:0042744);; Molecular Function: metal ion binding (GO:0046872);;	K00430|5.2e-150|pper:18769960|K00430 peroxidase [EC:1.11.1.7] | (RefSeq) peroxidase A2	Phenylpropanoid biosynthesis (ko00940)	--	--	Peroxidase	Peroxidase 15 OS=Ipomoea batatas OX=4120 GN=pod PE=1 SV=1	Q	Secondary metabolites biosynthesis, transport and catabolism	hypothetical protein TEA_005573 [Camellia sinensis var. sinensis]	molecular function: catalytic activity (GO:0003824);; molecular function: antioxidant activity (GO:0016209);; biological process: metabolic process (GO:0008152);; biological process: cellular process (GO:0009987);; biological process: single-organism process (GO:0044699);; biological process: response to stimulus (GO:0050896);; biological process: detoxification (GO:0098754);; cellular component:…
CSS0014740	CSS0014740	16.2361	1485	15.4161	1147	15.8614	1276	21.1832	2200	21.6989	1674	24.1204	2298	4.37e-07	-0.462337	down	[G]	Carbohydrate transport and metabolism	Molecular Function: ATP binding (GO:0005524);;	K09753|7.8e-06|dosa:Os09t0262000-00|K09753 cinnamoyl-CoA reductase [EC:1.2.1.44] | (RefSeq) Os09g0262000; Similar to Cinnamoyl CoA reductase.	Phenylpropanoid biosynthesis (ko00940)	[O]	Posttranslational modification, protein turnover, chaperones	ATPase family associated with various cellular activities (AAA)	Ribulose bisphosphate carboxylase/oxygenase activase 1, chloroplastic OS=Larrea tridentata OX=66636 GN=RCA1 PE=1 SV=1	O	Posttranslational modification, protein turnover, chaperones	hypothetical protein HYC85_006595 [Camellia sinensis]	molecular function: binding (GO:0005488)
CSS0000373	CSS0000373	2.03022	122	1.82202	89	1.66858	88	1.00328	69	0.873337	45	0.479903	30	0.00679769	0.581143	up	[QV]	Secondary metabolites biosynthesis, transport and catabolism;; Defense mechanisms	Molecular Function: monooxygenase activity (GO:0004497);; Molecular Function: iron ion binding (GO:0005506);; Molecular Function: oxidoreductase activity, acting on paired donors, with incorporation or reduction of molecular oxygen (GO:0016705);; Molecular Function: heme binding (GO:0020037);;	K09755|1.3e-253|vvi:100267863|K09755 ferulate-5-hydroxylase [EC:1.14.-.-] | (RefSeq) cytochrome P450 84A1	Phenylpropanoid biosynthesis (ko00940)	[Q]	Secondary metabolites biosynthesis, transport and catabolism	Cytochrome P450	Cytochrome P450 84A1 OS=Arabidopsis thaliana OX=3702 GN=CYP84A1 PE=1 SV=1	Q	Secondary metabolites biosynthesis, transport and catabolism	cytochrome P450 84A1-like [Camellia sinensis]	molecular function: catalytic activity (GO:0003824);; biological process: metabolic process (GO:0008152);; biological process: single-organism process (GO:0044699);; molecular function: binding (GO:0005488)
CSS0018968	CSS0018968	88.3336	2529	85.7851	1997	94.102	2369	70.9969	2308	71.5538	1728	72.3146	2157	0.000496307	0.304014	up	[M]	Cell wall/membrane/envelope biogenesis	Molecular Function: 3-beta-hydroxy-delta5-steroid dehydrogenase activity (GO:0003854);; Biological Process: steroid biosynthetic process (GO:0006694);;	K09753|4.7e-46|ppp:112288176|K09753 cinnamoyl-CoA reductase [EC:1.2.1.44] | (RefSeq) cinnamoyl-CoA reductase 1-like isoform X1	Phenylpropanoid biosynthesis (ko00940)	[V]	Defense mechanisms	3-beta hydroxysteroid dehydrogenase/isomerase family	Tetraketide alpha-pyrone reductase 1 OS=Arabidopsis thaliana OX=3702 GN=TKPR1 PE=1 SV=1	V	Defense mechanisms	cinnamoyl-CoA reductase-like SNL6 isoform X2 [Camellia sinensis]	molecular function: catalytic activity (GO:0003824);; biological process: metabolic process (GO:0008152);; biological process: single-organism process (GO:0044699)
CSS0032453	CSS0032453	38.6339	2572	38.5288	2086	37.0722	2170	30.424	2300	32.1503	1805	29.8217	2068	0.00144505	0.291022	up	[C]	Energy production and conversion	Molecular Function: oxidoreductase activity (GO:0016491);; Molecular Function: FAD binding (GO:0071949);;	K22395|2.3e-155|dzi:111274109|K22395 cinnamyl-alcohol dehydrogenase [EC:1.1.1.195] | (RefSeq) berberine bridge enzyme-like 13	Phenylpropanoid biosynthesis (ko00940)	--	--	FAD binding domain	Berberine bridge enzyme-like 8 OS=Arabidopsis thaliana OX=3702 GN=At1g30700 PE=2 SV=1	C	Energy production and conversion	berberine bridge enzyme-like 8 [Camellia sinensis]	molecular function: catalytic activity (GO:0003824);; molecular function: binding (GO:0005488)
CSS0038260	CSS0038260	17.8789	1138	19.1638	992	19.6977	1103	12.0456	871	16.0809	863	13.5983	902	0.00364218	0.393497	up	[C]	Energy production and conversion	Molecular Function: oxidoreductase activity (GO:0016491);; Molecular Function: FAD binding (GO:0071949);;	K22395|2.1e-241|sind:105175932|K22395 cinnamyl-alcohol dehydrogenase [EC:1.1.1.195] | (RefSeq) berberine bridge enzyme-like 15	Phenylpropanoid biosynthesis (ko00940)	--	--	FAD binding domain	Berberine bridge enzyme-like 15 OS=Arabidopsis thaliana OX=3702 GN=MEE23 PE=1 SV=1	C	Energy production and conversion	berberine bridge enzyme-like 15 [Camellia sinensis]	molecular function: catalytic activity (GO:0003824);; molecular function: binding (GO:0005488)
Camellia_sinensis_newGene_5208	--	4.19397	245	3.04709	145	2.45765	126	0.342883	23	0.316595	16	0.569457	35	1.28e-16	1.41198	up	--	--	Molecular Function: transferase activity, transferring acyl groups other than amino-acyl groups (GO:0016747);;	K13065|2.6e-125|oeu:111382475|K13065 shikimate O-hydroxycinnamoyltransferase [EC:2.3.1.133] | (RefSeq) vinorine synthase-like	Phenylpropanoid biosynthesis (ko00940);; Flavonoid biosynthesis (ko00941);; Stilbenoid, diarylheptanoid and gingerol biosynthesis (ko00945)	--	--	Transferase family	Stemmadenine O-acetyltransferase OS=Catharanthus roseus OX=4058 GN=SAT PE=1 SV=1	S	Function unknown	vinorine synthase-like [Camellia sinensis]	molecular function: catalytic activity (GO:0003824)
CSS0044874	CSS0044874	1.02937	45	0.891179	32	0.829563	32	2.10592	104	1.9177	70	2.77255	125	0.00239503	-0.632569	down	--	--	Molecular Function: transferase activity, transferring acyl groups other than amino-acyl groups (GO:0016747);;	K13065|4.9e-124|cic:CICLE_v10001106mg|K13065 shikimate O-hydroxycinnamoyltransferase [EC:2.3.1.133] | (RefSeq) hypothetical protein	Phenylpropanoid biosynthesis (ko00940);; Flavonoid biosynthesis (ko00941);; Stilbenoid, diarylheptanoid and gingerol biosynthesis (ko00945)	--	--	Transferase family	Stemmadenine O-acetyltransferase OS=Catharanthus roseus OX=4058 GN=SAT PE=1 SV=1	S	Function unknown	vinorine synthase-like [Camellia sinensis]	molecular function: catalytic activity (GO:0003824)
CSS0005445	CSS0005445	28.106	1555	38.4296	1728	31.454	1530	22.9462	1441	24.7169	1153	24.8096	1430	0.00318142	0.386539	up	--	--	Molecular Function: transferase activity, transferring acyl groups other than amino-acyl groups (GO:0016747);;	K13065|4.5e-149|vvi:100246835|K13065 shikimate O-hydroxycinnamoyltransferase [EC:2.3.1.133] | (RefSeq) spermidine hydroxycinnamoyl transferase-like	Phenylpropanoid biosynthesis (ko00940);; Flavonoid biosynthesis (ko00941);; Stilbenoid, diarylheptanoid and gingerol biosynthesis (ko00945)	--	--	Transferase family	Spermidine hydroxycinnamoyl transferase OS=Arabidopsis thaliana OX=3702 GN=SHT PE=1 SV=1	S	Function unknown	spermidine hydroxycinnamoyl transferase-like [Camellia sinensis]	molecular function: catalytic activity (GO:0003824)
CSS0047836	CSS0047836	24.8823	1348	21.2204	935	22.269	1061	12.9834	799	11.5291	527	12.6963	717	6.23e-14	0.78723	up	--	--	Molecular Function: transferase activity, transferring acyl groups other than amino-acyl groups (GO:0016747);;	K13065|1.5e-19|smo:SELMODRAFT_450695|K13065 shikimate O-hydroxycinnamoyltransferase [EC:2.3.1.133] | (RefSeq) BAHDb3-2; BAHD family acyltransferase	Phenylpropanoid biosynthesis (ko00940);; Flavonoid biosynthesis (ko00941);; Stilbenoid, diarylheptanoid and gingerol biosynthesis (ko00945)	--	--	Transferase family	Protein ECERIFERUM 26 OS=Arabidopsis thaliana OX=3702 GN=CER26 PE=2 SV=1	S	Function unknown	protein ECERIFERUM 26-like [Camellia sinensis]	molecular function: catalytic activity (GO:0003824)
CSS0031453	CSS0031453	5.09141	229	5.72115	210	5.55064	220	3.12817	160	2.83476	108	3.11392	146	0.000277451	0.630015	up	--	--	Molecular Function: transferase activity, transferring acyl groups other than amino-acyl groups (GO:0016747);;	K13065|3.7e-95|qsu:112004177|K13065 shikimate O-hydroxycinnamoyltransferase [EC:2.3.1.133] | (RefSeq) acetyl-CoA-benzylalcohol acetyltransferase-like	Phenylpropanoid biosynthesis (ko00940);; Flavonoid biosynthesis (ko00941);; Stilbenoid, diarylheptanoid and gingerol biosynthesis (ko00945)	--	--	Transferase family	Acetyl-CoA-benzylalcohol acetyltransferase OS=Clarkia breweri OX=36903 GN=BEAT PE=1 SV=1	S	Function unknown	hypothetical protein TEA_002848 [Camellia sinensis var. sinensis]	molecular function: catalytic activity (GO:0003824)
CSS0044996	CSS0044996	11.2442	538	9.70863	378	9.46536	398	7.21918	392	6.23784	252	5.92837	296	0.000623488	0.531413	up	--	--	Molecular Function: transferase activity, transferring acyl groups other than amino-acyl groups (GO:0016747);;	K13065|9.6e-12|smo:SELMODRAFT_423705|K13065 shikimate O-hydroxycinnamoyltransferase [EC:2.3.1.133] | (RefSeq) hypothetical protein	Phenylpropanoid biosynthesis (ko00940);; Flavonoid biosynthesis (ko00941);; Stilbenoid, diarylheptanoid and gingerol biosynthesis (ko00945)	--	--	Transferase family	Protein ECERIFERUM 26-like OS=Arabidopsis thaliana OX=3702 GN=CER26L PE=2 SV=1	S	Function unknown	hypothetical protein HYC85_012017 [Camellia sinensis]	molecular function: catalytic activity (GO:0003824)
CSS0002667	CSS0002667	90.8498	4675	80.3208	3360	79.936	3617	63.3032	3700	58.0666	2520	48.7016	2611	2.35e-06	0.51062	up	--	--	Molecular Function: transferase activity, transferring acyl groups other than amino-acyl groups (GO:0016747);;	K13065|1.8e-17|mesc:110616780|K13065 shikimate O-hydroxycinnamoyltransferase [EC:2.3.1.133] | (RefSeq) shikimate O-hydroxycinnamoyltransferase-like	Phenylpropanoid biosynthesis (ko00940);; Flavonoid biosynthesis (ko00941);; Stilbenoid, diarylheptanoid and gingerol biosynthesis (ko00945)	--	--	Transferase family	Protein ECERIFERUM 2 OS=Arabidopsis thaliana OX=3702 GN=CER2 PE=1 SV=1	S	Function unknown	ECERIFERUM2-like protein [Camellia sinensis]	molecular function: catalytic activity (GO:0003824)
CSS0011741	CSS0011741	5.11166	348	6.22534	345	6.0085	360	2.78484	216	4.29194	247	3.57769	254	0.00338693	0.530983	up	[IQ]	Lipid transport and metabolism;; Secondary metabolites biosynthesis, transport and catabolism	Cellular Component: integral component of membrane (GO:0016021);; Molecular Function: ligase activity (GO:0016874);;	K01904|2.4e-266|nta:107797004|K01904 4-coumarate--CoA ligase [EC:6.2.1.12] | (RefSeq) 4CL2; 4-coumarate--CoA ligase 2	Ubiquinone and other terpenoid-quinone biosynthesis (ko00130);; Phenylpropanoid biosynthesis (ko00940)	[I]	Lipid transport and metabolism	AMP-binding enzyme	4-coumarate--CoA ligase 2 OS=Nicotiana tabacum OX=4097 GN=4CL2 PE=1 SV=1	I	Lipid transport and metabolism	4-coumarate-CoA ligase [Camellia sinensis]	cellular component: membrane (GO:0016020);; cellular component: membrane part (GO:0044425);; molecular function: catalytic activity (GO:0003824)
CSS0013089	CSS0013089	553.389	14870	506.452	11063	532.614	12583	725.542	22138	704.306	15959	640.146	17916	4.7e-06	-0.361109	down	--	--	Cellular Component: photosystem I (GO:0009522);; Cellular Component: photosystem II (GO:0009523);; Cellular Component: chloroplast thylakoid membrane (GO:0009535);; Biological Process: photosynthesis, light harvesting (GO:0009765);; Cellular Component: integral component of membrane (GO:0016021);; Molecular Function: chlorophyll binding (GO:0016168);; Biological Process: protein-chromophore linka…	K08912|5.4e-145|vvi:100241745|K08912 light-harvesting complex II chlorophyll a/b binding protein 1 | (RefSeq) chlorophyll a-b binding protein of LHCII type 1	Photosynthesis - antenna proteins (ko00196)	--	--	Chlorophyll A-B binding protein	Chlorophyll a-b binding protein 40, chloroplastic OS=Nicotiana tabacum OX=4097 GN=CAB40 PE=2 SV=1	C	Energy production and conversion	chlorophyll a-b binding protein of LHCII type 1 [Camellia sinensis]	cellular component: cell (GO:0005623);; cellular component: membrane (GO:0016020);; cellular component: macromolecular complex (GO:0032991);; cellular component: membrane part (GO:0044425);; cellular component: cell part (GO:0044464);; cellular component: organelle (GO:0043226);; cellular component: organelle part (GO:0044422);; biological process: metabolic process (GO:0008152);; biological proc…
CSS0017825	CSS0017825	409.454	14869	375.597	11088	400.11	12775	577.663	23821	539.944	16535	491.589	18594	2.41e-07	-0.419008	down	--	--	Cellular Component: photosystem I (GO:0009522);; Cellular Component: photosystem II (GO:0009523);; Cellular Component: chloroplast thylakoid membrane (GO:0009535);; Biological Process: photosynthesis, light harvesting (GO:0009765);; Cellular Component: integral component of membrane (GO:0016021);; Molecular Function: chlorophyll binding (GO:0016168);; Biological Process: protein-chromophore linka…	K08912|8.7e-145|vvi:100241745|K08912 light-harvesting complex II chlorophyll a/b binding protein 1 | (RefSeq) chlorophyll a-b binding protein of LHCII type 1	Photosynthesis - antenna proteins (ko00196)	--	--	Chlorophyll A-B binding protein	Chlorophyll a-b binding protein 40, chloroplastic OS=Nicotiana tabacum OX=4097 GN=CAB40 PE=2 SV=1	C	Energy production and conversion	chlorophyll a-b binding protein of LHCII type 1-like [Camellia sinensis]	cellular component: cell (GO:0005623);; cellular component: membrane (GO:0016020);; cellular component: macromolecular complex (GO:0032991);; cellular component: membrane part (GO:0044425);; cellular component: cell part (GO:0044464);; cellular component: organelle (GO:0043226);; cellular component: organelle part (GO:0044422);; biological process: metabolic process (GO:0008152);; biological proc…
CSS0039893	CSS0039893	194.635	6111	175.498	4480	189.525	5232	273.717	9759	261.247	6917	230.654	7543	1.7e-06	-0.425041	down	--	--	Cellular Component: photosystem I (GO:0009522);; Cellular Component: photosystem II (GO:0009523);; Cellular Component: chloroplast thylakoid membrane (GO:0009535);; Biological Process: photosynthesis, light harvesting (GO:0009765);; Cellular Component: integral component of membrane (GO:0016021);; Molecular Function: chlorophyll binding (GO:0016168);; Biological Process: protein-chromophore linka…	K08912|1.3e-145|vvi:100241745|K08912 light-harvesting complex II chlorophyll a/b binding protein 1 | (RefSeq) chlorophyll a-b binding protein of LHCII type 1	Photosynthesis - antenna proteins (ko00196)	--	--	Chlorophyll A-B binding protein	Chlorophyll a-b binding protein 40, chloroplastic OS=Nicotiana tabacum OX=4097 GN=CAB40 PE=2 SV=1	C	Energy production and conversion	chlorophyll a-b binding protein of LHCII type 1 [Camellia sinensis]	cellular component: cell (GO:0005623);; cellular component: membrane (GO:0016020);; cellular component: macromolecular complex (GO:0032991);; cellular component: membrane part (GO:0044425);; cellular component: cell part (GO:0044464);; cellular component: organelle (GO:0043226);; cellular component: organelle part (GO:0044422);; biological process: metabolic process (GO:0008152);; biological proc…
Circadian rhythm - plant
#ID	gene_name	HY1_FPKM	HY1_count	HY2_FPKM	HY2_count	HY3_FPKM	HY3_count	YJ1_FPKM	YJ1_count	YJ2_FPKM	YJ2_count	YJ3_FPKM	YJ3_count	FDR	log2FC	regulated	COG_class	COG_class_annotation	GO_annotation	KEGG_annotation	KEGG_pathway_annotation	KOG_class	KOG_class_annotation	Pfam_annotation	Swiss_Prot_annotation	eggNOG_class	eggNOG_class_annotation	NR_annotation	GO_second_level_annotation
CSS0030421	CSS0030421	77.7519	4001	87.7389	3671	82.5218	3734	69.6956	4073	69.7221	3026	68.276	3660	0.00591454	-0.243657	up	--	--	--	K03097|6.8e-10|aip:107623262|K03097 casein kinase II subunit alpha [EC:2.7.11.1] | (RefSeq) casein kinase II subunit alpha-like isoform X2	Ribosome biogenesis in eukaryotes (ko03008);; Circadian rhythm - plant (ko04712)	--	--	Protein of unknown function (DUF642)	--	S	Function unknown	uncharacterized protein LOC114280762 [Camellia sinensis]	--
CSS0039199	CSS0039199	4.50777	317	4.2287	242	4.56229	282	9.22923	736	8.36508	495	9.8874	723	2.51e-13	0.89328	down	--	--	Molecular Function: DNA binding (GO:0003677);; Cellular Component: nucleus (GO:0005634);;	K12133|1.6e-236|vvi:100250535|K12133 MYB-related transcription factor LHY | (RefSeq) protein LHY	Circadian rhythm - plant (ko04712)	[O]	Posttranslational modification, protein turnover, chaperones	Myb-like DNA-binding domain	Protein LHY OS=Arabidopsis thaliana OX=3702 GN=LHY PE=1 SV=2	K	Transcription	protein LHY-like isoform X1 [Camellia sinensis]	molecular function: binding (GO:0005488);; cellular component: cell (GO:0005623);; cellular component: organelle (GO:0043226);; cellular component: cell part (GO:0044464)
CSS0047294	CSS0047294	17.6895	940	22.0901	954	20.0411	936	11.3238	683	15.7793	707	12.7592	706	0.000566532	-0.497777	up	--	--	--	K03097|4.4e-09|aip:107623262|K03097 casein kinase II subunit alpha [EC:2.7.11.1] | (RefSeq) casein kinase II subunit alpha-like isoform X2	Ribosome biogenesis in eukaryotes (ko03008);; Circadian rhythm - plant (ko04712)	--	--	Protein of unknown function (DUF642)	--	S	Function unknown	uncharacterized protein LOC114280193 [Camellia sinensis]	--
CSS0033924	CSS0033924	10.6358	533	9.22918	376	10.5947	467	15.8434	902	12.8004	541	16.5681	865	0.000711276	0.4861	down	--	--	Molecular Function: DNA binding (GO:0003677);; Cellular Component: nucleus (GO:0005634);;	K12133|4.8e-26|nnu:104585772|K12133 MYB-related transcription factor LHY | (RefSeq) protein LHY-like	Circadian rhythm - plant (ko04712)	[O]	Posttranslational modification, protein turnover, chaperones	Myb-like DNA-binding domain	Protein REVEILLE 6 OS=Arabidopsis thaliana OX=3702 GN=RVE6 PE=2 SV=1	K	Transcription	protein REVEILLE 3-like isoform X2 [Camellia sinensis]	molecular function: binding (GO:0005488);; cellular component: cell (GO:0005623);; cellular component: organelle (GO:0043226);; cellular component: cell part (GO:0044464)
CSS0046378	CSS0046378	63.9375	1889	56.3894	1355	58.2181	1512	74.8921	2513	83.4728	2080	87.91	2705	2.14e-05	0.427734	down	--	--	Molecular Function: DNA binding (GO:0003677);; Cellular Component: nucleus (GO:0005634);;	K16166|1.5e-64|vvi:100265568|K16166 transcription factor MYB75 | (RefSeq) MYBA7; R2R3 MYB transcription factor	Circadian rhythm - plant (ko04712)	[K]	Transcription	Myb-like DNA-binding domain	Transcription factor MYB1 OS=Actinidia chinensis var. chinensis OX=1590841 GN=MYB1 PE=2 SV=1	--	--	transcription factor MYB75-like [Camellia sinensis]	molecular function: binding (GO:0005488);; cellular component: cell (GO:0005623);; cellular component: organelle (GO:0043226);; cellular component: cell part (GO:0044464)
CSS0031509	CSS0031509	47.6374	3944	45.8565	3087	47.9431	3490	56.8422	5344	55.7433	3892	62.3093	5374	0.000375336	0.292583	down	[T]	Signal transduction mechanisms	Biological Process: phosphorelay signal transduction system (GO:0000160);; Cellular Component: nucleus (GO:0005634);;	K12130|4.1e-207|vvi:100853219|K12130 pseudo-response regulator 5 | (RefSeq) two-component response regulator-like APRR5	Circadian rhythm - plant (ko04712)	[K]	Transcription	Response regulator receiver domain	Two-component response regulator-like APRR5 OS=Arabidopsis thaliana OX=3702 GN=APRR5 PE=1 SV=2	K	Transcription	two-component response regulator-like APRR5 [Camellia sinensis]	biological process: cellular process (GO:0009987);; biological process: signaling (GO:0023052);; biological process: single-organism process (GO:0044699);; biological process: response to stimulus (GO:0050896);; biological process: biological regulation (GO:0065007);; cellular component: cell (GO:0005623);; cellular component: organelle (GO:0043226);; cellular component: cell part (GO:0044464)
CSS0012978	CSS0012978	13.3728	423	14.0165	360	13.6013	378	20.2468	726	17.459	465	18.2239	600	0.00798528	0.389791	down	--	--	Cellular Component: nucleus (GO:0005634);; Molecular Function: zinc ion binding (GO:0008270);;	K12135|1.4e-22|thj:104802991|K12135 zinc finger protein CONSTANS | (RefSeq) zinc finger protein CONSTANS-LIKE 2-like	Circadian rhythm - plant (ko04712)	[K]	Transcription	CCT motif	Zinc finger protein CONSTANS-LIKE 5 OS=Arabidopsis thaliana OX=3702 GN=COL5 PE=2 SV=2	K	Transcription	zinc finger protein CONSTANS-LIKE 5-like [Camellia sinensis]	cellular component: cell (GO:0005623);; cellular component: organelle (GO:0043226);; cellular component: cell part (GO:0044464);; molecular function: binding (GO:0005488)
CSS0048476	CSS0048476	66.7491	1687	62.6024	1287	65.1101	1447	76.8446	2206	77.1	1644	83.4413	2197	0.00795142	0.270298	down	--	--	Molecular Function: transcription factor activity, sequence-specific DNA binding (GO:0003700);;	K16241|1.6e-56|cic:CICLE_v10009720mg|K16241 transcription factor HY5 | (RefSeq) hypothetical protein	Circadian rhythm - plant (ko04712)	[K]	Transcription	bZIP transcription factor	Transcription factor HY5 OS=Solanum lycopersicum OX=4081 GN=HY5 PE=2 SV=1	K	Transcription	transcription factor HY5 [Camellia sinensis]	molecular function: nucleic acid binding transcription factor activity (GO:0001071);; biological process: biological regulation (GO:0065007)
CSS0038569	CSS0038569	13.6528	563	11.3501	381	15.6883	569	20.1563	943	20.3793	709	22.3813	961	7.81e-05	0.537739	down	--	--	Cellular Component: nucleus (GO:0005634);; Molecular Function: zinc ion binding (GO:0008270);;	K12135|6.5e-09|crb:17882893|K12135 zinc finger protein CONSTANS | (RefSeq) zinc finger protein CONSTANS isoform X2	Circadian rhythm - plant (ko04712)	[K]	Transcription	CCT motif	Zinc finger protein CONSTANS-LIKE 16 OS=Arabidopsis thaliana OX=3702 GN=COL16 PE=1 SV=2	K	Transcription	hypothetical protein HYC85_030307 [Camellia sinensis]	cellular component: cell (GO:0005623);; cellular component: organelle (GO:0043226);; cellular component: cell part (GO:0044464);; molecular function: binding (GO:0005488)
CSS0040205	CSS0040205	28.9578	914	27.7254	712	27.5886	766	36.2434	1299	40.5923	1081	35.2788	1160	0.00144361	0.373216	down	--	--	Cellular Component: nucleus (GO:0005634);; Molecular Function: zinc ion binding (GO:0008270);;	K12135|1.4e-22|thj:104802991|K12135 zinc finger protein CONSTANS | (RefSeq) zinc finger protein CONSTANS-LIKE 2-like	Circadian rhythm - plant (ko04712)	[K]	Transcription	CCT motif	Zinc finger protein CONSTANS-LIKE 5 OS=Arabidopsis thaliana OX=3702 GN=COL5 PE=2 SV=2	K	Transcription	zinc finger protein CONSTANS-LIKE 5-like [Camellia sinensis]	cellular component: cell (GO:0005623);; cellular component: organelle (GO:0043226);; cellular component: cell part (GO:0044464);; molecular function: binding (GO:0005488)
CSS0017104	CSS0017104	45.6151	3544	43.7887	2766	44.6481	3050	54.7891	4833	53.8194	3526	59.1283	4784	0.000104998	0.308901	down	[T]	Signal transduction mechanisms	Biological Process: phosphorelay signal transduction system (GO:0000160);; Cellular Component: nucleus (GO:0005634);;	K12130|4.1e-207|vvi:100853219|K12130 pseudo-response regulator 5 | (RefSeq) two-component response regulator-like APRR5	Circadian rhythm - plant (ko04712)	[K]	Transcription	Response regulator receiver domain	Two-component response regulator-like APRR5 OS=Arabidopsis thaliana OX=3702 GN=APRR5 PE=1 SV=2	K	Transcription	two-component response regulator-like APRR5 [Camellia sinensis]	biological process: cellular process (GO:0009987);; biological process: signaling (GO:0023052);; biological process: single-organism process (GO:0044699);; biological process: response to stimulus (GO:0050896);; biological process: biological regulation (GO:0065007);; cellular component: cell (GO:0005623);; cellular component: organelle (GO:0043226);; cellular component: cell part (GO:0044464)
CSS0023419	CSS0023419	87.9771	13897	85.9575	11038	81.8575	11369	107.508	19284	96.9066	12909	99.872	16432	0.00387325	0.240302	down	--	--	Biological Process: regulation of photoperiodism, flowering (GO:2000028);;	K12124|0.0e+00|tcc:18592693|K12124 GIGANTEA | (RefSeq) protein GIGANTEA	Circadian rhythm - plant (ko04712)	--	--	--	Protein GIGANTEA OS=Arabidopsis thaliana OX=3702 GN=GI PE=1 SV=2	S	Function unknown	protein GIGANTEA-like [Camellia sinensis]	biological process: biological regulation (GO:0065007)
