# Supplementary material for: Metabolic and Transcriptomic Profiling Reveals Etiolated Mechanism in Huangyu Tea (Camellia sinensis) Leaves
Source: Int J Mol Sci. 2022 Nov 30;23(23):15044. doi: 10.3390/ijms232315044 (PMC9740216; doi:10.3390/ijms232315044)
Supplement: Supplementary file 1 [file ijms-23-15044-s001.zip › Supplementary table S9.xlsx]

## Sheet: Sheet1
DEGs involved in chlorophyll metabolism and photosynthesis photosynthesis-antenna proteins and protein processing
#ID	gene_name	HY1_FPKM	HY1_count	HY2_FPKM	HY2_count	HY3_FPKM	HY3_count	YJ1_FPKM	YJ1_count	YJ2_FPKM	YJ2_count	YJ3_FPKM	YJ3_count	FDR	log2FC	regulated	COG_class	COG_class_annotation	GO_annotation	KEGG_annotation	KEGG_pathway_annotation	KOG_class	KOG_class_annotation	Pfam_annotation	Swiss_Prot_annotation	eggNOG_class	eggNOG_class_annotation	NR_annotation	GO_second_level_annotation
CSS0026975	CSS0026975	1476.57	41021	1608.62	36330	1428.82	34899	1952.29	61589	1757.39	41171	1972.83	57087	8.34e-05	-0.317239	down	[O]	Posttranslational modification, protein turnover, chaperones	Cellular Component: cellular_component (GO:0005575);; Cellular Component: intracellular (GO:0005622);; Cellular Component: cell (GO:0005623);; Cellular Component: cytoplasm (GO:0005737);; Cellular Component: intracellular part (GO:0044424);; Cellular Component: cell part (GO:0044464);;	K13993|7.6e-70|nau:109217313|K13993 HSP20 family protein | (RefSeq) 17.3 kDa class II heat shock protein-like	Protein processing in endoplasmic reticulum (ko04141)	[O]	Posttranslational modification, protein turnover, chaperones	Hsp20/alpha crystallin family	17.9 kDa class II heat shock protein OS=Glycine max OX=3847 GN=HSP17.9-D PE=3 SV=1	O	Posttranslational modification, protein turnover, chaperones	17.3 kDa class II heat shock protein-like [Camellia sinensis]	cellular component: cell (GO:0005623);; cellular component: cell part (GO:0044464)
CSS0026433	CSS0026433	447.95	13189	532.768	12752	595.121	15405	686.937	22967	680.604	16898	815.05	24995	5.54e-05	-0.431781	down	[O]	Posttranslational modification, protein turnover, chaperones	Cellular Component: cellular_component (GO:0005575);; Cellular Component: intracellular (GO:0005622);; Cellular Component: cell (GO:0005623);; Cellular Component: cytoplasm (GO:0005737);; Biological Process: response to stress (GO:0006950);; Biological Process: biological_process (GO:0008150);; Biological Process: response to temperature stimulus (GO:0009266);; Biological Process: response to hea…	K13993|1.2e-75|cpep:111792640|K13993 HSP20 family protein | (RefSeq) 17.8 kDa class I heat shock protein-like	Protein processing in endoplasmic reticulum (ko04141)	[O]	Posttranslational modification, protein turnover, chaperones	Hsp20/alpha crystallin family	18.2 kDa class I heat shock protein OS=Medicago sativa OX=3879 GN=HSP18.2 PE=2 SV=1	O	Posttranslational modification, protein turnover, chaperones	18.1 kDa class I heat shock protein-like [Camellia sinensis]	cellular component: cell (GO:0005623);; cellular component: cell part (GO:0044464);; biological process: response to stimulus (GO:0050896);; cellular component: organelle (GO:0043226)
CSS0034429	CSS0034429	387.248	5903	406.061	5032	426.303	5713	608.589	10534	544.957	7005	683.665	10854	8.83e-11	-0.554626	down	[O]	Posttranslational modification, protein turnover, chaperones	Biological Process: response to reactive oxygen species (GO:0000302);; Cellular Component: cellular_component (GO:0005575);; Cellular Component: intracellular (GO:0005622);; Cellular Component: cell (GO:0005623);; Cellular Component: cytoplasm (GO:0005737);; Biological Process: response to stress (GO:0006950);; Biological Process: response to oxidative stress (GO:0006979);; Biological Process: bi…	K13993|6.9e-65|cpep:111792675|K13993 HSP20 family protein | (RefSeq) 17.8 kDa class I heat shock protein-like	Protein processing in endoplasmic reticulum (ko04141)	[O]	Posttranslational modification, protein turnover, chaperones	Hsp20/alpha crystallin family	18.1 kDa class I heat shock protein OS=Arabidopsis thaliana OX=3702 GN=HSP18.1 PE=1 SV=1	O	Posttranslational modification, protein turnover, chaperones	18.1 kDa class I heat shock protein-like [Camellia sinensis]	biological process: response to stimulus (GO:0050896);; cellular component: cell (GO:0005623);; cellular component: cell part (GO:0044464);; cellular component: organelle (GO:0043226)
CSS0024472	CSS0024472	294.229	7590	320.234	6715	250.555	5683	461.387	13515	395.824	8610	464.965	12493	1.14e-08	-0.562362	down	[O]	Posttranslational modification, protein turnover, chaperones	Cellular Component: cellular_component (GO:0005575);; Cellular Component: intracellular (GO:0005622);; Cellular Component: cell (GO:0005623);; Cellular Component: cytoplasm (GO:0005737);; Cellular Component: intracellular part (GO:0044424);; Cellular Component: cell part (GO:0044464);;	K13993|1.4e-68|nau:109217313|K13993 HSP20 family protein | (RefSeq) 17.3 kDa class II heat shock protein-like	Protein processing in endoplasmic reticulum (ko04141)	[O]	Posttranslational modification, protein turnover, chaperones	Hsp20/alpha crystallin family	17.9 kDa class II heat shock protein OS=Glycine max OX=3847 GN=HSP17.9-D PE=3 SV=1	O	Posttranslational modification, protein turnover, chaperones	17.3 kDa class II heat shock protein-like [Camellia sinensis]	cellular component: cell (GO:0005623);; cellular component: cell part (GO:0044464)
CSS0032256	CSS0032256	230.288	5708	262.896	5297	247.186	5387	401.35	11296	356.493	7451	433.936	11203	3.23e-15	-0.645738	down	[O]	Posttranslational modification, protein turnover, chaperones	Biological Process: response to reactive oxygen species (GO:0000302);; Cellular Component: cellular_component (GO:0005575);; Cellular Component: intracellular (GO:0005622);; Cellular Component: cell (GO:0005623);; Cellular Component: cytoplasm (GO:0005737);; Biological Process: response to stress (GO:0006950);; Biological Process: response to oxidative stress (GO:0006979);; Biological Process: bi…	K13993|9.0e-65|cmax:111478205|K13993 HSP20 family protein | (RefSeq) 17.8 kDa class I heat shock protein-like	Protein processing in endoplasmic reticulum (ko04141)	[O]	Posttranslational modification, protein turnover, chaperones	Hsp20/alpha crystallin family	18.1 kDa class I heat shock protein OS=Arabidopsis thaliana OX=3702 GN=HSP18.1 PE=1 SV=1	O	Posttranslational modification, protein turnover, chaperones	18.1 kDa class I heat shock protein-like [Camellia sinensis]	biological process: response to stimulus (GO:0050896);; cellular component: cell (GO:0005623);; cellular component: cell part (GO:0044464);; cellular component: organelle (GO:0043226)
CSS0002730	CSS0002730	216.45	3194	211.948	2543	165.464	2147	321.574	5388	275.292	3425	338.583	5204	2.19e-07	-0.585561	down	[O]	Posttranslational modification, protein turnover, chaperones	Biological Process: response to reactive oxygen species (GO:0000302);; Cellular Component: cellular_component (GO:0005575);; Cellular Component: intracellular (GO:0005622);; Cellular Component: cell (GO:0005623);; Cellular Component: cytoplasm (GO:0005737);; Biological Process: response to stress (GO:0006950);; Biological Process: response to oxidative stress (GO:0006979);; Biological Process: bi…	K13993|1.4e-62|cpap:110812188|K13993 HSP20 family protein | (RefSeq) 17.3 kDa class I heat shock protein	Protein processing in endoplasmic reticulum (ko04141)	[O]	Posttranslational modification, protein turnover, chaperones	Hsp20/alpha crystallin family	18.2 kDa class I heat shock protein OS=Medicago sativa OX=3879 GN=HSP18.2 PE=2 SV=1	O	Posttranslational modification, protein turnover, chaperones	18.2 kDa class I heat shock protein-like [Camellia sinensis]	biological process: response to stimulus (GO:0050896);; cellular component: cell (GO:0005623);; cellular component: cell part (GO:0044464);; cellular component: organelle (GO:0043226)
CSS0016514	CSS0016514	208.528	6778	215.489	5694	176.221	5036	362.054	13364	292.363	8014	341.83	11573	2.6e-12	-0.670717	down	[O]	Posttranslational modification, protein turnover, chaperones	Biological Process: response to stress (GO:0006950);; Biological Process: response to osmotic stress (GO:0006970);; Biological Process: biological_process (GO:0008150);; Biological Process: response to temperature stimulus (GO:0009266);; Biological Process: response to heat (GO:0009408);; Biological Process: response to abiotic stimulus (GO:0009628);; Biological Process: response to stimulus (GO:…	K13993|1.4e-70|jre:108985352|K13993 HSP20 family protein | (RefSeq) small heat shock protein, chloroplastic-like	Protein processing in endoplasmic reticulum (ko04141)	[O]	Posttranslational modification, protein turnover, chaperones	Hsp20/alpha crystallin family	Small heat shock protein, chloroplastic OS=Oxybasis rubra OX=3560 GN=HSP23 PE=2 SV=1	O	Posttranslational modification, protein turnover, chaperones	small heat shock protein, chloroplastic isoform X2 [Camellia sinensis]	biological process: response to stimulus (GO:0050896)
Camellia_sinensis_newGene_20741	--	197.692	5126	220.724	4652	254.084	5792	388.355	11434	311.519	6811	391.274	10566	5.2e-10	-0.636126	down	[O]	Posttranslational modification, protein turnover, chaperones	--	K13993|4.5e-58|spen:107013837|K13993 HSP20 family protein | (RefSeq) 22.0 kDa class IV heat shock protein-like	Protein processing in endoplasmic reticulum (ko04141)	[O]	Posttranslational modification, protein turnover, chaperones	Hsp20/alpha crystallin family	22.0 kDa class IV heat shock protein OS=Glycine max OX=3847 GN=HSP22.0 PE=3 SV=1	O	Posttranslational modification, protein turnover, chaperones	18.1 kDa class I heat shock protein-like [Camellia sinensis]	--
CSS0029931	CSS0029931	166.125	4675	136.338	3119	138.58	3429	279.356	8927	231.821	5501	269.628	7903	1.62e-15	-0.754614	down	[O]	Posttranslational modification, protein turnover, chaperones	--	K13993|9.4e-85|jre:109014840|K13993 HSP20 family protein | (RefSeq) small heat shock protein, chloroplastic-like	Protein processing in endoplasmic reticulum (ko04141)	[O]	Posttranslational modification, protein turnover, chaperones	Hsp20/alpha crystallin family	Small heat shock protein, chloroplastic OS=Pisum sativum OX=3888 GN=HSP21 PE=2 SV=1	O	Posttranslational modification, protein turnover, chaperones	small heat shock protein, chloroplastic-like [Camellia sinensis]	--
CSS0030519	CSS0030519	112.579	2684	92.6748	1797	88.2672	1851	178.38	4830	139.888	2813	177.821	4416	3.68e-09	-0.670621	down	[O]	Posttranslational modification, protein turnover, chaperones	--	K13993|9.4e-85|jre:109014840|K13993 HSP20 family protein | (RefSeq) small heat shock protein, chloroplastic-like	Protein processing in endoplasmic reticulum (ko04141)	[O]	Posttranslational modification, protein turnover, chaperones	Hsp20/alpha crystallin family	Small heat shock protein, chloroplastic OS=Pisum sativum OX=3888 GN=HSP21 PE=2 SV=1	O	Posttranslational modification, protein turnover, chaperones	small heat shock protein, chloroplastic-like [Camellia sinensis]	--
CSS0036072	CSS0036072	85.3289	1521	75.8724	1099	53.4753	838	113.726	2301	99.6838	1498	108.893	2021	0.00123153	-0.488962	down	[O]	Posttranslational modification, protein turnover, chaperones	Biological Process: response to reactive oxygen species (GO:0000302);; Cellular Component: cellular_component (GO:0005575);; Cellular Component: intracellular (GO:0005622);; Cellular Component: cell (GO:0005623);; Cellular Component: cytoplasm (GO:0005737);; Biological Process: response to stress (GO:0006950);; Biological Process: response to oxidative stress (GO:0006979);; Biological Process: bi…	K13993|4.4e-64|cpap:110812188|K13993 HSP20 family protein | (RefSeq) 17.3 kDa class I heat shock protein	Protein processing in endoplasmic reticulum (ko04141)	[O]	Posttranslational modification, protein turnover, chaperones	Hsp20/alpha crystallin family	18.5 kDa class I heat shock protein OS=Glycine max OX=3847 GN=HSP18.5-C PE=3 SV=1	O	Posttranslational modification, protein turnover, chaperones	HSP17.5 [Camellia sinensis]	biological process: response to stimulus (GO:0050896);; cellular component: cell (GO:0005623);; cellular component: cell part (GO:0044464);; cellular component: organelle (GO:0043226)
CSS0036446	CSS0036446	35.4607	524	32.5067	390	26.3726	343	50.3223	844	46.4181	578	61.3052	943	3.87e-05	-0.609243	down	[O]	Posttranslational modification, protein turnover, chaperones	Biological Process: response to reactive oxygen species (GO:0000302);; Cellular Component: cellular_component (GO:0005575);; Cellular Component: intracellular (GO:0005622);; Cellular Component: cell (GO:0005623);; Cellular Component: cytoplasm (GO:0005737);; Biological Process: response to stress (GO:0006950);; Biological Process: response to oxidative stress (GO:0006979);; Biological Process: bi…	K13993|3.4e-61|cpap:110812188|K13993 HSP20 family protein | (RefSeq) 17.3 kDa class I heat shock protein	Protein processing in endoplasmic reticulum (ko04141)	[O]	Posttranslational modification, protein turnover, chaperones	Hsp20/alpha crystallin family	18.2 kDa class I heat shock protein OS=Medicago sativa OX=3879 GN=HSP18.2 PE=2 SV=1	O	Posttranslational modification, protein turnover, chaperones	18.2 kDa class I heat shock protein-like [Camellia sinensis]	biological process: response to stimulus (GO:0050896);; cellular component: cell (GO:0005623);; cellular component: cell part (GO:0044464);; cellular component: organelle (GO:0043226)
CSS0034421	CSS0034421	28.6201	423	22.7915	274	15.2683	199	37.3212	626	34.7659	433	43.1123	663	0.00228284	-0.566802	down	[O]	Posttranslational modification, protein turnover, chaperones	Biological Process: response to reactive oxygen species (GO:0000302);; Cellular Component: cellular_component (GO:0005575);; Cellular Component: intracellular (GO:0005622);; Cellular Component: cell (GO:0005623);; Cellular Component: cytoplasm (GO:0005737);; Biological Process: response to stress (GO:0006950);; Biological Process: response to oxidative stress (GO:0006979);; Biological Process: bi…	K13993|2.0e-61|cpap:110812188|K13993 HSP20 family protein | (RefSeq) 17.3 kDa class I heat shock protein	Protein processing in endoplasmic reticulum (ko04141)	[O]	Posttranslational modification, protein turnover, chaperones	Hsp20/alpha crystallin family	18.2 kDa class I heat shock protein OS=Medicago sativa OX=3879 GN=HSP18.2 PE=2 SV=1	O	Posttranslational modification, protein turnover, chaperones	18.2 kDa class I heat shock protein-like [Camellia sinensis]	biological process: response to stimulus (GO:0050896);; cellular component: cell (GO:0005623);; cellular component: cell part (GO:0044464);; cellular component: organelle (GO:0043226)
CSS0001332	CSS0001332	12.3337	180	11.9858	142	10.2348	132	19.4553	322	21.276	262	20.7409	315	0.000129181	-0.634073	down	[O]	Posttranslational modification, protein turnover, chaperones	Biological Process: response to reactive oxygen species (GO:0000302);; Cellular Component: cellular_component (GO:0005575);; Cellular Component: intracellular (GO:0005622);; Cellular Component: cell (GO:0005623);; Cellular Component: cytoplasm (GO:0005737);; Biological Process: response to stress (GO:0006950);; Biological Process: response to oxidative stress (GO:0006979);; Biological Process: bi…	K13993|2.6e-61|cpap:110812188|K13993 HSP20 family protein | (RefSeq) 17.3 kDa class I heat shock protein	Protein processing in endoplasmic reticulum (ko04141)	[O]	Posttranslational modification, protein turnover, chaperones	Hsp20/alpha crystallin family	18.2 kDa class I heat shock protein OS=Medicago sativa OX=3879 GN=HSP18.2 PE=2 SV=1	O	Posttranslational modification, protein turnover, chaperones	class I heat shock protein-like [Camellia sinensis]	biological process: response to stimulus (GO:0050896);; cellular component: cell (GO:0005623);; cellular component: cell part (GO:0044464);; cellular component: organelle (GO:0043226)
CSS0036209	CSS0036209	7.35799	185	8.42311	172	6.11214	135	13.4542	383	13.8143	292	21.0004	548	4.29e-06	-0.794223	down	[O]	Posttranslational modification, protein turnover, chaperones	Biological Process: response to reactive oxygen species (GO:0000302);; Molecular Function: molecular_function (GO:0003674);; Molecular Function: binding (GO:0005488);; Molecular Function: protein binding (GO:0005515);; Cellular Component: cellular_component (GO:0005575);; Cellular Component: intracellular (GO:0005622);; Cellular Component: cell (GO:0005623);; Cellular Component: cytoplasm (GO:000…	K13993|6.1e-75|tcc:18605848|K13993 HSP20 family protein | (RefSeq) small heat shock protein, chloroplastic	Protein processing in endoplasmic reticulum (ko04141)	[O]	Posttranslational modification, protein turnover, chaperones	Hsp20/alpha crystallin family	Small heat shock protein, chloroplastic OS=Petunia hybrida OX=4102 GN=HSP22 PE=2 SV=1	O	Posttranslational modification, protein turnover, chaperones	HSP25.2 [Camellia sinensis]	biological process: response to stimulus (GO:0050896);; molecular function: binding (GO:0005488);; cellular component: cell (GO:0005623);; cellular component: cell part (GO:0044464);; biological process: biological regulation (GO:0065007);; biological process: cellular process (GO:0009987);; biological process: cellular component organization or biogenesis (GO:0071840);; cellular component: nucle…
CSS0016385	CSS0016385	395.846	29962	418.863	25773	318.343	21185	536.106	46078	509.145	32498	537.789	42398	7.88e-06	-0.445728	down	[O]	Posttranslational modification, protein turnover, chaperones	Molecular Function: ATP binding (GO:0005524);;	K03283|0.0e+00|jre:108992981|K03283 heat shock 70kDa protein 1/2/6/8 | (RefSeq) heat shock 70 kDa protein 4-like	Spliceosome (ko03040);; Protein processing in endoplasmic reticulum (ko04141);; Endocytosis (ko04144)	[O]	Posttranslational modification, protein turnover, chaperones	Hsp70 protein	Heat shock 70 kDa protein 4 OS=Arabidopsis thaliana OX=3702 GN=HSP70-4 PE=1 SV=1	O	Posttranslational modification, protein turnover, chaperones	heat shock cognate 70 kDa protein 2-like [Camellia sinensis]	molecular function: binding (GO:0005488)
CSS0015586	CSS0015586	82.4685	9133	83.1015	7481	77.0034	7497	94.5969	11895	92.9672	8682	103.657	11956	0.00271723	-0.252163	down	[L]	Replication, recombination and repair	Molecular Function: nucleotide binding (GO:0000166);; Molecular Function: molecular_function (GO:0003674);; Molecular Function: binding (GO:0005488);; Molecular Function: ATP binding (GO:0005524);; Cellular Component: cellular_component (GO:0005575);; Cellular Component: cell wall (GO:0005618);; Cellular Component: intracellular (GO:0005622);; Cellular Component: cell (GO:0005623);; Cellular Comp…	K09489|0.0e+00|sind:105164015|K09489 heat shock 70kDa protein 4 | (RefSeq) heat shock 70 kDa protein 14	--	[O]	Posttranslational modification, protein turnover, chaperones	Hsp70 protein	Heat shock 70 kDa protein 14 OS=Arabidopsis thaliana OX=3702 GN=HSP70-14 PE=1 SV=1	O	Posttranslational modification, protein turnover, chaperones	heat shock 70 kDa protein 15-like [Camellia sinensis]	molecular function: binding (GO:0005488);; cellular component: cell (GO:0005623);; cellular component: cell part (GO:0044464);; cellular component: organelle (GO:0043226);; cellular component: membrane (GO:0016020);; cellular component: cell junction (GO:0030054);; biological process: response to stimulus (GO:0050896);; cellular component: symplast (GO:0055044)
CSS0037567	CSS0037567	35.8487	3189	30.0834	2176	34.1257	2669	40.4645	4087	42.3565	3177	44.9713	4167	0.00106121	-0.328822	down	[O]	Posttranslational modification, protein turnover, chaperones	Molecular Function: ATP binding (GO:0005524);; Biological Process: protein folding (GO:0006457);; Cellular Component: integral component of membrane (GO:0016021);; Molecular Function: unfolded protein binding (GO:0051082);;	K03283|0.0e+00|egu:105051365|K03283 heat shock 70kDa protein 1/2/6/8 | (RefSeq) stromal 70 kDa heat shock-related protein, chloroplastic	Spliceosome (ko03040);; Protein processing in endoplasmic reticulum (ko04141);; Endocytosis (ko04144)	[O]	Posttranslational modification, protein turnover, chaperones	Hsp70 protein	Stromal 70 kDa heat shock-related protein, chloroplastic OS=Pisum sativum OX=3888 GN=HSP70 PE=2 SV=1	O	Posttranslational modification, protein turnover, chaperones	stromal 70 kDa heat shock-related protein, chloroplastic-like [Camellia sinensis]	molecular function: binding (GO:0005488);; biological process: cellular process (GO:0009987);; cellular component: membrane (GO:0016020);; cellular component: membrane part (GO:0044425)
CSS0026291	CSS0026291	6.8738	512	7.84165	474	6.14586	402	10.2323	864	9.40656	590	9.77698	758	0.00247443	-0.430156	down	[O]	Posttranslational modification, protein turnover, chaperones	Molecular Function: ATP binding (GO:0005524);;	K09490|0.0e+00|nnu:104598993|K09490 endoplasmic reticulum chaperone BiP [EC:3.6.4.10] | (RefSeq) luminal-binding protein 4-like	Protein export (ko03060);; Protein processing in endoplasmic reticulum (ko04141)	[O]	Posttranslational modification, protein turnover, chaperones	Hsp70 protein	Heat shock 70 kDa protein BIP1 OS=Arabidopsis thaliana OX=3702 GN=BIP1 PE=1 SV=1	O	Posttranslational modification, protein turnover, chaperones	mediator of RNA polymerase II transcription subunit 37a-like [Camellia sinensis]	molecular function: binding (GO:0005488)
CSS0034223	CSS0034223	2.97854	224	2.80496	171	2.51751	166	5.49443	468	3.81388	241	8.26388	645	0.000207812	-0.699697	down	[O]	Posttranslational modification, protein turnover, chaperones	Molecular Function: ATP binding (GO:0005524);; Biological Process: protein folding (GO:0006457);; Cellular Component: integral component of membrane (GO:0016021);; Molecular Function: unfolded protein binding (GO:0051082);;	K03283|0.0e+00|aip:107638502|K03283 heat shock 70kDa protein 1/2/6/8 | (RefSeq) stromal 70 kDa heat shock-related protein, chloroplastic	Spliceosome (ko03040);; Protein processing in endoplasmic reticulum (ko04141);; Endocytosis (ko04144)	[O]	Posttranslational modification, protein turnover, chaperones	Hsp70 protein	Stromal 70 kDa heat shock-related protein, chloroplastic OS=Pisum sativum OX=3888 GN=HSP70 PE=2 SV=1	O	Posttranslational modification, protein turnover, chaperones	stromal 70 kDa heat shock-related protein, chloroplastic-like [Camellia sinensis]	molecular function: binding (GO:0005488);; biological process: cellular process (GO:0009987);; cellular component: membrane (GO:0016020);; cellular component: membrane part (GO:0044425)
CSS0016746	CSS0016746	493.534	41841	473.049	32602	463.329	34535	395.418	38066	417.925	29878	400.574	35372	0.00135014	0.229129	up	[O]	Posttranslational modification, protein turnover, chaperones	Molecular Function: ATP binding (GO:0005524);; Biological Process: protein folding (GO:0006457);; Molecular Function: unfolded protein binding (GO:0051082);;	K04079|0.0e+00|zju:107416736|K04079 molecular chaperone HtpG | (RefSeq) heat shock cognate protein 80	Protein processing in endoplasmic reticulum (ko04141);; Plant-pathogen interaction (ko04626)	[O]	Posttranslational modification, protein turnover, chaperones	Hsp90 protein	Heat shock cognate protein 80 OS=Solanum lycopersicum OX=4081 GN=HSC80 PE=2 SV=1	O	Posttranslational modification, protein turnover, chaperones	heat shock cognate protein 80-like [Camellia sinensis]	molecular function: binding (GO:0005488);; biological process: cellular process (GO:0009987)
CSS0039305	CSS0039305	199.673	16070	200.074	13090	170.382	12056	243.258	22231	231.549	15714	243.923	20447	0.000382582	-0.316102	down	[O]	Posttranslational modification, protein turnover, chaperones	Molecular Function: ATP binding (GO:0005524);; Biological Process: protein folding (GO:0006457);; Molecular Function: unfolded protein binding (GO:0051082);;	K04079|0.0e+00|gmx:100807416|K04079 molecular chaperone HtpG | (RefSeq) heat shock cognate protein 80	Protein processing in endoplasmic reticulum (ko04141);; Plant-pathogen interaction (ko04626)	[O]	Posttranslational modification, protein turnover, chaperones	Hsp90 protein	Heat shock cognate protein 80 OS=Solanum lycopersicum OX=4081 GN=HSC80 PE=2 SV=1	O	Posttranslational modification, protein turnover, chaperones	heat shock cognate protein 80 [Camellia sinensis]	molecular function: binding (GO:0005488);; biological process: cellular process (GO:0009987)
CSS0043537	CSS0043537	198.584	15355	196.897	12376	166.506	11319	233.934	20539	224.831	14659	236.545	19050	0.00236893	-0.289459	down	[O]	Posttranslational modification, protein turnover, chaperones	Molecular Function: ATP binding (GO:0005524);; Biological Process: protein folding (GO:0006457);; Molecular Function: unfolded protein binding (GO:0051082);;	K04079|0.0e+00|gmx:100807416|K04079 molecular chaperone HtpG | (RefSeq) heat shock cognate protein 80	Protein processing in endoplasmic reticulum (ko04141);; Plant-pathogen interaction (ko04626)	[O]	Posttranslational modification, protein turnover, chaperones	Hsp90 protein	Heat shock cognate protein 80 OS=Solanum lycopersicum OX=4081 GN=HSC80 PE=2 SV=1	O	Posttranslational modification, protein turnover, chaperones	heat shock cognate protein 80 [Camellia sinensis]	molecular function: binding (GO:0005488);; biological process: cellular process (GO:0009987)
CSS0013089	CSS0013089	553.389	14870	506.452	11063	532.614	12583	725.542	22138	704.306	15959	640.146	17916	4.7e-06	-0.361109	down	--	--	Cellular Component: photosystem I (GO:0009522);; Cellular Component: photosystem II (GO:0009523);; Cellular Component: chloroplast thylakoid membrane (GO:0009535);; Biological Process: photosynthesis, light harvesting (GO:0009765);; Cellular Component: integral component of membrane (GO:0016021);; Molecular Function: chlorophyll binding (GO:0016168);; Biological Process: protein-chromophore linka…	K08912|5.4e-145|vvi:100241745|K08912 light-harvesting complex II chlorophyll a/b binding protein 1 | (RefSeq) chlorophyll a-b binding protein of LHCII type 1	Lhca1	Lhca1	--	Chlorophyll A-B binding protein	Chlorophyll a-b binding protein 40, chloroplastic OS=Nicotiana tabacum OX=4097 GN=CAB40 PE=2 SV=1	C	Energy production and conversion	chlorophyll a-b binding protein of LHCII type 1 [Camellia sinensis]	cellular component: cell (GO:0005623);; cellular component: membrane (GO:0016020);; cellular component: macromolecular complex (GO:0032991);; cellular component: membrane part (GO:0044425);; cellular component: cell part (GO:0044464);; cellular component: organelle (GO:0043226);; cellular component: organelle part (GO:0044422);; biological process: metabolic process (GO:0008152);; biological proc…
CSS0017825	CSS0017825	409.454	14869	375.597	11088	400.11	12775	577.663	23821	539.944	16535	491.589	18594	2.41e-07	-0.419008	down	--	--	Cellular Component: photosystem I (GO:0009522);; Cellular Component: photosystem II (GO:0009523);; Cellular Component: chloroplast thylakoid membrane (GO:0009535);; Biological Process: photosynthesis, light harvesting (GO:0009765);; Cellular Component: integral component of membrane (GO:0016021);; Molecular Function: chlorophyll binding (GO:0016168);; Biological Process: protein-chromophore linka…	K08912|8.7e-145|vvi:100241745|K08912 light-harvesting complex II chlorophyll a/b binding protein 1 | (RefSeq) chlorophyll a-b binding protein of LHCII type 1	Lhca1	--	--	Chlorophyll A-B binding protein	Chlorophyll a-b binding protein 40, chloroplastic OS=Nicotiana tabacum OX=4097 GN=CAB40 PE=2 SV=1	C	Energy production and conversion	chlorophyll a-b binding protein of LHCII type 1-like [Camellia sinensis]	cellular component: cell (GO:0005623);; cellular component: membrane (GO:0016020);; cellular component: macromolecular complex (GO:0032991);; cellular component: membrane part (GO:0044425);; cellular component: cell part (GO:0044464);; cellular component: organelle (GO:0043226);; cellular component: organelle part (GO:0044422);; biological process: metabolic process (GO:0008152);; biological proc…
CSS0039893	CSS0039893	194.635	6111	175.498	4480	189.525	5232	273.717	9759	261.247	6917	230.654	7543	1.7e-06	-0.425041	down	--	--	Cellular Component: photosystem I (GO:0009522);; Cellular Component: photosystem II (GO:0009523);; Cellular Component: chloroplast thylakoid membrane (GO:0009535);; Biological Process: photosynthesis, light harvesting (GO:0009765);; Cellular Component: integral component of membrane (GO:0016021);; Molecular Function: chlorophyll binding (GO:0016168);; Biological Process: protein-chromophore linka…	K08912|1.3e-145|vvi:100241745|K08912 light-harvesting complex II chlorophyll a/b binding protein 1 | (RefSeq) chlorophyll a-b binding protein of LHCII type 1	Lhca1	--	--	Chlorophyll A-B binding protein	Chlorophyll a-b binding protein 40, chloroplastic OS=Nicotiana tabacum OX=4097 GN=CAB40 PE=2 SV=1	C	Energy production and conversion	chlorophyll a-b binding protein of LHCII type 1 [Camellia sinensis]	cellular component: cell (GO:0005623);; cellular component: membrane (GO:0016020);; cellular component: macromolecular complex (GO:0032991);; cellular component: membrane part (GO:0044425);; cellular component: cell part (GO:0044464);; cellular component: organelle (GO:0043226);; cellular component: organelle part (GO:0044422);; biological process: metabolic process (GO:0008152);; biological proc…
CSS0044338	CSS0044338	40.5753	1060	31.7173	674	25.9637	597	53.8327	1597	59.2925	1306	73.2747	1994	2.05e-07	-0.746936	down	--	--	Cellular Component: cellular_component (GO:0005575);; Cellular Component: intracellular (GO:0005622);; Cellular Component: cell (GO:0005623);; Cellular Component: cytoplasm (GO:0005737);; Biological Process: transport (GO:0006810);; Biological Process: response to stress (GO:0006950);; Biological Process: biological_process (GO:0008150);; Biological Process: response to temperature stimulus (GO:0…	K17290|8.5e-11|apro:F751_3177|K17290 oxidoreductase [EC:1.1.1.-] | (RefSeq) Oxidoreductase HTATIP2	ELIP1	--	--	ELIP1	Early light-induced protein 1, chloroplastic OS=Arabidopsis thaliana OX=3702 GN=ELIP1 PE=1 SV=1	S	Function unknown	early light-induced protein 1, chloroplastic-like isoform X1 [Camellia sinensis]	cellular component: cell (GO:0005623);; cellular component: cell part (GO:0044464);; biological process: localization (GO:0051179);; biological process: response to stimulus (GO:0050896);; cellular component: organelle (GO:0043226);; cellular component: organelle part (GO:0044422);; cellular component: membrane (GO:0016020);; biological process: biological regulation (GO:0065007);; biological pro…
CSS0024971	CSS0024971	36.0303	500	31.5556	356	38.2133	467	23.5396	371	23.8795	280	26.5667	384	0.00592053	0.433112	up	[C]	Energy production and conversion	Molecular Function: NADH dehydrogenase (ubiquinone) activity (GO:0008137);; Cellular Component: chloroplast thylakoid membrane (GO:0009535);; Cellular Component: integral component of membrane (GO:0016021);; Biological Process: photosynthesis, light reaction (GO:0019684);; Biological Process: ATP synthesis coupled electron transport (GO:0042773);; Molecular Function: quinone binding (GO:0048038);;	K05573|3.1e-72|cmax:CYL43_pgp020|K05573 NAD(P)H-quinone oxidoreductase subunit 2 [EC:7.1.1.2] | (RefSeq) ndhB; NADH dehydrogenase subunit 2	ndhB1	[C]	Energy production and conversion	ndhB1	NAD(P)H-quinone oxidoreductase subunit 2 A, chloroplastic OS=Coffea arabica OX=13443 GN=ndhB1 PE=3 SV=1	C	Energy production and conversion	NAD(P)H-quinone oxidoreductase subunit 2 B like [Actinidia chinensis var. chinensis]	molecular function: catalytic activity (GO:0003824);; biological process: metabolic process (GO:0008152);; biological process: single-organism process (GO:0044699);; cellular component: cell (GO:0005623);; cellular component: membrane (GO:0016020);; cellular component: organelle (GO:0043226);; cellular component: organelle part (GO:0044422);; cellular component: cell part (GO:0044464);; cellular …
CSS0042976	CSS0042976	22.5112	2743	20.117	1993	23.0725	2472	16.2567	2250	18.0966	1860	16.5578	2102	0.000539222	0.344596	up	[O]	Posttranslational modification, protein turnover, chaperones	Molecular Function: metalloendopeptidase activity (GO:0004222);; Molecular Function: ATP binding (GO:0005524);; Cellular Component: integral component of membrane (GO:0016021);;	K03798|0.0e+00|pop:18102652|K03798 cell division protease FtsH [EC:3.4.24.-] | (RefSeq) ATP-dependent zinc metalloprotease FTSH 12, chloroplastic	FTSH 12	[O]	Posttranslational modification, protein turnover, chaperones	FTSH 12	ATP-dependent zinc metalloprotease FTSH 12, chloroplastic OS=Arabidopsis thaliana OX=3702 GN=FTSH12 PE=2 SV=2	O	Posttranslational modification, protein turnover, chaperones	ATP-dependent zinc metalloprotease FTSH 12, chloroplastic [Camellia sinensis]	molecular function: catalytic activity (GO:0003824);; biological process: metabolic process (GO:0008152);; molecular function: binding (GO:0005488);; cellular component: membrane (GO:0016020);; cellular component: membrane part (GO:0044425)
CSS0030439	CSS0030439	123.908	1272	110.441	922	105.795	955	146.779	1710	142.006	1229	147.834	1580	0.00436236	-0.329042	down	[R]	General function prediction only	Cellular Component: integral component of membrane (GO:0016021);;	K08956|1.7e-46|gra:105797721|K08956 AFG3 family protein [EC:3.4.24.-] | (RefSeq) ATP-dependent zinc metalloprotease FTSH 10, mitochondrial	FTSH 10,	[G]	Carbohydrate transport and metabolism	FTSH 10,	Uncharacterized protein At2g37660, chloroplastic OS=Arabidopsis thaliana OX=3702 GN=At2g37660 PE=1 SV=2	G	Carbohydrate transport and metabolism	hypothetical protein TEA_017632 [Camellia sinensis var. sinensis]	cellular component: membrane (GO:0016020);; cellular component: membrane part (GO:0044425)
CSS0047800	CSS0047800	35.6646	2730	31.4945	1960	32.661	2198	40.0272	3479	45.1115	2912	48.5339	3870	0.000135193	-0.389229	down	[O]	Posttranslational modification, protein turnover, chaperones	Molecular Function: metalloendopeptidase activity (GO:0004222);; Molecular Function: ATP binding (GO:0005524);; Cellular Component: integral component of membrane (GO:0016021);;	K03798|0.0e+00|qsu:111999978|K03798 cell division protease FtsH [EC:3.4.24.-] | (RefSeq) ATP-dependent zinc metalloprotease FTSH, chloroplastic	FTSH	[O]	Posttranslational modification, protein turnover, chaperones	FTSH	ATP-dependent zinc metalloprotease FTSH, chloroplastic OS=Nicotiana tabacum OX=4097 GN=FTSH PE=2 SV=2	O	Posttranslational modification, protein turnover, chaperones	hypothetical protein TEA_009515 [Camellia sinensis var. sinensis]	molecular function: catalytic activity (GO:0003824);; biological process: metabolic process (GO:0008152);; molecular function: binding (GO:0005488);; cellular component: membrane (GO:0016020);; cellular component: membrane part (GO:0044425)
CSS0021863	CSS0021863	15.0692	1530	15.8198	1306	17.2286	1538	19.753	2278	20.7519	1777	19.337	2045	0.00417836	-0.295233	down	[O]	Posttranslational modification, protein turnover, chaperones	Molecular Function: ATP binding (GO:0005524);; Cellular Component: cytoplasm (GO:0005737);; Biological Process: response to heat (GO:0009408);; Biological Process: protein refolding (GO:0042026);;	K03695|0.0e+00|sind:105164533|K03695 ATP-dependent Clp protease ATP-binding subunit ClpB | (RefSeq) chaperone protein ClpB4, mitochondrial	ClpB4	[O]	Posttranslational modification, protein turnover, chaperones	ClpB4	Chaperone protein ClpB3, mitochondrial OS=Oryza sativa subsp. japonica OX=39947 GN=CLPB3 PE=2 SV=3	O	Posttranslational modification, protein turnover, chaperones	LOW QUALITY PROTEIN: chaperone protein ClpB4, mitochondrial-like [Camellia sinensis]	molecular function: binding (GO:0005488);; cellular component: cell (GO:0005623);; cellular component: cell part (GO:0044464);; biological process: response to stimulus (GO:0050896);; biological process: cellular process (GO:0009987)
CSS0013493	CSS0013493	6.39845	381	9.4064	456	7.74256	406	15.2206	1029	12.7296	639	10.3236	640	0.00122876	-0.548515	down	[S]	Function unknown	Biological Process: malate transport (GO:0015743);; Cellular Component: integral component of membrane (GO:0016021);;	K03695|2.8e-29|egr:104416563|K03695 ATP-dependent Clp protease ATP-binding subunit ClpB | (RefSeq) chaperone protein ClpB1-like	ClpB1-like	[R]	General function prediction only	ClpB1-like	Aluminum-activated malate transporter 2 OS=Arabidopsis thaliana OX=3702 GN=ALMT2 PE=2 SV=2	S	Function unknown	aluminum-activated malate transporter 2-like [Camellia sinensis]	biological process: single-organism process (GO:0044699);; biological process: localization (GO:0051179);; cellular component: membrane (GO:0016020);; cellular component: membrane part (GO:0044425)
											Porphyrin and chlorophyll metabolism
CSS0016239	CSS0016239	67.3973	2088	70.9417	1787	71.6858	1953	90.914	3198	85.9035	2244	99.4767	3210	3.11e-05	-0.373451	down	--	--	--	K15198|5.9e-55|sbi:8069083|K15198 transcription factor TFIIIB component B'' | (RefSeq) uncharacterized protein LOC8069083 isoform X1	Porphyrin and chlorophyll metabolism (ko00860)	--	--	HEME	--	S	Function unknown	hypothetical protein HYC85_010939, partial [Camellia sinensis]	--
CSS0016317	CSS0016317	84.6369	12716	66.4689	8119	78.8159	10411	90.6155	15460	106.067	13438	109.385	17118	0.000571431	-0.378328	down	[H]	Coenzyme transport and metabolism	Biological Process: chlorophyll biosynthetic process (GO:0015995);; Molecular Function: magnesium chelatase activity (GO:0016851);;	K03403|0.0e+00|gra:105799490|K03403 magnesium chelatase subunit H [EC:6.6.1.1] | (RefSeq) magnesium-chelatase subunit ChlH, chloroplastic	Porphyrin and chlorophyll metabolism (ko00860)	--	--	CobN/Magnesium Chelatase	Magnesium-chelatase subunit ChlH, chloroplastic OS=Arabidopsis thaliana OX=3702 GN=CHLH PE=1 SV=1	H	Coenzyme transport and metabolism	magnesium chelatase H subunit [Camellia sinensis]	biological process: metabolic process (GO:0008152);; biological process: cellular process (GO:0009987);; biological process: single-organism process (GO:0044699);; molecular function: catalytic activity (GO:0003824)
CSS0032816	CSS0032816	11.3633	768	13.0135	715	12.7316	757	17.493	1342	16.7088	952	15.1101	1064	0.00296379	-0.371107	down	[PR]	Inorganic ion transport and metabolism;; General function prediction only	Molecular Function: chlorophyllide a oxygenase [overall] activity (GO:0010277);; Molecular Function: 2 iron, 2 sulfur cluster binding (GO:0051537);;	K13071|4.9e-231|mesc:110613441|K13071 pheophorbide a oxygenase [EC:1.14.15.17] | (RefSeq) pheophorbide a oxygenase, chloroplastic	Porphyrin and chlorophyll metabolism (ko00860)	--	--	Pheophorbide a oxygenase	Pheophorbide a oxygenase, chloroplastic OS=Arabidopsis thaliana OX=3702 GN=PAO PE=1 SV=1	P	Inorganic ion transport and metabolism	hypothetical protein HYC85_031917 [Camellia sinensis]	molecular function: catalytic activity (GO:0003824);; biological process: metabolic process (GO:0008152);; biological process: single-organism process (GO:0044699);; molecular function: binding (GO:0005488)
CSS0004684	CSS0004684	48.0159	2124	45.8447	1649	41.4465	1612	31.363	1576	26.2882	981	36.5612	1685	0.000316074	0.460953	up	[T]	Signal transduction mechanisms	Biological Process: chlorophyll catabolic process (GO:0015996);; Molecular Function: chlorophyllase activity (GO:0047746);;	K08099|2.3e-96|vvi:100243499|K08099 chlorophyllase [EC:3.1.1.14] | (RefSeq) chlorophyllase-1	Porphyrin and chlorophyll metabolism (ko00860)	--	--	Chlorophyllase	Chlorophyllase-1, chloroplastic OS=Citrus unshiu OX=55188 PE=2 SV=1	S	Function unknown	chlorophyllase-1, chloroplastic-like [Camellia sinensis]	biological process: metabolic process (GO:0008152);; biological process: cellular process (GO:0009987);; biological process: single-organism process (GO:0044699);; molecular function: catalytic activity (GO:0003824)
AUX/IAA family
CSS0049449	CSS0049449	133.98	7554	136.191	6242	142.904	7084	117.644	7532	113.163	5380	106.246	6239	0.00035123	0.280991	up	--	--	Cellular Component: nucleus (GO:0005634);; Biological Process: regulation of transcription, DNA-templated (GO:0006355);; Biological Process: auxin-activated signaling pathway (GO:0009734);;	K14484|3.8e-173|pavi:110772362|K14484 auxin-responsive protein IAA | (RefSeq) auxin-responsive protein IAA9-like	Plant hormone signal transduction (ko04075)	--	--	AUX/IAA family	Auxin-responsive protein IAA9 OS=Arabidopsis thaliana OX=3702 GN=IAA9 PE=1 SV=1	K	Transcription	auxin early response protein AUX/IAA9 [Camellia sinensis]	cellular component: cell (GO:0005623);; cellular component: organelle (GO:0043226);; cellular component: cell part (GO:0044464);; biological process: biological regulation (GO:0065007);; biological process: cellular process (GO:0009987);; biological process: signaling (GO:0023052);; biological process: single-organism process (GO:0044699);; biological process: response to stimulus (GO:0050896)
CSS0014643	CSS0014643	3.44327	203	3.19545	154	4.02977	209	1.56438	105	2.22114	111	1.7448	108	0.000804026	0.637409	up	--	--	Cellular Component: nucleus (GO:0005634);; Biological Process: regulation of transcription, DNA-templated (GO:0006355);; Biological Process: auxin-activated signaling pathway (GO:0009734);;	K14484|1.4e-105|zju:107435050|K14484 auxin-responsive protein IAA | (RefSeq) auxin-responsive protein IAA26-like isoform X1	Plant hormone signal transduction (ko04075)	--	--	AUX/IAA family	Auxin-responsive protein IAA26 OS=Arabidopsis thaliana OX=3702 GN=IAA26 PE=1 SV=2	K	Transcription	auxin-responsive protein IAA26-like isoform X1 [Camellia sinensis]	cellular component: cell (GO:0005623);; cellular component: organelle (GO:0043226);; cellular component: cell part (GO:0044464);; biological process: biological regulation (GO:0065007);; biological process: cellular process (GO:0009987);; biological process: signaling (GO:0023052);; biological process: single-organism process (GO:0044699);; biological process: response to stimulus (GO:0050896)
Circadian rhythm - plant (ko04712)
#ID	gene_name	HY1_FPKM	HY1_count	HY2_FPKM	HY2_count	HY3_FPKM	HY3_count	YJ1_FPKM	YJ1_count	YJ2_FPKM	YJ2_count	YJ3_FPKM	YJ3_count	FDR	log2FC	regulated	COG_class	COG_class_annotation	GO_annotation	KEGG_annotation	KEGG_pathway_annotation	KOG_class	KOG_class_annotation	Pfam_annotation	Swiss_Prot_annotation	eggNOG_class	eggNOG_class_annotation	NR_annotation	GO_second_level_annotation
CSS0030421	CSS0030421	77.7519	4001	87.7389	3671	82.5218	3734	69.6956	4073	69.7221	3026	68.276	3660	0.00591454	-0.243657	up	--	--	--	K03097|6.8e-10|aip:107623262|K03097 casein kinase II subunit alpha [EC:2.7.11.1] | (RefSeq) casein kinase II subunit alpha-like isoform X2	Ribosome biogenesis in eukaryotes (ko03008);; Circadian rhythm - plant (ko04712)	--	--	Protein of unknown function (DUF642)	--	S	Function unknown	uncharacterized protein LOC114280762 [Camellia sinensis]	--
CSS0023419	CSS0023419	87.9771	13897	85.9575	11038	81.8575	11369	107.508	19284	96.9066	12909	99.872	16432	0.00387325	0.240302	down	--	--	Biological Process: regulation of photoperiodism, flowering (GO:2000028);;	K12124|0.0e+00|tcc:18592693|K12124 GIGANTEA | (RefSeq) protein GIGANTEA	Circadian rhythm - plant (ko04712)	--	--	--	Protein GIGANTEA OS=Arabidopsis thaliana OX=3702 GN=GI PE=1 SV=2	S	Function unknown	protein GIGANTEA-like [Camellia sinensis]	biological process: biological regulation (GO:0065007)
CSS0048476	CSS0048476	66.7491	1687	62.6024	1287	65.1101	1447	76.8446	2206	77.1	1644	83.4413	2197	0.00795142	0.270298	down	--	--	Molecular Function: transcription factor activity, sequence-specific DNA binding (GO:0003700);;	K16241|1.6e-56|cic:CICLE_v10009720mg|K16241 transcription factor HY5 | (RefSeq) hypothetical protein	Circadian rhythm - plant (ko04712)	[K]	Transcription	bZIP transcription factor	Transcription factor HY5 OS=Solanum lycopersicum OX=4081 GN=HY5 PE=2 SV=1	K	Transcription	transcription factor HY5 [Camellia sinensis]	molecular function: nucleic acid binding transcription factor activity (GO:0001071);; biological process: biological regulation (GO:0065007)
CSS0046378	CSS0046378	63.9375	1889	56.3894	1355	58.2181	1512	74.8921	2513	83.4728	2080	87.91	2705	2.13627e-05	0.427734	down	--	--	Molecular Function: DNA binding (GO:0003677);; Cellular Component: nucleus (GO:0005634);;	K16166|1.5e-64|vvi:100265568|K16166 transcription factor MYB75 | (RefSeq) MYBA7; R2R3 MYB transcription factor	Circadian rhythm - plant (ko04712)	[K]	Transcription	Myb-like DNA-binding domain	Transcription factor MYB1 OS=Actinidia chinensis var. chinensis OX=1590841 GN=MYB1 PE=2 SV=1	--	--	transcription factor MYB75-like [Camellia sinensis]	molecular function: binding (GO:0005488);; cellular component: cell (GO:0005623);; cellular component: organelle (GO:0043226);; cellular component: cell part (GO:0044464)
CSS0031509	CSS0031509	47.6374	3944	45.8565	3087	47.9431	3490	56.8422	5344	55.7433	3892	62.3093	5374	0.000375336	0.292583	down	[T]	Signal transduction mechanisms	Biological Process: phosphorelay signal transduction system (GO:0000160);; Cellular Component: nucleus (GO:0005634);;	K12130|4.1e-207|vvi:100853219|K12130 pseudo-response regulator 5 | (RefSeq) two-component response regulator-like APRR5	Circadian rhythm - plant (ko04712)	[K]	Transcription	Response regulator receiver domain	Two-component response regulator-like APRR5 OS=Arabidopsis thaliana OX=3702 GN=APRR5 PE=1 SV=2	K	Transcription	two-component response regulator-like APRR5 [Camellia sinensis]	biological process: cellular process (GO:0009987);; biological process: signaling (GO:0023052);; biological process: single-organism process (GO:0044699);; biological process: response to stimulus (GO:0050896);; biological process: biological regulation (GO:0065007);; cellular component: cell (GO:0005623);; cellular component: organelle (GO:0043226);; cellular component: cell part (GO:0044464)
CSS0017104	CSS0017104	45.6151	3544	43.7887	2766	44.6481	3050	54.7891	4833	53.8194	3526	59.1283	4784	0.000104998	0.308901	down	[T]	Signal transduction mechanisms	Biological Process: phosphorelay signal transduction system (GO:0000160);; Cellular Component: nucleus (GO:0005634);;	K12130|4.1e-207|vvi:100853219|K12130 pseudo-response regulator 5 | (RefSeq) two-component response regulator-like APRR5	Circadian rhythm - plant (ko04712)	[K]	Transcription	Response regulator receiver domain	Two-component response regulator-like APRR5 OS=Arabidopsis thaliana OX=3702 GN=APRR5 PE=1 SV=2	K	Transcription	two-component response regulator-like APRR5 [Camellia sinensis]	biological process: cellular process (GO:0009987);; biological process: signaling (GO:0023052);; biological process: single-organism process (GO:0044699);; biological process: response to stimulus (GO:0050896);; biological process: biological regulation (GO:0065007);; cellular component: cell (GO:0005623);; cellular component: organelle (GO:0043226);; cellular component: cell part (GO:0044464)
CSS0040205	CSS0040205	28.9578	914	27.7254	712	27.5886	766	36.2434	1299	40.5923	1081	35.2788	1160	0.00144361	0.373216	down	--	--	Cellular Component: nucleus (GO:0005634);; Molecular Function: zinc ion binding (GO:0008270);;	K12135|1.4e-22|thj:104802991|K12135 zinc finger protein CONSTANS | (RefSeq) zinc finger protein CONSTANS-LIKE 2-like	Circadian rhythm - plant (ko04712)	[K]	Transcription	CCT motif	Zinc finger protein CONSTANS-LIKE 5 OS=Arabidopsis thaliana OX=3702 GN=COL5 PE=2 SV=2	K	Transcription	zinc finger protein CONSTANS-LIKE 5-like [Camellia sinensis]	cellular component: cell (GO:0005623);; cellular component: organelle (GO:0043226);; cellular component: cell part (GO:0044464);; molecular function: binding (GO:0005488)
CSS0047294	CSS0047294	17.6895	940	22.0901	954	20.0411	936	11.3238	683	15.7793	707	12.7592	706	0.000566532	-0.497777	up	--	--	--	K03097|4.4e-09|aip:107623262|K03097 casein kinase II subunit alpha [EC:2.7.11.1] | (RefSeq) casein kinase II subunit alpha-like isoform X2	Ribosome biogenesis in eukaryotes (ko03008);; Circadian rhythm - plant (ko04712)	--	--	Protein of unknown function (DUF642)	--	S	Function unknown	uncharacterized protein LOC114280193 [Camellia sinensis]	--
CSS0012978	CSS0012978	13.3728	423	14.0165	360	13.6013	378	20.2468	726	17.459	465	18.2239	600	0.00798528	0.389791	down	--	--	Cellular Component: nucleus (GO:0005634);; Molecular Function: zinc ion binding (GO:0008270);;	K12135|1.4e-22|thj:104802991|K12135 zinc finger protein CONSTANS | (RefSeq) zinc finger protein CONSTANS-LIKE 2-like	Circadian rhythm - plant (ko04712)	[K]	Transcription	CCT motif	Zinc finger protein CONSTANS-LIKE 5 OS=Arabidopsis thaliana OX=3702 GN=COL5 PE=2 SV=2	K	Transcription	zinc finger protein CONSTANS-LIKE 5-like [Camellia sinensis]	cellular component: cell (GO:0005623);; cellular component: organelle (GO:0043226);; cellular component: cell part (GO:0044464);; molecular function: binding (GO:0005488)
CSS0038569	CSS0038569	13.6528	563	11.3501	381	15.6883	569	20.1563	943	20.3793	709	22.3813	961	7.80777e-05	0.537739	down	--	--	Cellular Component: nucleus (GO:0005634);; Molecular Function: zinc ion binding (GO:0008270);;	K12135|6.5e-09|crb:17882893|K12135 zinc finger protein CONSTANS | (RefSeq) zinc finger protein CONSTANS isoform X2	Circadian rhythm - plant (ko04712)	[K]	Transcription	CCT motif	Zinc finger protein CONSTANS-LIKE 16 OS=Arabidopsis thaliana OX=3702 GN=COL16 PE=1 SV=2	K	Transcription	hypothetical protein HYC85_030307 [Camellia sinensis]	cellular component: cell (GO:0005623);; cellular component: organelle (GO:0043226);; cellular component: cell part (GO:0044464);; molecular function: binding (GO:0005488)
CSS0033924	CSS0033924	10.6358	533	9.22918	376	10.5947	467	15.8434	902	12.8004	541	16.5681	865	0.000711276	0.4861	down	--	--	Molecular Function: DNA binding (GO:0003677);; Cellular Component: nucleus (GO:0005634);;	K12133|4.8e-26|nnu:104585772|K12133 MYB-related transcription factor LHY | (RefSeq) protein LHY-like	Circadian rhythm - plant (ko04712)	[O]	Posttranslational modification, protein turnover, chaperones	Myb-like DNA-binding domain	Protein REVEILLE 6 OS=Arabidopsis thaliana OX=3702 GN=RVE6 PE=2 SV=1	K	Transcription	protein REVEILLE 3-like isoform X2 [Camellia sinensis]	molecular function: binding (GO:0005488);; cellular component: cell (GO:0005623);; cellular component: organelle (GO:0043226);; cellular component: cell part (GO:0044464)
CSS0039199	CSS0039199	4.50777	317	4.2287	242	4.56229	282	9.22923	736	8.36508	495	9.8874	723	2.50715e-13	0.89328	down	--	--	Molecular Function: DNA binding (GO:0003677);; Cellular Component: nucleus (GO:0005634);;	K12133|1.6e-236|vvi:100250535|K12133 MYB-related transcription factor LHY | (RefSeq) protein LHY	Circadian rhythm - plant (ko04712)	[O]	Posttranslational modification, protein turnover, chaperones	Myb-like DNA-binding domain	Protein LHY OS=Arabidopsis thaliana OX=3702 GN=LHY PE=1 SV=2	K	Transcription	protein LHY-like isoform X1 [Camellia sinensis]	molecular function: binding (GO:0005488);; cellular component: cell (GO:0005623);; cellular component: organelle (GO:0043226);; cellular component: cell part (GO:0044464)
Carotenoid biosynthesis (ko00906)
CSS0044082	CSS0044082	47.5877	1574	41.6732	1120	41.6574	1211	56.4003	2118	53.4944	1492	56.2228	1936	0.00395651	-0.317323	down	[I]	Lipid transport and metabolism	Molecular Function: iron ion binding (GO:0005506);; Biological Process: lipid biosynthetic process (GO:0008610);; Cellular Component: integral component of membrane (GO:0016021);; Molecular Function: oxidoreductase activity (GO:0016491);;	K15746|1.8e-133|nta:107809222|K15746 beta-carotene 3-hydroxylase [EC:1.14.15.24] | (RefSeq) CrtR-b1; beta-carotene hydroxylase 2, chloroplastic-like	Carotenoid biosynthesis (ko00906)	--	--	Fatty acid hydroxylase superfamily	Beta-carotene hydroxylase 2, chloroplastic OS=Capsicum annuum OX=4072 GN=CA2 PE=1 SV=2	S	Function unknown	beta-carotene hydroxylase 2, chloroplastic-like isoform X1 [Camellia sinensis]	molecular function: binding (GO:0005488);; biological process: metabolic process (GO:0008152);; biological process: single-organism process (GO:0044699);; cellular component: membrane (GO:0016020);; cellular component: membrane part (GO:0044425);; molecular function: catalytic activity (GO:0003824)
CSS0033791	CSS0033791	22.3783	2791	19.1258	1939	19.5101	2140	32.0823	4544	35.8677	3772	36.9053	4794	9.86e-17	-0.724486	down	[Q]	Secondary metabolites biosynthesis, transport and catabolism	Molecular Function: 9-cis-epoxycarotenoid dioxygenase activity (GO:0045549);; Molecular Function: metal ion binding (GO:0046872);;	K09840|2.1e-274|dzi:111276007|K09840 9-cis-epoxycarotenoid dioxygenase [EC:1.13.11.51] | (RefSeq) 9-cis-epoxycarotenoid dioxygenase NCED3, chloroplastic-like	Carotenoid biosynthesis (ko00906)	[Q]	Secondary metabolites biosynthesis, transport and catabolism	Retinal pigment epithelial membrane protein	9-cis-epoxycarotenoid dioxygenase NCED1, chloroplastic OS=Solanum lycopersicum OX=4081 GN=NCED1 PE=1 SV=2	Q	Secondary metabolites biosynthesis, transport and catabolism	9-cis-epoxycarotenoid dioxygenase NCED1, chloroplastic-like [Camellia sinensis]	molecular function: catalytic activity (GO:0003824);; biological process: metabolic process (GO:0008152);; biological process: single-organism process (GO:0044699);; molecular function: binding (GO:0005488)
CSS0015210	CSS0015210	13.7855	1156	10.73	731	11.2224	827	31.1368	2963	31.8349	2250	32.2055	2812	1.46e-41	-1.27839	down	[Q]	Secondary metabolites biosynthesis, transport and catabolism	Molecular Function: 9-cis-epoxycarotenoid dioxygenase activity (GO:0045549);; Molecular Function: metal ion binding (GO:0046872);;	K09840|1.7e-268|vvi:100232942|K09840 9-cis-epoxycarotenoid dioxygenase [EC:1.13.11.51] | (RefSeq) NCED1, NCED3; 9-cis-epoxycarotenoid dioxygenase 1	Carotenoid biosynthesis (ko00906)	[Q]	Secondary metabolites biosynthesis, transport and catabolism	Retinal pigment epithelial membrane protein	9-cis-epoxycarotenoid dioxygenase NCED1, chloroplastic OS=Solanum lycopersicum OX=4081 GN=NCED1 PE=1 SV=2	Q	Secondary metabolites biosynthesis, transport and catabolism	9-cis-epoxycarotenoid dioxygenase 1 [Camellia sinensis]	molecular function: catalytic activity (GO:0003824);; biological process: metabolic process (GO:0008152);; biological process: single-organism process (GO:0044699);; molecular function: binding (GO:0005488)
CSS0004890	CSS0004890	0.375491	18	0.724478	28	0.296541	13	1.36026	72	1.42544	56	1.77009	86	0.00307248	-0.601662	down	[QV]	Secondary metabolites biosynthesis, transport and catabolism;; Defense mechanisms	Molecular Function: monooxygenase activity (GO:0004497);; Molecular Function: iron ion binding (GO:0005506);; Molecular Function: oxidoreductase activity, acting on paired donors, with incorporation or reduction of molecular oxygen (GO:0016705);; Molecular Function: heme binding (GO:0020037);;	K09843|1.5e-224|vvi:100246968|K09843 (+)-abscisic acid 8'-hydroxylase [EC:1.14.14.137] | (RefSeq) abscisic acid 8'-hydroxylase 4	Carotenoid biosynthesis (ko00906)	[QI]	Secondary metabolites biosynthesis, transport and catabolism;; Lipid transport and metabolism	Cytochrome P450	Abscisic acid 8'-hydroxylase 4 OS=Arabidopsis thaliana OX=3702 GN=CYP707A4 PE=2 SV=2	Q	Secondary metabolites biosynthesis, transport and catabolism	abscisic acid 8'-hydroxylase 4-like [Camellia sinensis]	molecular function: catalytic activity (GO:0003824);; biological process: metabolic process (GO:0008152);; biological process: single-organism process (GO:0044699);; molecular function: binding (GO:0005488)
Zeatin biosynthesis (ko00908)
CSS0015186	CSS0015186	41.6231	2761	41.1326	2218	43.757	2551	34.7929	2620	35.9037	2008	35.6446	2462	0.00718794	0.239652	up	[G]	Carbohydrate transport and metabolism	Molecular Function: UDP-glycosyltransferase activity (GO:0008194);;	K23452|2.4e-87|eus:EUTSA_v10007489mg|K23452 UDP-glucosyltransferase 85A [EC:2.4.1.-] | (RefSeq) hypothetical protein	Zeatin biosynthesis (ko00908)	[GC]	Carbohydrate transport and metabolism;; Energy production and conversion	UDP-glucoronosyl and UDP-glucosyl transferase	7-deoxyloganetic acid glucosyl transferase OS=Catharanthus roseus OX=4058 GN=7DLGT PE=1 SV=1	--	--	7-deoxyloganetic acid glucosyltransferase-like isoform X1 [Camellia sinensis]	molecular function: catalytic activity (GO:0003824)
CSS0002451	CSS0002451	11.1038	527	9.93124	383	8.39013	350	15.4386	832	14.6459	586	15.4131	762	0.000118052	-0.534658	down	[G]	Carbohydrate transport and metabolism	Molecular Function: UDP-glycosyltransferase activity (GO:0008194);;	K13495|1.6e-176|nsy:104212954|K13495 cis-zeatin O-glucosyltransferase [EC:2.4.1.215] | (RefSeq) zeatin O-glucosyltransferase-like	Zeatin biosynthesis (ko00908)	[GC]	Carbohydrate transport and metabolism;; Energy production and conversion	UDP-glucoronosyl and UDP-glucosyl transferase	Zeatin O-glucosyltransferase OS=Phaseolus lunatus OX=3884 GN=ZOG1 PE=2 SV=1	--	--	zeatin O-glucosyltransferase-like [Camellia sinensis]	molecular function: catalytic activity (GO:0003824)
CSS0035844	CSS0035844	9.88562	665	9.2402	505	9.79476	579	12.7062	970	11.9133	675	12.8909	903	0.00852443	-0.338265	down	[G]	Carbohydrate transport and metabolism	Molecular Function: UDP-glycosyltransferase activity (GO:0008194);;	K13496|2.9e-189|vvi:100248767|K13496 UDP-glucosyltransferase 73C [EC:2.4.1.-] | (RefSeq) UDP-glycosyltransferase 73C2	Zeatin biosynthesis (ko00908)	[GC]	Carbohydrate transport and metabolism;; Energy production and conversion	UDP-glucoronosyl and UDP-glucosyl transferase	UDP-glycosyltransferase 73C3 OS=Arabidopsis thaliana OX=3702 GN=UGT73C3 PE=2 SV=1	--	--	hypothetical protein HYC85_015936 [Camellia sinensis]	molecular function: catalytic activity (GO:0003824)
Camellia_sinensis_newGene_16382	--	4.79115	261	5.44021	237	5.47825	264	8.32063	517	7.89154	359	9.05721	503	9.61e-05	-0.567234	down	--	--	Molecular Function: UDP-glycosyltransferase activity (GO:0008194);;	K23452|3.4e-83|eus:EUTSA_v10007489mg|K23452 UDP-glucosyltransferase 85A [EC:2.4.1.-] | (RefSeq) hypothetical protein	Zeatin biosynthesis (ko00908)	[GC]	Carbohydrate transport and metabolism;; Energy production and conversion	UDP-glucoronosyl and UDP-glucosyl transferase	7-deoxyloganetic acid glucosyl transferase OS=Catharanthus roseus OX=4058 GN=7DLGT PE=1 SV=1	--	--	7-deoxyloganetic acid glucosyltransferase-like [Camellia sinensis]	molecular function: catalytic activity (GO:0003824)

## Sheet: Sheet3
ID	ID	HY1	HY2	HY3	YJ1	YJ2	YJ3
Lhca1	CSS0013089	553.389	506.452	532.614	725.542	704.306	640.146
Lhca1	CSS0017825	409.454	375.597	400.11	577.663	539.944	491.589
Lhca1	CSS0039893	194.635	175.498	189.525	273.717	261.247	230.654
ELIP1	CSS0044338	40.5753	31.7173	25.9637	53.8327	59.2925	73.2747
Hsp20	CSS0026975	1476.57	1608.62	1428.82	1952.29	1757.39	1972.83
Hsp20	CSS0026433	447.95	532.768	595.121	686.937	680.604	815.05
Hsp20	CSS0034429	387.248	406.061	426.303	608.589	544.957	683.665
Hsp20	CSS0024472	294.229	320.234	250.555	461.387	395.824	464.965
Hsp20	CSS0032256	230.288	262.896	247.186	401.35	356.493	433.936
Hsp20	CSS0002730	216.45	211.948	165.464	321.574	275.292	338.583
Hsp20	CSS0016514	208.528	215.489	176.221	362.054	292.363	341.83
Hsp20	Camellia_sinensis_newGene_20741	197.692	220.724	254.084	388.355	311.519	391.274
Hsp20	CSS0029931	166.125	136.338	138.58	279.356	231.821	269.628
Hsp20	CSS0030519	112.579	92.6748	88.2672	178.38	139.888	177.821
Hsp20	CSS0036072	85.3289	75.8724	53.4753	113.726	99.6838	108.893
Hsp20	CSS0036446	35.4607	32.5067	26.3726	50.3223	46.4181	61.3052
Hsp20	CSS0034421	28.6201	22.7915	15.2683	37.3212	34.7659	43.1123
Hsp20	CSS0001332	12.3337	11.9858	10.2348	19.4553	21.276	20.7409
Hsp20	CSS0036209	7.35799	8.42311	6.11214	13.4542	13.8143	21.0004
Hsp70	CSS0016385	395.846	418.863	318.343	536.106	509.145	537.789
Hsp70	CSS0015586	82.4685	83.1015	77.0034	94.5969	92.9672	103.657
Hsp70	CSS0037567	35.8487	30.0834	34.1257	40.4645	42.3565	44.9713
Hsp70	CSS0026291	6.8738	7.84165	6.14586	10.2323	9.40656	9.77698
Hsp70	CSS0034223	2.97854	2.80496	2.51751	5.49443	3.81388	8.26388
Hsp90	CSS0016746	493.534	473.049	463.329	395.418	417.925	400.574
Hsp90	CSS0039305	199.673	200.074	170.382	243.258	231.549	243.923
Hsp90	CSS0043537	198.584	196.897	166.506	233.934	224.831	236.545
ndhB1	CSS0024971	36.0303	31.5556	38.2133	23.5396	23.8795	26.5667
FTSH 12	CSS0042976	22.5112	20.117	23.0725	16.2567	18.0966	16.5578
FTSH 10,	CSS0030439	123.908	110.441	105.795	146.779	142.006	147.834
FTSH	CSS0047800	35.6646	31.4945	32.661	40.0272	45.1115	48.5339
ClpB4	CSS0021863	15.0692	15.8198	17.2286	19.753	20.7519	19.337
ClpB1-like	CSS0013493	6.39845	9.4064	7.74256	15.2206	12.7296	10.3236
